# Supplementary material for: Molecular profiling of a real-world breast cancer cohort with genetically inferred ancestries reveals actionable tumor biology differences between European ancestry and African ancestry patient populations
Source: Breast Cancer Res. 2023 May 25;25:58. doi: 10.1186/s13058-023-01627-2 (PMC10210411; doi:10.1186/s13058-023-01627-2)
Supplement: Supplementary file 1 — Additional file 1: Table S1: The predefined set of ancestry-informative markers (AIMs) used to estimate ancestry proportion likelihoods for five major continental regions: Africa, Americas, East Asia, Europe, and South Asia, as defined in the 1000 Genomes Project. The chromosome, position, reference, and alternate allele columns are shown for each of the 654 AIMs. [file 13058_2023_1627_MOESM1_ESM.xlsx]

## Sheet: AIMs
CHR	POS	REF	ALT
1	8075620	T	C
1	8425900	T	C
1	9784423	C	T
1	10318652	C	G
1	10363511	G	A
1	10421878	A	G
1	10435324	C	A
1	11181327	C	T
1	11205058	C	T
1	11288758	G	A
1	11301714	A	G
1	11854457	G	A
1	16259143	G	A
1	16459745	G	A
1	16475126	C	T
1	17380497	G	T
1	19027239	A	G
1	23208925	G	A
1	33402515	C	T
1	36359669	A	G
1	36937059	A	G
1	45293518	A	G
1	46743900	C	T
1	59248221	G	A
1	65310489	T	C
1	65321250	G	A
1	65335095	T	C
1	78428596	G	A
1	85742012	G	C
1	93299193	G	A
1	116931628	C	A
1	118166096	C	T
1	119964901	G	A
1	120057158	C	T
1	120458004	A	T
1	120468134	C	T
1	120480583	G	A
1	120512303	G	A
1	150551419	T	C
1	151372138	G	A
1	153516358	G	A
1	154401796	C	T
1	156106185	T	C
1	156848995	C	T
1	161487863	C	T
1	162737116	C	G
1	201981862	T	C
1	204403659	A	G
1	204425028	G	A
1	204438643	G	T
1	206651107	G	A
1	206905043	C	T
1	212619339	T	C
1	226923396	G	A
1	241663825	G	A
1	241676972	G	A
1	245027349	C	T
2	15747393	C	T
2	17962450	A	G
2	21232804	G	A
2	25469502	C	T
2	26502875	T	C
2	29416750	A	G
2	29455267	A	G
2	29543663	T	C
2	29940529	A	T
2	30143499	G	C
2	38298150	A	G
2	48010558	C	A
2	48030692	T	A
2	58388696	A	G
2	61715324	C	T
2	85133216	G	A
2	85824251	T	C
2	96919642	C	T
2	109374952	A	G
2	109400267	C	T
2	111907691	T	C
2	121726447	G	A
2	121746430	C	T
2	141032088	C	T
2	141130695	C	T
2	141259376	G	A
2	141272253	C	T
2	141457985	T	A
2	141571329	T	C
2	141625346	T	C
2	141707868	G	T
2	141751592	G	A
2	141816621	A	G
2	158636910	G	A
2	160035195	C	T
2	160076309	A	G
2	160086692	A	G
2	198265526	A	G
2	198283305	T	C
2	202149696	G	A
2	212251864	T	C
2	215632256	A	G
2	223161889	A	G
2	231738263	C	T
2	232326417	C	T
2	233201328	A	G
2	240003873	G	A
2	240055966	C	T
2	240111556	G	A
3	10085536	A	G
3	10115043	C	T
3	10138069	T	G
3	12645007	C	T
3	14193889	C	T
3	14212050	C	T
3	30713842	C	T
3	37092025	C	T
3	41280827	C	T
3	42700456	C	T
3	52437748	A	C
3	52584787	T	C
3	52610651	T	A
3	52643685	T	C
3	52668638	G	A
3	59908126	A	G
3	59997112	G	A
3	105421034	C	T
3	113377505	T	G
3	122003045	G	C
3	134670524	C	T
3	134851605	C	T
3	134898742	C	T
3	136573440	A	G
3	138374239	T	G
3	138665064	G	A
3	142168331	C	T
3	142217537	A	G
3	142277575	A	T
3	170715830	G	A
3	178952020	C	T
3	183211906	A	G
3	183226213	A	G
3	183899832	C	T
3	187447032	G	A
4	1803251	T	C
4	1955016	C	T
4	1976712	C	T
4	20490493	C	T
4	20533664	T	C
4	20552510	A	C
4	39458051	A	G
4	55141055	A	G
4	55602765	G	C
4	87671750	A	G
4	87684031	A	G
4	106158216	G	A
4	106190862	T	C
4	110901147	A	G
4	143033778	T	C
4	143067054	G	A
4	143324094	G	A
4	169433444	C	T
4	169611765	C	T
4	169630204	T	G
4	169835134	A	G
4	187510280	G	A
4	187522528	C	T
4	187542316	T	C
4	187557955	G	A
4	187629497	G	A
5	224633	A	G
5	235364	C	T
5	251469	G	A
5	1255520	G	A
5	1294086	C	T
5	7878192	T	C
5	7897319	G	A
5	10256161	T	C
5	35873605	G	A
5	44305133	G	A
5	56111481	C	T
5	56161787	G	A
5	67522722	C	T
5	67593363	T	C
5	72798845	A	G
5	79966029	G	A
5	112162854	T	C
5	112178995	A	G
5	130500842	A	G
5	131931320	C	T
5	131977963	T	C
5	138266546	G	A
5	138861146	C	G
5	142254679	A	G
5	142421415	T	G
5	147207605	G	A
5	149460553	A	G
5	149495395	T	C
5	151054227	T	C
5	158204425	A	G
5	161113004	G	A
5	161128761	C	G
5	176517461	T	G
5	176636882	C	T
5	176721198	T	C
5	179260213	G	A
5	180057249	G	A
6	393359	G	C
6	26031962	G	A
6	29797448	G	A
6	29912410	G	A
6	31239602	G	A
6	31324176	C	G
6	32185818	C	T
6	32549401	T	C
6	32610535	A	C
6	32629859	A	G
6	32714168	A	G
6	32729459	C	T
6	32782897	C	T
6	32797297	T	C
6	32975896	A	G
6	33036977	G	A
6	33048600	T	G
6	33288271	A	G
6	35391787	C	T
6	35426175	C	T
6	41652514	C	T
6	41903783	G	A
6	62390916	T	C
6	88853635	C	T
6	93967851	C	T
6	93982100	C	T
6	94067981	C	T
6	108882570	C	T
6	117642457	G	A
6	117725578	T	A
6	136599458	C	T
6	138202378	C	T
6	139202285	T	C
6	149983216	G	A
6	150004779	A	G
6	152265522	G	C
6	152615200	G	A
6	152651759	C	G
6	152665303	C	T
6	152688371	G	A
6	152711429	G	A
6	157405930	G	A
6	160148348	C	T
6	162206892	T	C
6	162864402	C	T
7	1533513	A	G
7	2957005	T	C
7	2974165	C	T
7	2985586	C	G
7	6026908	G	A
7	6043386	G	A
7	50435903	C	A
7	50467767	C	A
7	55238087	C	T
7	55249063	G	A
7	55268916	C	T
7	77423574	G	A
7	77648671	G	C
7	77756724	C	T
7	80374342	A	G
7	80387766	C	T
7	81388042	T	C
7	86394593	G	A
7	87138645	A	G
7	87179601	A	G
7	99262835	C	T
7	99693078	G	A
7	101844851	A	G
7	101877468	C	T
7	101892121	G	A
7	101916647	A	G
7	105182995	G	A
7	106513011	C	T
7	106524689	C	T
7	116340269	C	T
7	116436022	G	A
7	117235055	T	G
7	117282644	A	G
7	117307108	G	A
7	124464037	T	G
7	124491951	T	C
7	127721507	T	C
7	128845088	A	G
7	140449150	T	C
7	142460865	T	C
7	142640004	T	C
7	148489820	G	A
7	150068933	T	C
7	151851392	C	T
7	151873853	C	T
7	151884447	C	T
7	158827326	G	A
8	11614502	C	T
8	15601096	G	A
8	21560455	G	A
8	21608105	C	G
8	29927321	A	G
8	30924557	C	T
8	30938698	G	A
8	30973957	G	T
8	41794934	C	T
8	48805788	C	T
8	56866452	G	A
8	56910928	C	T
8	61765560	G	A
8	68864728	G	A
8	68968166	C	A
8	69046409	G	A
8	69143589	A	G
8	69434195	T	C
8	90967711	A	G
8	100899793	G	A
8	117864217	A	G
8	125499363	G	A
8	144662353	G	A
8	145741765	G	A
9	5081780	G	A
9	8492902	A	T
9	8518143	T	C
9	21802922	C	G
9	36840623	G	A
9	37429814	A	G
9	71862987	G	A
9	86278817	C	A
9	93641151	T	C
9	95947478	C	T
9	95993215	C	T
9	96026243	G	A
9	96051521	A	G
9	98220322	A	C
9	98238358	G	A
9	101594219	A	G
9	110250171	G	A
9	124914613	C	T
9	127915947	G	A
9	130586688	G	A
9	130605385	C	T
9	133760029	C	G
9	135771793	G	A
9	139397707	G	A
9	139407932	A	G
9	139418260	A	G
10	6067969	C	T
10	8100632	T	C
10	13151224	G	A
10	43595968	A	G
10	43613843	G	T
10	50681033	G	A
10	50740876	G	C
10	61552774	C	T
10	61665886	C	A
10	71142420	G	A
10	73521578	G	A
10	81926718	A	G
10	88659788	G	A
10	90771829	T	C
10	91066460	T	A
10	91099657	A	G
10	91162677	C	T
10	96163039	C	G
10	104386934	T	C
10	120828969	A	G
10	123239112	G	A
10	129906903	C	T
10	135184122	G	A
11	2417935	T	C
11	3714489	C	T
11	3797112	G	A
11	4141132	C	A
11	4159457	A	G
11	8251921	G	C
11	8706406	T	G
11	9595732	C	G
11	18424451	C	T
11	22646571	T	C
11	32417945	T	C
11	32456562	G	A
11	57004344	G	T
11	60230531	C	T
11	60666341	G	A
11	64004692	C	T
11	64572602	G	A
11	65623519	G	A
11	67164791	T	C
11	67352161	C	T
11	69462910	G	A
11	70279759	G	A
11	77378388	T	C
11	77409568	T	C
11	77790653	T	C
11	102201848	G	A
11	102980324	C	T
11	103124135	T	G
11	103152919	G	A
11	103229027	T	C
11	104879700	A	G
11	108114840	T	C
11	111959625	C	T
11	117864113	G	A
11	119170362	C	T
11	122928622	A	G
11	126135973	C	T
12	862989	T	C
12	939302	A	G
12	974450	T	C
12	987482	G	A
12	998338	A	G
12	4388084	C	G
12	4554548	G	C
12	6646320	T	C
12	6715527	G	A
12	11992168	G	A
12	46245077	G	A
12	49334762	G	C
12	49425978	T	C
12	50152193	G	A
12	56494991	G	A
12	57859431	G	A
12	69783937	T	C
12	69967862	G	A
12	69986788	A	G
12	108956425	G	T
12	112888239	C	T
12	121432117	G	C
12	124826598	T	C
12	124856660	T	A
12	124957627	C	T
12	125397364	A	G
12	132396603	C	T
12	133219831	T	C
12	133236000	C	T
13	21720956	C	T
13	22275394	A	G
13	28239940	G	C
13	28578213	C	T
13	28608459	T	C
13	28636084	G	A
13	28883061	G	A
13	28896979	C	T
13	28964198	C	T
13	28979994	G	A
13	31725260	A	G
13	32913055	A	G
13	47354100	T	C
13	103504517	T	C
13	103514939	C	T
13	111368316	C	T
13	113897320	C	T
14	23444247	G	A
14	24615435	T	C
14	35872926	G	A
14	45644627	T	C
14	75483812	T	C
14	77935520	G	A
14	81562998	T	C
14	81574959	A	G
14	92588002	T	G
14	95562577	C	T
14	100808845	G	A
14	102550803	G	A
14	102568296	G	A
14	105239894	C	T
15	33023098	C	G
15	38614525	G	A
15	40328665	G	A
15	40453430	G	T
15	40488851	G	A
15	40512906	A	G
15	63351840	C	A
15	77344793	T	A
15	78841220	T	C
15	88476365	G	A
15	89450546	C	T
15	89835954	C	T
15	90628591	G	A
15	91424574	G	C
15	93510603	A	G
15	93521604	A	G
15	93567864	A	C
16	347184	A	G
16	396264	A	G
16	2014283	A	G
16	2138269	T	C
16	3639139	A	G
16	3656557	G	A
16	3781313	G	A
16	3795292	G	T
16	3820667	C	T
16	3860640	A	G
16	9916204	C	G
16	9943666	C	T
16	10989551	C	T
16	11001743	G	A
16	12061626	G	A
16	15818653	G	A
16	15842005	G	A
16	15865472	G	A
16	15931975	G	A
16	28944700	G	T
16	31193942	C	A
16	50827518	C	T
16	67116169	C	T
16	67469969	G	A
16	68857441	T	C
16	69143577	A	G
16	71682796	T	C
16	71712786	A	G
16	72139184	C	A
16	72829630	A	G
16	72992221	G	A
16	79619835	G	A
16	81888152	A	G
16	81929488	C	T
16	81941319	C	T
16	81971403	T	C
16	89805261	A	G
16	89829196	G	C
16	89839752	C	T
16	89858417	C	A
16	89882826	C	T
16	89986608	A	G
17	708345	C	T
17	4442818	G	A
17	4699552	G	A
17	4926882	A	G
17	6919093	T	C
17	7216763	C	T
17	8139463	G	A
17	16285404	C	T
17	17119761	C	T
17	19607432	C	T
17	29508775	G	A
17	29553485	G	A
17	29652884	T	C
17	33445549	G	A
17	36926731	T	G
17	37619038	G	A
17	37682292	G	A
17	37872050	A	G
17	38146154	T	C
17	40459737	C	T
17	41234470	A	G
17	41245237	A	G
17	42287519	C	T
17	46805590	G	A
17	48750383	G	C
17	58677865	G	A
17	59763465	T	C
17	61908556	C	T
17	62007498	A	G
17	63049824	A	C
17	63533768	G	A
17	70118935	C	T
17	72758210	C	T
17	74056413	C	T
17	74733099	G	A
17	78820329	C	T
17	78854223	A	G
17	78865546	T	C
17	78897587	A	G
17	78921117	C	T
17	78935197	C	T
17	79478007	G	A
17	79974731	T	C
17	80789806	G	A
18	224131	G	A
18	662247	A	G
18	42533130	A	G
18	45371686	T	C
18	60645509	C	T
18	60985879	T	C
18	72178161	T	C
19	1207176	C	A
19	1221293	C	T
19	1619339	T	C
19	2223327	G	A
19	3119239	C	T
19	3983184	A	G
19	4012971	C	T
19	4028783	C	T
19	4110552	C	G
19	6586268	G	A
19	8468337	C	T
19	10599965	G	A
19	10610236	A	G
19	10939792	T	C
19	11018788	G	A
19	11123738	C	T
19	11170839	T	C
19	11227602	C	T
19	11242044	G	A
19	15276739	A	G
19	15295134	G	A
19	17940842	G	A
19	17954597	C	G
19	18685964	G	T
19	19011244	T	C
19	19256620	C	T
19	30314666	C	T
19	33792748	G	A
19	34868642	A	G
19	35831986	C	T
19	36211359	A	G
19	36224173	C	T
19	39196736	G	A
19	39926509	A	C
19	41263403	A	G
19	41765575	C	T
19	42799049	C	T
19	44057227	T	C
19	45285734	G	A
19	45855524	G	A
19	45868309	T	G
19	45923653	A	G
19	47423675	G	A
19	49379167	C	T
19	49611319	C	T
19	50905762	T	C
19	50916772	T	C
19	55899434	G	A
19	57036222	T	C
19	59067585	G	A
20	18534947	G	T
20	25276297	G	A
20	29977011	G	A
20	31024274	T	C
20	40790160	A	G
20	40980773	T	C
20	44470676	T	C
20	44756823	C	T
20	52193698	G	A
20	57428947	G	A
20	57484241	C	T
20	60713311	G	A
20	60962943	T	C
21	34400097	T	C
21	37507769	C	T
21	40191638	A	G
21	42845383	A	G
21	42866296	T	C
22	21350054	C	T
22	23631801	T	C
22	23655084	C	T
22	28194747	C	T
22	29279991	C	T
22	36684358	C	A
22	38379543	G	A
22	41523526	C	T
22	41553259	G	A
22	42525756	G	A
