# Supplementary material for: Molecular profiling of a real-world breast cancer cohort with genetically inferred ancestries reveals actionable tumor biology differences between European ancestry and African ancestry patient populations
Source: Breast Cancer Res. 2023 May 25;25:58. doi: 10.1186/s13058-023-01627-2 (PMC10210411; doi:10.1186/s13058-023-01627-2)
Supplement: Supplementary file 3 — Additional file 3: Table S2: The subset of patient records with available metadata of reported race, and the number of patient records within each reported race that were inferred as European or African_European_admixed ancestry from next-generation sequencing data. [file 13058_2023_1627_MOESM3_ESM.xlsx]

## Sheet: Supp Table  Comparison of repor
	Estimated Ancestry
Reported Race	European, n	African-European_admix, n
White	1941	11
Black or African American	0	425
Asian	3	0
American Indian or Alaska Native	2	2
Native Hawaiian or Other Pacific Islander	0	0
Other Race	35	9
Unknown	829	176
