# Supplementary material for: Molecular profiling of a real-world breast cancer cohort with genetically inferred ancestries reveals actionable tumor biology differences between European ancestry and African ancestry patient populations
Source: Breast Cancer Res. 2023 May 25;25:58. doi: 10.1186/s13058-023-01627-2 (PMC10210411; doi:10.1186/s13058-023-01627-2)
Supplement: Supplementary file 4 — Additional file 4: Table S3: Results from the analysis of cancer somatic variants classified as pathogenic or likely pathogenic in each ancestral group from tumor DNA. Contains the frequency of carriers for alterations in each of the genes compared, the P value from a direct comparison between the two ancestry groups, and a P value adjusted for multiple hypothesis testing, as well as the most frequent alterations for each ancestry group. [file 13058_2023_1627_MOESM4_ESM.xlsx]

## Sheet: All Subtypes (genes)
Gene	AA Freq (%)	EA Freq (%)	P-val	Adjusted P-val
KMT2C	22.7053	13.5877	1.53e-08	9.68e-06
BCR	5.7971	1.99715	2.44e-07	0.000154
MSH3	7.72947	3.24536	5.4e-07	0.000341
TP53	59.4203	48.7874	2.02e-06	0.00127467
MCL1	9.17874	4.60057	8.3e-06	0.00522248
CKS1B	9.9839	5.24251	1.22e-05	0.00767604
PIK3CA	27.8583	36.9472	2.22e-05	0.0139
CDH1	9.66184	15.9772	8.01e-05	0.0501476
AXIN2	4.50886	1.81883	9.91e-05	0.0619159
MYC	10.467	6.34807	0.000414	0.258319
CCNE1	4.1868	1.81883	0.000556	0.346575
XRCC2	1.61031	0.356633	0.000629	0.390974
VEGFB	1.44928	0.285307	0.000629	0.390974
GATA3	16.2641	11.4836	0.00133317	0.826567
CHEK2	2.25443	5.13552	0.00277946	1
PMS2	3.7037	1.81883	0.00559557	1
NOTCH1	7.56844	4.74322	0.00586195	1
MKI67	6.28019	3.74465	0.00617694	1
NQO1	1.77134	0.606277	0.00756091	1
PTCH2	2.73752	1.21255	0.00790914	1
ARID1B	7.8905	5.09986	0.00831586	1
FANCA	4.34783	2.35378	0.00854081	1
PTEN	9.01771	12.8388	0.0101808	1
ESR1	10.467	14.408	0.0117245	1
RNF139	1.44928	0.463623	0.0122675	1
HNF1B	2.73752	1.28388	0.0132936	1
KAT6A	7.8905	5.27817	0.0149085	1
RSF1	5.7971	8.84451	0.0158947	1
RAD51D	2.25443	0.998573	0.0177186	1
TBX3	3.22061	5.63481	0.0186492	1
PRKN	0.483092	1.85449	0.0223963	1
SDHAF2	0.805153	0.178317	0.0272064	1
PIK3CD	2.25443	1.0699	0.0296454	1
MTHFR	1.77134	0.74893	0.0303342	1
PAK1	4.34783	6.77603	0.0310452	1
FLT3	2.73752	1.42653	0.0325704	1
RECQL4	6.76329	4.60057	0.0325817	1
FAS	0.322061	1.4622	0.034883	1
CTNNA1	2.41546	1.21255	0.0359696	1
FOXA1	4.02576	6.31241	0.0362217	1
CHD2	0.966184	2.38944	0.0386004	1
CYP3A5	1.44928	0.570613	0.0387408	1
SLC47A2	1.77134	0.784593	0.0403032	1
TBC1D12	2.0934	1.03424	0.049014	1
BRCA2	11.4332	8.80884	0.0497036	1
RAD51B	0	0.784593	0.0527599	1
CDC73	1.44928	0.606277	0.0530586	1
MAP3K1	6.44122	8.91583	0.0542786	1
TOP2A	4.34783	2.78174	0.0548864	1
BCL11B	1.12721	2.46077	0.0586536	1
SDHD	0.644122	0.142653	0.0597099	1
BTK	0.161031	1.03424	0.0607891	1
IFNL3	0.966184	0.32097	0.061854	1
BCL10	0.966184	0.32097	0.061854	1
POLE	4.99195	3.35235	0.0638517	1
TNFRSF17	0.483092	0.0713267	0.0641789	1
PDK1	1.12721	0.42796	0.0681213	1
XRCC1	1.61031	0.74893	0.069272	1
KIF1B	0.966184	2.17546	0.070492	1
NTHL1	0.805153	0.249643	0.0810677	1
RUNX1T1	0.644122	1.67618	0.0821625	1
MTRR	1.77134	0.891583	0.0840516	1
BRAF	1.44928	2.74608	0.0841413	1
MYCL	0.322061	1.17689	0.0898829	1
NFKBIA	0	0.64194	0.0900406	1
NPM1	0.966184	0.356633	0.0909546	1
STAG2	1.28824	2.49643	0.0934534	1
ETS2	1.28824	0.570613	0.0941375	1
MET	3.7037	2.42511	0.0979728	1
MSH2	3.86473	2.56776	0.101545	1
RASA1	2.57649	1.53352	0.101638	1
FANCG	0	0.606277	0.103175	1
SUZ12	0.805153	1.81883	0.103649	1
PHLPP1	0.966184	2.03281	0.104208	1
MTAP	2.57649	4.02996	0.10851	1
MED12	5.31401	3.81598	0.110956	1
EGFR	5.47504	3.95863	0.112295	1
IKBKE	1.12721	2.21113	0.113725	1
MTOR	2.57649	3.99429	0.116755	1
TUSC3	0	0.570613	0.118375	1
FGF5	0	0.570613	0.118375	1
SUFU	0	0.570613	0.118375	1
TFEB	1.28824	0.606277	0.122124	1
PPP6C	0.805153	0.285307	0.122211	1
RAD51C	0.644122	1.53352	0.125232	1
IFNGR1	1.12721	0.499287	0.126103	1
HSPH1	1.77134	0.96291	0.126382	1
GNA11	0.966184	0.392297	0.127077	1
ACVR1	0.966184	0.392297	0.127077	1
POT1	0.322061	1.0699	0.127959	1
EGLN1	0.322061	1.0699	0.127959	1
LMNA	2.0934	1.21255	0.129369	1
CDKN2B	3.38164	4.88588	0.130746	1
ATRX	5.47504	4.02996	0.134068	1
TFE3	0.483092	0.10699	0.134232	1
KDM6A	3.54267	2.38944	0.134897	1
NOTCH3	5.7971	4.31526	0.135806	1
CSF1R	1.93237	1.10556	0.140162	1
MDM4	1.44928	2.5321	0.141645	1
WNK2	3.22061	2.1398	0.14246	1
TSC1	1.77134	2.92439	0.143412	1
CYLD	0.322061	1.03424	0.1439	1
CD274	1.44928	0.74893	0.14519	1
CDK12	8.05153	6.34807	0.146535	1
SLC9A3R1	0.161031	0.784593	0.147055	1
TRAF3	0.161031	0.784593	0.147055	1
HLA-G	0.322061	0.0356633	0.15177	1
HLA-DQB2	0.322061	0.0356633	0.15177	1
NBN	0.966184	1.89016	0.1525	1
PIK3CB	0.805153	1.67618	0.154216	1
FDPS	1.28824	0.64194	0.154598	1
TMPRSS2	1.28824	0.64194	0.154598	1
NTRK2	1.12721	0.53495	0.163304	1
IKZF1	1.12721	2.06847	0.163649	1
JUN	1.61031	0.891583	0.164265	1
MGMT	0.966184	0.42796	0.170143	1
EP300	3.86473	2.74608	0.173862	1
BRD4	3.05958	2.06847	0.174501	1
ABL1	2.0934	1.28388	0.17691	1
CDKN1B	1.12721	2.03281	0.178899	1
PALB2	2.0934	3.2097	0.178972	1
PHOX2B	0	0.463623	0.18044	1
NOTCH4	3.38164	2.35378	0.182845	1
PTCH1	2.25443	3.38802	0.183584	1
DIRC2	0.161031	0.713267	0.18985	1
IDO1	0.161031	0.713267	0.18985	1
ZNF471	0.161031	0.713267	0.18985	1
FCGR3A	1.28824	0.677603	0.191504	1
FBXW7	2.57649	1.71184	0.201966	1
BRCA1	7.72947	6.24108	0.203955	1
FUS	2.0934	1.31954	0.204116	1
ABCB1	2.73752	1.85449	0.20793	1
SDHC	0	0.42796	0.208465	1
NHP2	0	0.42796	0.208465	1
CTNNB1	0.483092	1.14123	0.209467	1
FUBP1	1.77134	1.0699	0.211163	1
SMO	1.77134	1.0699	0.211163	1
ERBB3	2.41546	3.49501	0.215486	1
SPRED1	0.966184	0.463623	0.219789	1
BCORL1	3.7037	2.71041	0.228423	1
FOXL2	0.322061	0.891583	0.229632	1
MAF	0.805153	0.356633	0.231811	1
DNMT3A	1.44928	2.31812	0.232126	1
SMAD3	1.28824	0.713267	0.232676	1
KRAS	1.93237	2.88873	0.233918	1
PPP1R15A	1.77134	1.10556	0.245026	1
FGF3	9.33977	11.02	0.248857	1
PREX2	4.1868	3.17404	0.252386	1
SGK1	1.44928	0.85592	0.253206	1
DIS3L2	0.644122	1.28388	0.255842	1
MLLT3	0.644122	1.28388	0.255842	1
AXIN1	0.483092	1.0699	0.259538	1
ARHGAP26	0.483092	1.0699	0.259538	1
RPTOR	2.0934	1.39087	0.265239	1
NRG1	3.05958	2.21113	0.265689	1
FRS2	2.89855	3.92297	0.270944	1
MN1	4.83092	3.78031	0.271525	1
ROS1	3.86473	2.92439	0.272961	1
RUNX1	3.22061	4.2796	0.27398	1
CEBPA	1.28824	0.74893	0.277856	1
BIRC3	1.28824	0.74893	0.277856	1
AURKB	0.161031	0.606277	0.279342	1
LAG3	0.161031	0.606277	0.279342	1
TCL1A	0	0.356633	0.280422	1
DPYD	1.28824	2.03281	0.285579	1
CUX1	2.25443	3.13837	0.297375	1
NT5C2	0.805153	0.392297	0.298349	1
RAD51	0.805153	0.392297	0.298349	1
FH	0.805153	1.42653	0.300346	1
ITPKB	0.805153	1.42653	0.300346	1
NF1	7.24638	8.59486	0.308235	1
HLA-DPB1	0.322061	0.0713267	0.314404	1
GSTP1	2.73752	1.99715	0.316191	1
EPOR	0.161031	0.570613	0.318001	1
CYP1B1	0.161031	0.570613	0.318001	1
UBE2T	0.644122	0.285307	0.32025	1
UGT1A1	0.644122	0.285307	0.32025	1
MPL	0.483092	0.998573	0.320648	1
PHLPP2	0.483092	0.998573	0.320648	1
ERG	0.483092	0.998573	0.320648	1
ZMYM3	1.12721	1.78317	0.325702	1
RB1	6.92432	8.20257	0.325959	1
IDH2	1.28824	0.784593	0.326708	1
MYD88	0	0.32097	0.326831	1
CYSLTR2	0.483092	0.178317	0.334946	1
IRS2	2.0934	2.88873	0.336091	1
PRDM1	2.25443	1.60485	0.339453	1
ATR	4.34783	3.45934	0.340212	1
MIB1	1.44928	0.927247	0.342171	1
HIST1H1E	0.644122	1.17689	0.343357	1
ATM	9.50081	10.8773	0.349724	1
NF2	1.12721	1.7475	0.353413	1
CCND2	0.483092	0.96291	0.355958	1
CARM1	0.483092	0.96291	0.355958	1
CD19	1.12721	0.677603	0.361502	1
CYP2D6	1.77134	1.21255	0.361907	1
RAD54L	0.322061	0.74893	0.364417	1
MAP2K4	4.50886	5.49215	0.373703	1
TOP1	0.644122	1.14123	0.377976	1
ECT2L	0.644122	1.14123	0.377976	1
ARID5B	1.12721	1.71184	0.383057	1
YEATS4	2.89855	3.70899	0.386329	1
PDGFRB	1.28824	1.89016	0.39063	1
IL6R	1.44928	0.96291	0.390955	1
SH2B3	1.44928	0.96291	0.390955	1
AMER1	1.44928	2.06847	0.396432	1
FGF4	10.306	11.5906	0.39923	1
ARID1A	10.9501	9.73609	0.400826	1
RNF43	1.77134	1.24822	0.405381	1
CSF3R	1.77134	1.24822	0.405381	1
JAK1	2.89855	3.67332	0.408704	1
FAM46C	0.644122	0.32097	0.409758	1
FGF23	0.161031	0.499287	0.412673	1
IFIT3	0.161031	0.499287	0.412673	1
GPC3	1.12721	0.713267	0.421019	1
EPHA7	0.805153	1.28388	0.430326	1
RET	2.73752	3.45934	0.433213	1
TRAF7	0.483092	0.891583	0.437389	1
PAX8	0.483092	0.891583	0.437389	1
BCOR	3.22061	2.56776	0.439334	1
ACVR1B	1.44928	0.998573	0.44216	1
RAD21	1.61031	1.14123	0.447531	1
ETV1	0.805153	0.463623	0.448236	1
SOCS1	0.805153	0.463623	0.448236	1
CIITA	2.57649	1.99715	0.449648	1
OLIG2	0	0.249643	0.450028	1
RHEB	0	0.249643	0.450028	1
XPA	0.483092	0.21398	0.451983	1
EPHB2	1.93237	1.42653	0.452415	1
EPHB1	2.25443	1.71184	0.45246	1
SDHA	2.0934	1.56919	0.452889	1
FANCC	0.322061	0.677603	0.457549	1
CD40	0.322061	0.677603	0.457549	1
ZNF217	5.47504	4.6719	0.458011	1
TSC2	4.66989	3.92297	0.458627	1
GLI2	1.61031	2.17546	0.460061	1
CARD11	1.77134	2.35378	0.461544	1
ELF3	2.25443	2.88873	0.461801	1
KLF4	0.966184	0.606277	0.470225	1
TFEC	0.161031	0.463623	0.470421	1
AKT1	4.99195	4.24394	0.474104	1
SLX4	3.05958	2.46077	0.475715	1
ERCC4	0.966184	1.42653	0.478266	1
MRE11	1.12721	0.74893	0.483322	1
IFNAR1	0.483092	0.85592	0.484042	1
C3orf70	0.483092	0.85592	0.484042	1
GATA2	0.483092	0.85592	0.484042	1
POLH	0.483092	0.85592	0.484042	1
JAK3	1.12721	1.60485	0.484302	1
SF3B1	3.7037	3.06705	0.489267	1
MUTYH	2.25443	2.85307	0.489906	1
PHGDH	1.28824	0.891583	0.491088	1
FANCM	1.77134	2.31812	0.49244	1
CTCF	2.25443	1.7475	0.492965	1
POLD1	2.0934	1.60485	0.495305	1
ETV6	1.44928	1.03424	0.49542	1
STAT6	1.44928	1.03424	0.49542	1
TANC1	1.93237	1.4622	0.496989	1
EZH2	1.61031	1.17689	0.497427	1
ZFHX3	5.7971	6.63338	0.499159	1
RPS6KB1	5.63607	4.88588	0.500958	1
HSD11B2	0.644122	0.356633	0.503867	1
C8orf34	0.805153	1.21255	0.511319	1
HAS3	0.322061	0.64194	0.512092	1
EPCAM	0.322061	0.64194	0.512092	1
CBFB	2.41546	2.99572	0.516617	1
SOX9	0.966184	1.39087	0.518147	1
MYB	2.73752	2.21113	0.520255	1
CFTR	1.93237	2.46077	0.523384	1
NTRK1	2.57649	2.06847	0.525217	1
FAT1	6.76329	5.99144	0.526736	1
CEP57	0.805153	0.499287	0.52871	1
MS4A1	0.805153	0.499287	0.52871	1
FGFR3	2.41546	1.92582	0.530032	1
SPOP	0.483092	0.820257	0.534996	1
ASPSCR1	0.483092	0.820257	0.534996	1
SRSF2	0.161031	0.42796	0.536469	1
HRAS	0.966184	0.64194	0.541456	1
PPP2R1A	0.966184	0.64194	0.541456	1
MITF	0.966184	0.64194	0.541456	1
HSP90AA1	1.93237	1.49786	0.54288	1
HDAC4	1.93237	1.49786	0.54288	1
RANBP2	3.86473	3.28103	0.545182	1
BRIP1	3.05958	2.5321	0.545237	1
KMT2B	3.38164	3.99429	0.548342	1
ETV5	0.644122	0.998573	0.548356	1
FANCB	1.28824	0.927247	0.550263	1
KDR	2.89855	2.38944	0.551611	1
FLT4	2.89855	2.38944	0.551611	1
WT1	1.77134	2.24679	0.558665	1
PTPRT	1.77134	2.24679	0.558665	1
SMARCA4	3.54267	2.99572	0.559166	1
APLNR	0.966184	1.35521	0.560564	1
RBM10	1.12721	1.53352	0.562623	1
ABL2	1.28824	1.71184	0.563077	1
PTPN13	2.73752	3.28103	0.567443	1
CD79A	0.483092	0.249643	0.572356	1
BCL7A	0.483092	0.249643	0.572356	1
LCK	0.322061	0.606277	0.572584	1
FGF6	0.322061	0.606277	0.572584	1
GRIN2A	2.41546	2.92439	0.576792	1
CDKN2A	6.28019	6.99001	0.58548	1
CDK6	0.483092	0.784593	0.590491	1
PRCC	0.483092	0.784593	0.590491	1
HDAC2	0.483092	0.784593	0.590491	1
DNM2	1.77134	1.39087	0.595858	1
SETBP1	2.73752	2.28245	0.596585	1
APC	6.76329	6.09843	0.596858	1
ASXL1	2.73752	3.24536	0.597249	1
CHD4	4.66989	4.10128	0.597262	1
KIT	1.61031	2.03281	0.59766	1
LRP1B	9.01771	9.80742	0.597786	1
ZRSR2	0.644122	0.96291	0.5997	1
SMAD4	2.57649	3.06705	0.602883	1
LATS1	0.805153	1.14123	0.604091	1
CBLB	0.966184	1.31954	0.605558	1
GALNT12	1.44928	1.10556	0.606585	1
XPO1	1.44928	1.10556	0.606585	1
TYMS	1.44928	1.10556	0.606585	1
AJUBA	0.805153	0.53495	0.611049	1
IFNAR2	0.805153	0.53495	0.611049	1
BCL2L11	0.805153	0.53495	0.611049	1
RPL5	0.805153	0.53495	0.611049	1
FGF14	0.161031	0.392297	0.612002	1
MAFB	0.161031	0.392297	0.612002	1
FBXO11	1.12721	0.820257	0.613698	1
BCL6	1.12721	0.820257	0.613698	1
RAF1	0.966184	0.677603	0.614334	1
MDM2	3.54267	4.06562	0.623936	1
FGFR2	4.02576	3.53067	0.632009	1
PBRM1	2.57649	3.03138	0.634633	1
TET2	2.57649	3.03138	0.634633	1
DYNC2H1	3.86473	4.38659	0.637529	1
DDB2	0.322061	0.570613	0.63949	1
RAD50	1.44928	1.81883	0.641128	1
FOXQ1	0.483092	0.74893	0.650736	1
MAP2K1	0.483092	0.74893	0.650736	1
IL10RA	0.483092	0.74893	0.650736	1
SOX2	0.483092	0.74893	0.650736	1
SEMA3C	0.483092	0.74893	0.650736	1
HGF	0.644122	0.927247	0.654781	1
PTPN11	0.644122	0.927247	0.654781	1
MEN1	3.05958	2.63909	0.654936	1
BAP1	2.0934	2.49643	0.655044	1
GATA6	1.61031	1.28388	0.655046	1
KEL	0.805153	1.10556	0.655054	1
GEN1	0.805153	1.10556	0.655054	1
ELOC	0.805153	1.10556	0.655054	1
TPMT	0.322061	0.142653	0.66206	1
HLA-A	0.322061	0.142653	0.66206	1
ARAF	1.44928	1.14123	0.663729	1
GLI1	1.44928	1.14123	0.663729	1
DDR2	2.25443	1.89016	0.665045	1
CCND3	1.28824	0.998573	0.67229	1
PAX5	1.28824	0.998573	0.67229	1
PTPRD	3.7037	4.17261	0.67304	1
PIK3R1	4.34783	3.8873	0.675802	1
ERRFI1	1.12721	0.85592	0.680517	1
PRKDC	4.66989	4.20827	0.686113	1
VEGFA	1.93237	1.60485	0.686269	1
LYN	1.93237	1.60485	0.686269	1
BARD1	1.28824	1.60485	0.690109	1
TNFRSF9	0.483092	0.285307	0.691907	1
GABRA6	0.805153	0.570613	0.694038	1
CDK8	0.805153	0.570613	0.694038	1
CTC1	1.12721	1.42653	0.696896	1
ERCC2	1.12721	1.42653	0.696896	1
FLT1	1.77134	1.4622	0.697501	1
FNTB	0.161031	0.356633	0.698333	1
RAC1	0.161031	0.356633	0.698333	1
TGFBR2	0.966184	1.24822	0.703327	1
LZTR1	1.77134	2.10414	0.708689	1
IL7R	0.805153	1.0699	0.7091	1
AKT2	1.61031	1.31954	0.709201	1
TERT	3.54267	3.95863	0.710873	1
CCDC6	0.322061	0.53495	0.713247	1
CUL4A	0.644122	0.891583	0.71366	1
NCOR1	5.47504	5.95578	0.713739	1
GNA13	0.483092	0.713267	0.715895	1
TCF7L2	1.44928	1.17689	0.72142	1
MLH1	2.0934	1.78317	0.722182	1
NSD1	2.73752	3.10271	0.725853	1
STAT5B	1.28824	1.03424	0.734214	1
RICTOR	1.93237	1.64051	0.735241	1
FOXO3	1.28824	1.56919	0.736342	1
FGFR1	11.1111	10.5563	0.738744	1
CDK4	1.77134	1.49786	0.749028	1
CHD7	2.89855	3.24536	0.749603	1
SLIT2	2.89855	3.24536	0.749603	1
CIC	3.22061	3.56633	0.761623	1
XPC	0.966184	0.74893	0.761765	1
IFNGR2	0.966184	0.74893	0.761765	1
EMSY	4.83092	4.45792	0.765758	1
AKT3	0.805153	1.03424	0.766204	1
HNF1A	2.0934	1.81883	0.769197	1
FGF1	0	0.142653	0.769905	1
SMARCB1	0.644122	0.85592	0.776347	1
ATIC	0.644122	0.85592	0.776347	1
SMARCE1	0.805153	0.606277	0.776612	1
IFIT2	0.805153	0.606277	0.776612	1
PDCD1LG2	0.805153	0.606277	0.776612	1
CASP8	1.44928	1.21255	0.779308	1
BLM	1.93237	2.21113	0.77964	1
CASR	1.28824	1.53352	0.784437	1
DICER1	2.41546	2.1398	0.784715	1
MAX	0.483092	0.677603	0.78607	1
MSH6	3.7037	3.38802	0.788171	1
POLQ	1.77134	2.03281	0.792034	1
QKI	0.644122	0.463623	0.792105	1
NOTCH2	3.7037	4.02996	0.792427	1
TAF1	3.22061	2.92439	0.792958	1
MC1R	0.322061	0.499287	0.794227	1
TGFBR1	0.322061	0.499287	0.794227	1
UMPS	0.322061	0.499287	0.794227	1
HAVCR2	0.322061	0.499287	0.794227	1
KDM5A	2.25443	2.5321	0.794937	1
ABCC3	4.02576	3.70899	0.795869	1
HOXB13	0.161031	0.32097	0.796875	1
ZNF620	0.161031	0.32097	0.796875	1
FGF9	0.161031	0.32097	0.796875	1
ZNRF3	1.12721	1.35521	0.797395	1
HLA-DQB1	0.161031	0.0356633	0.80089	1
HLA-DMB	0.161031	0.0356633	0.80089	1
HLA-DRB1	0.161031	0.0356633	0.80089	1
KMT2A	5.47504	5.13552	0.806467	1
FANCF	0.483092	0.32097	0.807724	1
PHF6	0.483092	0.32097	0.807724	1
HOXA11	0.483092	0.32097	0.807724	1
ING1	0.966184	1.17689	0.811275	1
ERCC3	0.966184	1.17689	0.811275	1
APOB	7.24638	6.88302	0.81422	1
RHOA	1.12721	0.927247	0.814547	1
SEC23B	1.12721	0.927247	0.814547	1
MLH3	1.61031	1.39087	0.818157	1
ACTA2	0.322061	0.178317	0.820693	1
CD70	0.322061	0.178317	0.820693	1
SOD2	0.322061	0.178317	0.820693	1
EWSR1	0.805153	0.998573	0.826298	1
SMC3	0.805153	0.998573	0.826298	1
ENG	0.805153	0.998573	0.826298	1
NSD2	1.28824	1.49786	0.83431	1
NFE2L2	0.966184	0.784593	0.834883	1
CBL	0.966184	0.784593	0.834883	1
TBL1XR1	0.966184	0.784593	0.834883	1
TAP2	0.644122	0.820257	0.84279	1
POU2F2	0.644122	0.820257	0.84279	1
KDM5C	2.25443	2.03281	0.845329	1
ERBB4	2.0934	2.31812	0.848523	1
KEAP1	1.12721	1.31954	0.850739	1
WEE1	1.12721	1.31954	0.850739	1
MAGI2	1.61031	1.81883	0.85101	1
GATA1	1.77134	1.56919	0.852289	1
NTRK3	1.77134	1.56919	0.852289	1
PIK3R2	1.77134	1.56919	0.852289	1
CUL1	0.805153	0.64194	0.857874	1
PIM1	0.805153	0.64194	0.857874	1
ERCC1	0.483092	0.64194	0.861273	1
TPM1	0.483092	0.64194	0.861273	1
PPM1D	4.02576	4.2796	0.861773	1
ARHGAP35	1.93237	2.1398	0.863866	1
MYCN	0.966184	1.14123	0.868867	1
LDLR	1.61031	1.42653	0.872413	1
FOXP1	2.25443	2.46077	0.874179	1
NCOR2	3.86473	3.63766	0.877459	1
SYNE1	8.69565	8.98716	0.878641	1
DKC1	0.322061	0.463623	0.882687	1
HSD3B2	0.322061	0.463623	0.882687	1
CD79B	0.322061	0.463623	0.882687	1
SYK	0.644122	0.499287	0.884731	1
KMT2D	9.01771	8.73752	0.884851	1
PIK3CG	1.28824	1.4622	0.885852	1
STAT4	0.805153	0.96291	0.889262	1
SMC1A	1.77134	1.60485	0.903573	1
MYH11	2.73752	2.92439	0.905164	1
PPP2R2A	0.966184	0.820257	0.906792	1
PMS1	0.966184	0.820257	0.906792	1
KLLN	0.161031	0.285307	0.909078	1
NUDT15	0.161031	0.285307	0.909078	1
WNK1	4.1868	4.38659	0.910716	1
SHH	0.644122	0.784593	0.912862	1
SOX10	0.644122	0.784593	0.912862	1
ETS1	0.644122	0.784593	0.912862	1
RARA	2.41546	2.24679	0.915355	1
PPARD	0.483092	0.356633	0.9179	1
CRKL	0.483092	0.356633	0.9179	1
IL2RA	0.483092	0.356633	0.9179	1
PRKAR1A	0.483092	0.356633	0.9179	1
TCF3	1.28824	1.14123	0.91864	1
INPP4B	1.61031	1.4622	0.926188	1
SMARCA1	1.61031	1.4622	0.926188	1
STK11	2.0934	2.24679	0.932849	1
ERCC6	2.0934	2.24679	0.932849	1
ERBB2	12.8824	12.6605	0.93329	1
VHL	0.805153	0.677603	0.937083	1
NRAS	0.483092	0.606277	0.941405	1
SRC	0.483092	0.606277	0.941405	1
L2HGDH	0.483092	0.606277	0.941405	1
BCLAF1	2.73752	2.88873	0.943003	1
KLHL6	1.12721	0.998573	0.945851	1
HLA-B	0	0.10699	0.947476	1
SPINK1	0	0.10699	0.947476	1
HLA-DQA2	0	0.10699	0.947476	1
AR	1.93237	2.06847	0.952018	1
AURKA	1.93237	2.06847	0.952018	1
CCND1	12.8824	12.6961	0.952555	1
AXL	1.77134	1.64051	0.954353	1
DDX3X	0.805153	0.927247	0.954914	1
JAK2	2.41546	2.28245	0.958482	1
ARID2	2.57649	2.71041	0.960428	1
LMO1	0.322061	0.21398	0.963735	1
SCG5	0.322061	0.21398	0.963735	1
ABRAXAS1	0.322061	0.21398	0.963735	1
TMEM127	0.322061	0.21398	0.963735	1
IRF2	0.644122	0.53495	0.973784	1
TAP1	0.966184	0.85592	0.976995	1
DAXX	0.966184	0.85592	0.976995	1
FGF2	0.322061	0.42796	0.978709	1
H3F3A	0.322061	0.42796	0.978709	1
FANCL	0.322061	0.42796	0.978709	1
UGT1A9	0.322061	0.42796	0.978709	1
TP63	0.966184	1.0699	0.990528	1
PIAS4	0.966184	1.0699	0.990528	1
CREBBP	4.66989	4.77889	0.990998	1
FLCN	1.61031	1.71184	0.995556	1
HLA-DQA1	0	0.0356633	1	1
EIF1AX	0	0.0356633	1	1
HLA-E	0	0.0356633	1	1
BTG1	0.322061	0.249643	1	1
CDKN2C	0.322061	0.249643	1	1
TNF	0.322061	0.249643	1	1
IL15	0.161031	0.178317	1	1
TMEM173	0.161031	0.178317	1	1
MAD2L2	0.161031	0.178317	1	1
ETV4	0.483092	0.570613	1	1
B2M	0.644122	0.713267	1	1
IDH1	0.644122	0.713267	1	1
CDKN1A	0.644122	0.713267	1	1
CBLC	0.644122	0.713267	1	1
MAP2K2	0.966184	0.927247	1	1
RXRA	0.644122	0.64194	1	1
CUL3	0.644122	0.64194	1	1
SLC26A3	0.805153	0.784593	1	1
LEF1	0.805153	0.784593	1	1
STAT5A	0.805153	0.784593	1	1
DIS3	0.805153	0.784593	1	1
MAPK1	0.805153	0.85592	1	1
MAP3K7	0.805153	0.85592	1	1
CD22	0.805153	0.85592	1	1
FANCD2	1.61031	1.60485	1	1
PALLD	1.44928	1.53352	1	1
FANCI	1.44928	1.53352	1	1
FGF7	0.161031	0.249643	1	1
MALT1	0.805153	0.713267	1	1
SMAD2	0.805153	0.713267	1	1
RINT1	0.805153	0.713267	1	1
CHEK1	0.644122	0.570613	1	1
PPARG	0.644122	0.570613	1	1
BCL2L1	0.644122	0.570613	1	1
MTHFD2	0.483092	0.42796	1	1
XRCC3	0.483092	0.42796	1	1
FCGR2A	0.483092	0.42796	1	1
ALK	3.38164	3.31669	1	1
NUP98	1.93237	1.96148	1	1
CDKN1C	0.322061	0.392297	1	1
IRF1	0.322061	0.392297	1	1
VSIR	0.322061	0.392297	1	1
TNFRSF14	0.322061	0.285307	1	1
RRM1	0.322061	0.285307	1	1
CXCR4	0.322061	0.285307	1	1
PPARA	0.322061	0.285307	1	1
FHIT	0.322061	0.285307	1	1
FGFR4	2.25443	2.21113	1	1
ATP7B	2.25443	2.21113	1	1
HLA-DRA	0	0.0713267	1	1
HLA-F	0	0.0713267	1	1
HLA-DOB	0	0.0713267	1	1
HLA-DRB5	0	0.0713267	1	1
CUL4B	2.0934	2.06847	1	1
STAT3	0.966184	0.891583	1	1
HLA-C	0.161031	0.142653	1	1
HIF1A	1.12721	1.10556	1	1
GPS2	1.44928	1.35521	1	1
GRM3	1.44928	1.35521	1	1
GNAQ	0.483092	0.53495	1	1
SDHB	0.483092	0.53495	1	1
IFIT1	0.483092	0.53495	1	1
PAX3	0.805153	0.74893	1	1
BMPR1A	0.805153	0.74893	1	1
ERCC5	1.12721	1.21255	1	1
DOT1L	2.25443	2.28245	1	1
TSHR	1.28824	1.21255	1	1
RIT1	0.483092	0.392297	1	1
FANCE	0.483092	0.392297	1	1
CTLA4	0.483092	0.392297	1	1
PML	1.93237	1.89016	1	1
AGO1	0.644122	0.606277	1	1
MEF2B	0.644122	0.606277	1	1
PAX7	0.644122	0.606277	1	1
ZNF750	1.28824	1.31954	1	1
HDAC1	0.483092	0.499287	1	1
P2RY8	0.483092	0.499287	1	1
PDCD1	0.483092	0.499287	1	1
HIST1H3B	1.12721	1.17689	1	1
NKX2-1	0.644122	0.677603	1	1
CRLF2	0.322061	0.32097	1	1
CBR3	0.322061	0.32097	1	1
FGF10	0.322061	0.32097	1	1
TNFAIP3	0.966184	1.03424	1	1
FGF8	0.322061	0.356633	1	1
TARBP2	0.322061	0.356633	1	1
TIGIT	0.322061	0.356633	1	1
PCBP1	0.322061	0.356633	1	1
ASNS	0.805153	0.891583	1	1
CALR	0.805153	0.891583	1	1
GATA4	0.483092	0.463623	1	1
PRSS1	0.483092	0.463623	1	1
HIST1H4E	0.483092	0.463623	1	1
U2AF1	0.483092	0.463623	1	1
HSD3B1	0.483092	0.463623	1	1
SPEN	5.15298	5.20685	1	1
GREM1	0.161031	0.21398	1	1
RPS15	0.161031	0.21398	1	1
CTRC	0.161031	0.21398	1	1
SETD2	3.22061	3.2097	1	1
GNAS	3.22061	3.2097	1	1
PDGFRA	2.41546	2.46077	1	1
EPHA2	1.61031	1.64051	1	1
EGF	1.61031	1.64051	1	1
FOXO1	0.805153	0.820257	1	1
PTPN22	0.805153	0.820257	1	1
IRF4	0.805153	0.820257	1	1
PIK3C2B	2.0934	2.17546	1	1
WRN	1.44928	1.49786	1	1

## Sheet: All Subtypes (mutations)
Gene	Population	chr_pos_ref_alt	c_var	mutation_effect	Variant type	Nb of carriers
TP53	AA	17:7577539:G:A	c.742C>T	p.R248W	Missense variant	22
TP53	AA	17:7577121:G:A	c.817C>T	p.R273C	Missense variant	22
TP53	EA	17:7578406:C:T	c.524G>A	p.R175H	Missense variant	73
PIK3CA	AA	3:178952085:A:G	c.3140A>G	p.H1047R	Missense variant	128
PIK3CA	AA	3:178936091:G:A	c.1633G>A	p.E545K	Missense variant	33
PIK3CA	AA	3:178936082:G:A	c.1624G>A	p.E542K	Missense variant	25
PIK3CA	AA	3:178921553:T:A	c.1035T>A	p.N345K	Missense variant	11
PIK3CA	AA	3:178952085:A:G	c.3140A>G	p.H1047R	Missense variant	11
PIK3CA	AA	3:178952085:A:T	c.3140A>T	p.H1047L	Missense variant	11
PIK3CA	EA	3:178952085:A:G	c.3140A>G	p.H1047R	Missense variant	544
PIK3CA	EA	3:178936091:G:A	c.1633G>A	p.E545K	Missense variant	379
PIK3CA	EA	3:178936082:G:A	c.1624G>A	p.E542K	Missense variant	234
PIK3CA	EA	3:178921553:T:A	c.1035T>A	p.N345K	Missense variant	82
PIK3CA	EA	3:178952085:A:T	c.3140A>T	p.H1047L	Missense variant	76
ESR1	AA	6:152419926:A:G	c.1613A>G	p.D538G	Missense variant	56
ESR1	AA	6:152419923:A:C	c.1610A>C	p.Y537S	Missense variant	18
ESR1	AA	6:152332832:G:C	c.1138G>C	p.E380Q	Missense variant	17
ESR1	AA	6:152419922:T:A	c.1609T>A	p.Y537N	Missense variant	13
ESR1	AA	6:152419920:T:G	c.1607T>G	p.L536R	Missense variant	5
ESR1	AA	6:152419923:A:G	c.1610A>G	p.Y537C	Missense variant	5
ESR1	AA	6:152419920:TCTA:CCTC	c.1607_1610delinsCCTC	p.LY536PS	Missense variant	4
ESR1	EA	6:152419926:A:G	c.1613A>G	p.D538G	Missense variant	258
ESR1	EA	6:152419923:A:C	c.1610A>C	p.Y537S	Missense variant	201
ESR1	EA	6:152332832:G:C	c.1138G>C	p.E380Q	Missense variant	80
ESR1	EA	6:152419922:T:A	c.1609T>A	p.Y537N	Missense variant	75
ESR1	EA	6:152419923:A:G	c.1610A>G	p.Y537C	Missense variant	68
CDH1	AA	16:68846044:CC:T	c.1015_1016delinsT	p.P339fs	Frameshift variant	6
CDH1	AA	16:68845635:A:ACACCT	c.882_886dup	p.Y296fs	Frameshift variant	6
CDH1	AA	16:68853208:A:T	c.1591A>T	p.N531Y	Missense variant	4
CDH1	AA	16:68855988:C:CT	c.1797dup	p.I600fs	Frameshift variant	4
CDH1	AA	16:68856113:C:T	c.1921C>T	p.Q641*	Stop gained	4
CDH1	AA	16:68835626:A:AC	c.220dup	p.R74fs	Frameshift variant	4
CDH1	AA	16:68862159:G:GGA	c.2248_2249dup	p.D750fs	Frameshift variant	4
CDH1	AA	16:68845717:G:GT	c.963_964insT	p.N322fs	Frameshift variant	4
CDH1	AA	16:68855984:C:T	c.1792C>T	p.R598*	Stop gained	3
CDH1	AA	16:68857304:C:T	c.1939C>T	p.Q647*	Splice region variant	3
CDH1	AA	16:68772218:C:T	c.67C>T	p.Q23*	Stop gained	3
CDH1	EA	16:68772218:C:T	c.67C>T	p.Q23*	Stop gained	45
KMT2C	AA	7:151927112:C:G	c.2872G>C	p.D958H	Splice region variant	13
KMT2C	AA	7:151970811:T:C	c.991A>G	p.I331V	Missense variant	13
KMT2C	EA	7:151882672:C:A	c.5053G>T	p.A1685S	Missense variant	23
GATA3	AA	10:8111513:T:TG	c.1006dup	p.D336fs	Frameshift variant	27
GATA3	AA	10:8111510:C:CA	c.1001dup	p.N334fs	Frameshift variant	6
GATA3	EA	10:8111432:TCA:T	c.925-3_925-2del	c.925-3_925-2del	Splice region variant	46
GATA3	EA	10:8115874:C:CG	c.1224dup	p.P409fs	Frameshift variant	43
GATA3	EA	10:8111513:T:TG	c.1006dup	p.D336fs	Frameshift variant	35
GATA3	EA	10:8106058:T:A	c.881T>A	p.M294K	Missense variant	17
PTEN	AA	10:89692904:C:T	c.388C>T	p.R130*	Stop gained	6
PTEN	AA	10:89693008:G:A	c.492G>A	p.K164K	Splice region variant	4
PTEN	AA	10:89692819:CA:C	c.306del	p.K102fs	Frameshift variant	3
PTEN	AA	10:89720811:C:CA	c.968dup	p.N323fs	Frameshift variant	3
PTEN	EA	10:89720798:GTACT:G	c.955_958del	p.T319fs	Frameshift variant	40
PTEN	EA	10:89692905:G:A	c.389G>A	p.R130Q	Missense variant	20
BRCA2	AA	13:32893406:C:T	c.260C>T	p.T87I	Missense variant	4
BRCA2	AA	13:32899324:A:G	c.425+3A>G	c.425+3A>G	Splice region variant	4
BRCA2	AA	13:32914380:G:T	c.5888G>T	p.G1963V	Missense variant	4
BRCA2	AA	13:32915206:T:A	c.6714T>A	p.D2238E	Missense variant	4
BRCA2	AA	13:32931997:T:C	c.7736T>C	p.I2579T	Missense variant	4
BRCA2	AA	13:32944549:A:T	c.8342A>T	p.N2781I	Missense variant	4
BRCA2	AA	13:32944627:C:T	c.8420C>T	p.S2807L	Missense variant	4
RSF1	AA	11:77412994:C:T	c.1280G>A	p.R427K	Missense variant	2
RSF1	AA	11:77412452:C:G	c.1822G>C	p.E608Q	Missense variant	2
RSF1	AA	11:77451849:G:C	c.505C>G	p.Q169E	Missense variant	2
RSF1	AA	11:77531667:G:A	c.94C>T	p.R32C	Missense variant	2
MYC	AA	8:128750797:G:A	c.334G>A	p.D112N	Missense variant	4
MYC	AA	8:128750813:T:C	c.350T>C	p.V117A	Missense variant	4
FOXA1	AA	14:38060722:C:T	c.1267G>A	p.A423T	Missense variant	16
FOXA1	AA	14:38060623:C:A	c.1366G>T	p.E456*	Stop gained	4
FOXA1	AA	14:38061468:G:T	c.521C>A	p.S174*	Stop gained	4
FOXA1	AA	14:38061832:TG:T	c.156del	p.M53fs	Frameshift variant	2
FOXA1	AA	14:38061458:C:CG	c.530dup	p.L178fs	Frameshift variant	2
FOXA1	AA	14:38061312:T:A	c.677A>T	p.D226V	Missense variant	2
FOXA1	AA	14:38061100:GGTCCTTGCGGCTCTCAGGGCCGCCCTTGGCGCCGCTGCCCCCGCTTCCGCTCCCGCCCCCGCCGCCGGCCCCCGGCTGCTTCTCGCACTT:G	c.799_888del	p.K267_D296del	Inframe deletion	2
FOXA1	AA	14:38061137:GCCCCCGCTTCCGCTCCCGCCCCCGCCGCCGGC:G	c.820_851del	p.A274fs	Frameshift variant	2
FOXA1	AA	14:38061059:A:T	c.930T>A	p.H310Q	Missense variant	2
PAK1	AA	11:77051744:C:T	c.1063G>A	p.V355M	Missense variant	2
KAT6A	AA	8:41791705:G:C	c.4033C>G	p.P1345A	Missense variant	6
KAT6A	AA	8:41800488:G:C	c.2259C>G	p.I753M	Missense variant	4
NOTCH1	AA	9:139413281:A:T	c.866-5T>A	c.866-5T>A	Splice region variant	6
NOTCH1	AA	9:139400144:T:A	c.4204A>T	p.T1402S	Missense variant	4
NOTCH1	AA	9:139399471:C:T	c.4672G>A	p.G1558R	Missense variant	4
NOTCH1	AA	9:139390761:G:A	c.7430C>T	p.T2477I	Missense variant	4
NOTCH1	AA	9:139390794:G:A	c.7397C>T	p.T2466M	Missense variant	3
TBX3	AA	12:115120805:T:A	c.201A>T	p.Q67H	Missense variant	4
TBX3	AA	12:115114205:C:CTG	c.1011_1012insCA	p.E338fs	Frameshift variant	2
TBX3	AA	12:115112595:TTGCTCTC:T	c.1138_1144del	p.E380fs	Frameshift variant	2
TBX3	AA	12:115112533:G:GCT	c.1205_1206dup	p.P403fs	Frameshift variant	2
TBX3	AA	12:115120852:CCG:C	c.152_153del	p.A51fs	Frameshift variant	2
TBX3	AA	12:115112100:G:GA	c.1639dup	p.S547fs	Frameshift variant	2
TBX3	AA	12:115120623:G:T	c.383C>A	p.S128*	Stop gained	2
TBX3	AA	12:115118833:AC:A	c.507del	p.W170fs	Frameshift variant	2
TBX3	AA	12:115112614:C:T	c.1126G>A	p.D376N	Missense variant	1
TBX3	AA	12:115112527:G:A	c.1213C>T	p.R405C	Missense variant	1
TBX3	AA	12:115110065:AG:A	c.1812del	p.Y605fs	Frameshift variant	1
TBX3	AA	12:115109872:G:A	c.2006C>T	p.P669L	Missense variant	1
TBX3	AA	12:115120642:C:T	c.364G>A	p.E122K	Missense variant	1
TBX3	AA	12:115118926:T:A	c.415A>T	p.R139*	Stop gained	1
TBX3	AA	12:115118852:A:T	c.489T>A	p.Y163*	Stop gained	1
TBX3	AA	12:115118793:C:CT	c.547dup	p.R183fs	Frameshift variant	1
TBX3	AA	12:115118709:TT:AG	c.631_632delinsCT	p.N211L	Missense variant	1
TBX3	AA	12:115115440:T:C	c.886A>G	p.N296D	Missense variant	1
TBX3	AA	12:115115436:T:C	c.890A>G	p.N297S	Missense variant	1
TBX3	AA	12:115115384:C:A	c.941+1G>T	c.941+1G>T	Splice region variant	1
ARID1B	AA	6:157522120:G:C	c.4392G>C	p.M1464I	Missense variant	6
ARID1B	AA	6:157099981:GGGCGGC:G	c.939_944del	p.G314_G315del	Inframe deletion	6
ARID1B	AA	6:157527349:ATTGACAT:A	c.5077_5083del	p.D1693fs	Frameshift variant	4
ARID1B	AA	6:157099402:C:CCAGCAGCAGCAGCAGCAGCAGCAA	c.369_392dup	p.Q124_Q131dup	Inframe insertion	3
ARID1B	AA	6:157099981:G:GGGC	c.942_944dup	p.G315dup	Inframe insertion	3
CHEK2	AA	22:29091840:TG:CA	c.1116_1117delinsTG	p.SK372SE	Missense variant	3
CHEK2	AA	22:29092900:A:G	c.1084T>C	p.C362R	Missense variant	2
CHEK2	AA	22:29092900:A:G	c.1084T>C	p.C362R	Missense variant	2
CHEK2	AA	22:29091856:AG:A	c.1100del	p.T367fs	Frameshift variant	2
CHEK2	AA	22:29091840:TG:CA	c.1116_1117delCAinsTG	p.SK372SE	Missense variant	2
CHEK2	AA	22:29091759:C:A	c.1198G>T	p.G400W	Missense variant	2
CHEK2	AA	22:29121242:G:A	c.433C>T	p.R145W	Missense variant	2
CHEK2	AA	22:29121095:GT:G	c.461del	p.N154fs	Frameshift variant	2
CHEK2	AA	22:29091208:A:G	c.1282T>C	p.S428P	Missense variant	1
CHEK2	AA	22:29130520:C:T	c.190G>A	p.E64K	Missense variant	1
CHEK2	AA	22:29120997:G:A	c.560C>T	p.S187F	Missense variant	1
CHEK2	AA	22:29107958:T:C	c.731A>G	p.K244R	Missense variant	1
CHEK2	AA	22:29107892:C:G	c.792+5G>C	c.792+5G>C	Splice region variant	1
CHEK2	EA	22:29091856:AG:A	c.1100del	p.T367fs	Frameshift variant	22
CHEK2	EA	22:29091856:AG:A	c.1100del	p.T367fs	Frameshift variant	16
CHEK2	EA	22:29121087:A:G	c.470T>C	p.I157T	Missense variant	16
CHEK2	EA	22:29121087:A:G	c.470T>C	p.I157T	Missense variant	15
CHEK2	EA	22:29091856:AG:A	c.1100del	p.T367fs	Frameshift variant	14
MKI67	AA	10:129905754:A:GCTGGGT	c.4350delins(7)	p.T1449_G1450dup	Inframe insertion	9
MKI67	AA	10:129911768:G:C	c.1579C>G	p.L527V	Missense variant	4
MKI67	AA	10:129905747:TCTTGCTACCAGTTACA:T	c.4341_4356del	p.S1447fs	Frameshift variant	4
MKI67	AA	10:129914182:C:G	c.490G>C	p.E164Q	Missense variant	4
MKI67	AA	10:129904970:C:T	c.5134G>A	p.G1712S	Missense variant	4
MKI67	AA	10:129906392:C:T	c.3712G>A	p.E1238K	Missense variant	2
MKI67	AA	10:129903796:C:T	c.6308G>A	p.C2103Y	Missense variant	2
MKI67	AA	10:129903329:T:G	c.6775A>C	p.T2259P	Missense variant	2
MKI67	AA	10:129913855:C:G	c.817G>C	p.E273Q	Missense variant	2
MKI67	AA	10:129901895:G:C	c.8209C>G	p.P2737A	Missense variant	2
MKI67	AA	10:129901393:TGTCT:CGTCC	c.8707_8711delinsGGACG	p.RQ2903GR	Missense variant	2
MSH3	AA	5:80083428:A:G	c.2480A>G	p.H827R	Missense variant	8
MSH3	AA	5:79950718:G:GCAGCGCCCCCAGCGCCCCCAGCGCCCC	c.177_178ins(27)	p.A59_A60ins(9)	Inframe insertion	4
MSH3	AA	5:79970934:T:A	c.1160T>A	p.F387Y	Missense variant	3
MSH3	AA	5:80083428:A:G	c.2480A>G	p.H827R	Missense variant	3
MSH3	EA	5:80063896:C:T	c.2041C>T	p.P681S	Missense variant	5
PMS2	AA	7:6027077:G:C	c.1319C>G	p.P440R	Missense variant	4
PMS2	AA	7:6027017:C:T	c.1379G>A	p.G460D	Missense variant	3
PMS2	AA	7:6027002:T:C	c.1394A>G	p.K465R	Missense variant	3
PMS2	AA	7:6027227:G:A	c.1169C>T	p.A390V	Missense variant	2
PMS2	AA	7:6027197:T:G	c.1199A>C	p.Q400P	Missense variant	2
PMS2	AA	7:6026389:C:A	c.2006+1G>T	c.2006+1G>T	Splice region variant	2
PMS2	AA	7:6022623:CT:TG	c.2007-2_2007-1delinsCA	c.2007-2_2007-1delinsCA	Splice region variant	2
PMS2	AA	7:6018290:C:G	c.2212G>C	p.V738L	Missense variant	2
PMS2	AA	7:6017319:T:C	c.2345A>G	p.D782G	Missense variant	2
PMS2	AA	7:6042199:C:G	c.422G>C	p.G141A	Missense variant	2
PMS2	AA	7:6042146:C:T	c.475G>A	p.V159M	Missense variant	2
PMS2	AA	7:6045609:A:G	c.77T>C	p.I26T	Missense variant	2
PMS2	AA	7:6031670:C:G	c.922G>C	p.E308Q	Missense variant	2
PMS2	EA	7:6029581:C:T	c.994G>A	p.V332I	Missense variant	6
PMS2	EA	7:6031615:G:A	c.977C>T	p.S326F	Missense variant	5
PMS2	EA	7:6042087:C:G	c.534G>C	p.K178N	Missense variant	4
PMS2	EA	7:6038875:G:A	c.569C>T	p.A190V	Missense variant	4
PMS2	EA	7:6038836:G:C	c.608C>G	p.T203S	Missense variant	4
PMS2	EA	7:6031686:G:C	c.906C>G	p.V302V	Splice region variant	4
PMS2	EA	7:6031637:G:C	c.955C>G	p.P319A	Missense variant	4
PMS2	EA	7:6048630:C:T	c.21G>A	p.S7S	Splice region variant	3
BCR	AA	22:23653987:ACG:GCA	c.3286_3288delinsGCA	p.T1096A	Missense variant	23
BCR	AA	22:23656786:CCACG:GCACA	c.3611_3615delinsGCACA	p.AT1204GT	Missense variant	10
BCR	AA	22:23651653:G:A	c.3055G>A	p.V1019I	Missense variant	2
BCR	AA	22:23653904:C:G	c.3203C>G	p.P1068R	Missense variant	2
BCR	AA	22:23655105:G:C	c.3354G>C	p.E1118D	Missense variant	2
BCR	EA	22:23656786:CCACG:GCACA	c.3611_3615delinsGCACA	p.AT1204GT	Missense variant	15
BCR	EA	22:23613767:A:T	c.1909A>T	p.N637Y	Missense variant	6
BCR	EA	22:23523844:G:A	c.697G>A	p.G233R	Missense variant	4
FANCA	AA	16:89877200:G:C	c.437C>G	p.S146C	Missense variant	3
FANCA	AA	16:89857839:G:A	c.1331C>T	p.A444V	Missense variant	2
FANCA	AA	16:89882311:G:C	c.163C>G	p.Q55E	Missense variant	2
FANCA	AA	16:89839742:C:T	c.1951G>A	p.G651R	Missense variant	2
FANCA	AA	16:89836602:G:A	c.2288C>T	p.T763I	Missense variant	2
FANCA	AA	16:89833572:A:C	c.2578T>G	p.L860V	Missense variant	2
FANCA	AA	16:89828356:C:T	c.2852+1G>A	c.2852+1G>A	Splice region variant	2
FANCA	AA	16:89811380:G:A	c.3613C>T	p.Q1205*	Stop gained	2
FANCA	AA	16:89869704:TC:CT	c.754_755delinsAG	p.D252S	Missense variant	2
FANCA	EA	16:89831354:G:C	c.2722C>G	p.L908V	Missense variant	4
CCNE1	EA	19:30308081:C:T	c.218C>T	p.S73F	Missense variant	4
CHD2	AA	15:93489340:A:G	c.1271A>G	p.E424G	Missense variant	1
CHD2	AA	15:93510555:G:A	c.2001G>A	p.K667K	Splice region variant	1
CHD2	AA	15:93521483:C:T	c.2597C>T	p.S866L	Missense variant	1
CHD2	AA	15:93558083:A:G	c.4850A>G	p.H1617R	Missense variant	1
CHD2	AA	15:93563333:G:T	c.4998G>T	p.E1666D	Missense variant	1
CHD2	AA	15:93480818:CA:C	c.522del	p.V175fs	Frameshift variant	1
CHD2	AA	15:93567679:T:C	c.5231T>C	p.M1744T	Missense variant	1
CHD2	EA	15:93567616:C:G	c.5168C>G	p.S1723C	Missense variant	5
CHD2	EA	15:93496612:G:A	c.1528G>A	p.E510K	Missense variant	4
CHD2	EA	15:93467727:C:T	c.239C>T	p.P80L	Missense variant	4
CHD2	EA	15:93552381:G:T	c.4420G>T	p.E1474*	Stop gained	4
CHD2	EA	15:93567802:C:G	c.5354C>G	p.S1785*	Stop gained	4
AXIN2	AA	17:63526198:C:T	c.2428G>A	p.D810N	Missense variant	4
AXIN2	AA	17:63526198:C:T	c.2428G>A	p.D810N	Missense variant	3
AXIN2	AA	17:63533956:G:A	c.1201-3C>T	c.1201-3C>T	Splice region variant	2
AXIN2	AA	17:63533938:CCT:C	c.1214_1215del	p.E405fs	Frameshift variant	2
AXIN2	AA	17:63533902:G:A	c.1252C>T	p.P418S	Missense variant	2
AXIN2	AA	17:63533760:C:T	c.1394G>A	p.R465H	Missense variant	2
AXIN2	AA	17:63533732:A:ATGG	c.1419_1421dup	p.H474dup	Disruptive inframe insertion	2
AXIN2	AA	17:63533517:C:A	c.1637G>T	p.G546V	Missense variant	2
AXIN2	AA	17:63531799:C:T	c.2182G>A	p.A728T	Missense variant	2
AXIN2	AA	17:63537646:C:G	c.986G>C	p.S329T	Missense variant	2
AXIN2	EA	17:63554000:C:T	c.739G>A	p.V247M	Missense variant	4
FLT3	AA	13:28623550:G:A	c.1007C>T	p.P336L	Missense variant	6
FLT3	AA	13:28608083:G:A	c.1883C>T	p.T628I	Missense variant	4
FLT3	AA	13:28601368:G:C	c.2064C>G	p.Y688*	Stop gained	4
FLT3	AA	13:28578263:G:T	c.2908C>A	p.Q970K	Missense variant	4
FLT3	AA	13:28609647:G:T	c.1582C>A	p.L528I	Missense variant	2
FLT3	AA	13:28636089:C:T	c.283G>A	p.V95I	Missense variant	2
FLT3	AA	13:28610151:C:A	c.1339G>T	p.A447S	Missense variant	1
FLT3	AA	13:28636204:T:A	c.168A>T	p.V56V	Splice region variant	1
FLT3	AA	13:28601240:G:A	c.2192C>T	p.S731L	Missense variant	1
FLT3	AA	13:28589321:T:C	c.2726A>G	p.D909G	Missense variant	1
FLT3	AA	13:28578316:A:G	c.2860-5T>C	c.2860-5T>C	Splice region variant	1
FLT3	AA	13:28578307:T:C	c.2864A>G	p.Y955C	Missense variant	1
FLT3	AA	13:28624273:C:G	c.701G>C	p.R234T	Missense variant	1
FLT3	AA	13:28623663:A:C	c.894T>G	p.F298L	Missense variant	1
FLT3	AA	13:28623630:C:T	c.927G>A	p.M309I	Missense variant	1
FLT3	EA	13:28599007:G:A	c.2281C>T	p.H761Y	Missense variant	5
FLT3	EA	13:28578208:G:C	c.2963C>G	p.A988G	Missense variant	4
FLT3	EA	13:28611349:T:C	c.1282A>G	p.T428A	Missense variant	2
FLT3	EA	13:28608448:T:C	c.1694A>G	p.K565R	Missense variant	2
FLT3	EA	13:28636175:G:A	c.197C>T	p.A66V	Missense variant	2
FLT3	EA	13:28602318:A:G	c.2050T>C	p.S684P	Missense variant	2
FLT3	EA	13:28599064:C:A	c.2224G>T	p.E742*	Stop gained	2
FLT3	EA	13:28599001:C:T	c.2287G>A	p.E763K	Missense variant	2
FLT3	EA	13:28597587:CT:C	c.2317del	p.R773fs	Frameshift variant	2
FLT3	EA	13:28597585:G:T	c.2320C>A	p.L774M	Missense variant	2
FLT3	EA	13:28592634:C:T	c.2511G>A	p.M837I	Missense variant	2
FLT3	EA	13:28636082:GCG:ATA	c.288_290delinsTAT	p.DA96DI	Missense variant	2
FLT3	EA	13:28578214:G:A	c.2957C>T	p.P986L	Missense variant	2
FLT3	EA	13:28578200:C:T	c.2971G>A	p.E991K	Missense variant	2
FLT3	EA	13:28623899:G:T	c.755C>A	p.T252N	Missense variant	2
FLT3	EA	13:28623850:T:G	c.804A>C	p.L268F	Missense variant	2
FLT3	EA	13:28623608:C:T	c.949G>A	p.V317I	Missense variant	2
PRKN	AA	6:161969951:C:A	c.1018G>T	p.G340W	Missense variant	2
PRKN	AA	6:162683614:G:T	c.355C>A	p.L119M	Missense variant	1
PRKN	EA	6:163148693:C:A	c.7+1G>T	c.7+1G>T	Splice region variant	4
PRKN	EA	6:162683592:TCAGTGTGCAGAATGACAGCCAGCCCCACAGAGTCTCCTGG:T	c.337_376del	p.P113fs	Frameshift variant	3
PRKN	EA	6:162622200:C:A	c.497G>T	p.C166F	Missense variant	3
HNF1B	AA	17:36070527:G:A	c.1190C>T	p.S397L	Missense variant	2
HNF1B	AA	17:36047354:G:A	c.1303C>T	p.R435C	Missense variant	2
HNF1B	AA	17:36059173:T:TG	c.1561dupC	p.Q521fs	Frameshift variant	2
HNF1B	AA	17:36104794:G:A	c.82C>T	p.Q28*	Stop gained	2
HNF1B	AA	17:36091720:C:T	c.911G>A	p.R304K	Missense variant	2
HNF1B	AA	17:36070539:T:A	c.1178A>T	p.H393L	Missense variant	1
HNF1B	AA	17:36099569:G:A	c.406C>T	p.Q136*	Stop gained	1
HNF1B	AA	17:36093605:G:A	c.754C>T	p.R252W	Missense variant	1
HNF1B	EA	17:36061006:G:A	c.1516C>T	p.Q506*	Stop gained	2
HNF1B	EA	17:36059173:T:TG	c.1561dup	p.Q521fs	Frameshift variant	2
HNF1B	EA	17:36104650:C:T	c.226G>A	p.G76S	Missense variant	2
HNF1B	EA	17:36099598:T:A	c.377A>T	p.K126M	Missense variant	2
HNF1B	EA	17:36099530:G:T	c.445C>A	p.H149N	Missense variant	2
HNF1B	EA	17:36091724:G:A	c.907C>T	p.R303C	Missense variant	2
CTNNA1	AA	5:138163340:G:A	c.995G>A	p.R332Q	Missense variant	4
CTNNA1	AA	5:138163391:C:T	c.1046C>T	p.S349L	Missense variant	2
CTNNA1	AA	5:138266205:CG:C	c.2056del	p.E686fs	Frameshift variant	2
CTNNA1	AA	5:138145759:G:A	c.334G>A	p.A112T	Missense variant	2
CTNNA1	AA	5:138223203:G:A	c.1168G>A	p.V390I	Missense variant	1
CTNNA1	AA	5:138223213:C:G	c.1178C>G	p.S393C	Missense variant	1
CTNNA1	AA	5:138223228:A:G	c.1193A>G	p.N398S	Missense variant	1
CTNNA1	AA	5:138240113:G:C	c.1372G>C	p.E458Q	Missense variant	1
CTNNA1	AA	5:138260962:G:A	c.1765G>A	p.E589K	Missense variant	1
CTNNA1	AA	5:138118959:C:A	c.199C>A	p.Q67K	Missense variant	1
CTNNA1	AA	5:138266624:T:G	c.2298T>G	p.H766Q	Splice region variant	1
CTNNA1	AA	5:138269487:G:A	c.2434-4G>A	c.2434-4G>A	Splice region variant	1
CTNNA1	AA	5:138160360:A:T	c.730A>T	p.I244L	Missense variant	1
CTNNA1	AA	5:138160397:C:T	c.767C>T	p.S256F	Missense variant	1
CTNNA1	AA	5:138160425:C:G	c.795C>G	p.D265E	Missense variant	1
CTNNA1	EA	5:138240063:C:G	c.1322C>G	p.S441*	Stop gained	4
CTNNA1	EA	5:138260196:C:CAG	c.1548_1549dup	p.N517fs	Frameshift variant	4
CTNNA1	EA	5:138163256:C:T	c.911C>T	p.S304F	Missense variant	3
CTNNA1	EA	5:138223182:C:T	c.1147C>T	p.R383C	Missense variant	2
CTNNA1	EA	5:138223207:C:G	c.1172C>G	p.S391*	Stop gained	2
CTNNA1	EA	5:138223255:C:T	c.1220C>T	p.A407V	Missense variant	2
CTNNA1	EA	5:138223272:GAGAA:G	c.1242_1245del	p.E415fs	Frameshift variant	2
CTNNA1	EA	5:138253528:G:C	c.1487G>C	p.R496P	Missense variant	2
CTNNA1	EA	5:138266199:AGATT:A	c.2050_2053del	p.I684fs	Frameshift variant	2
CTNNA1	EA	5:138266205:C:G	c.2054C>G	p.A685G	Missense variant	2
CTNNA1	EA	5:138269561:C:T	c.2504C>T	p.A835V	Missense variant	2
CTNNA1	EA	5:138145801:C:T	c.376C>T	p.R126W	Missense variant	2
CTNNA1	EA	5:138147911:G:A	c.508G>A	p.E170K	Missense variant	2
CTNNA1	EA	5:138117620:GCTGTCCATGCAGGCAAC:TGAAGTTATTTAGA	c.7_24delins(14)	p.A3fs	Frameshift variant	2
PIK3CD	AA	1:9775596:C:T	c.142-3C>T	c.142-3C>T	Splice region variant	2
PIK3CD	AA	1:9780857:G:A	c.1579G>A	p.E527K	Missense variant	2
PIK3CD	AA	1:9781269:G:A	c.1774G>A	p.V592I	Missense variant	2
PIK3CD	AA	1:9781614:A:CAGATC	c.1924delinsCAGATC	p.K642fs	Frameshift variant	2
PIK3CD	AA	1:9781614:A:AAGATC	c.1925_1929dup	p.G644fs	Frameshift variant	2
PIK3CD	AA	1:9775942:G:T	c.406G>T	p.V136L	Missense variant	2
PIK3CD	AA	1:9776583:G:A	c.686G>A	p.R229Q	Missense variant	2
PIK3CD	AA	1:9778945:G:A	c.1214G>A	p.R405H	Missense variant	1
PIK3CD	AA	1:9780812:C:T	c.1534C>T	p.R512W	Missense variant	1
PIK3CD	AA	1:9780824:G:T	c.1546G>T	p.E516*	Stop gained	1
PIK3CD	AA	1:9782153:G:C	c.2176G>C	p.E726Q	Missense variant	1
PIK3CD	AA	1:9782214:G:A	c.2234+3G>A	c.2234+3G>A	Splice region variant	1
PIK3CD	AA	1:9775719:C:T	c.262C>T	p.R88C	Missense variant	1
PIK3CD	AA	1:9775990:G:A	c.454G>A	p.A152T	Missense variant	1
PIK3CD	AA	1:9770571:G:A	c.58G>A	p.V20I	Missense variant	1
PIK3CD	AA	1:9777599:C:A	c.935C>A	p.S312Y	Missense variant	1
PIK3CD	EA	1:9781509:G:T	c.1819G>T	p.E607*	Stop gained	3
PIK3CD	EA	1:9777668:CCGACGAGCGG:C	c.1005_1014del	p.D336fs	Frameshift variant	2
PIK3CD	EA	1:9778879:A:G	c.1148A>G	p.D383G	Missense variant	2
PIK3CD	EA	1:9780003:C:A	c.1267C>A	p.L423I	Missense variant	2
PIK3CD	EA	1:9780249:C:G	c.1419C>G	p.I473M	Missense variant	2
PIK3CD	EA	1:9780289:G:A	c.1459G>A	p.A487T	Missense variant	2
PIK3CD	EA	1:9781189:T:A	c.1694T>A	p.L565H	Missense variant	2
PIK3CD	EA	1:9781618:T:A	c.1928T>A	p.I643N	Missense variant	2
PIK3CD	EA	1:9782114:G:C	c.2137G>C	p.E713Q	Missense variant	2
PIK3CD	EA	1:9783259:G:A	c.2503G>A	p.A835T	Missense variant	2
PIK3CD	EA	1:9775787:G:C	c.330G>C	p.K110N	Missense variant	2
PIK3CD	EA	1:9776066:C:A	c.530C>A	p.T177N	Missense variant	2
PIK3CD	EA	1:9776582:C:T	c.685C>T	p.R229W	Missense variant	2
PTCH2	AA	1:45295154:A:T	c.1135T>A	p.S379T	Missense variant	2
PTCH2	AA	1:45293793:C:T	c.1780G>A	p.A594T	Missense variant	2
PTCH2	AA	1:45293529:G:A	c.2044C>T	p.Q682*	Stop gained	2
PTCH2	AA	1:45292927:G:A	c.2426C>T	p.S809L	Missense variant	2
PTCH2	AA	1:45288193:AG:A	c.3505delC	p.L1169fs	Frameshift variant	2
PTCH2	AA	1:45296636:C:T	c.697G>A	p.G233S	Missense variant	2
PTCH2	AA	1:45307683:A:T	c.101T>A	p.L34H	Missense variant	1
PTCH2	AA	1:45295123:G:A	c.1166C>T	p.A389V	Missense variant	1
PTCH2	AA	1:45294957:G:A	c.1243C>T	p.R415W	Missense variant	1
PTCH2	AA	1:45294272:C:A	c.1496G>T	p.G499V	Missense variant	1
PTCH2	AA	1:45293286:C:T	c.2159G>A	p.G720D	Missense variant	1
PTCH2	AA	1:45293190:G:C	c.2255C>G	p.S752C	Missense variant	1
PTCH2	AA	1:45293075:C:T	c.2370G>A	p.Q790Q	Splice region variant	1
PTCH2	AA	1:45292255:G:A	c.2881C>T	p.R961W	Missense variant	1
PTCH2	AA	1:45292234:C:T	c.2902G>A	p.V968I	Missense variant	1
PTCH2	AA	1:45295429:C:G	c.940G>C	p.E314Q	Missense variant	1
PTCH2	EA	1:45295136:C:T	c.1153G>A	p.D385N	Missense variant	2
PTCH2	EA	1:45293385:G:A	c.2060C>T	p.A687V	Splice region variant	2
PTCH2	EA	1:45289062:G:A	c.3115-5C>T	c.3115-5C>T	Splice region variant	2
PTCH2	EA	1:45288751:G:A	c.3347C>T	p.P1116L	Missense variant	2
PTCH2	EA	1:45288339:C:T	c.3360G>A	p.V1120V	Splice region variant	2
PTCH2	EA	1:45297825:T:TC	c.453dup	p.K152fs	Frameshift variant	2
PTCH2	EA	1:45297667:C:A	c.505G>T	p.E169*	Stop gained	2
PTCH2	EA	1:45296657:C:A	c.676G>T	p.G226C	Missense variant	2
RAD51D	AA	17:33434005:ACCTGTTCCT:A	c.473_480+1del	p.E158fs	Frameshift variant	4
RAD51D	AA	17:33446137:G:C	c.137C>G	p.S46C	Missense variant	2
RAD51D	AA	17:33443950:A:T	c.251T>A	p.L84H	Missense variant	2
RAD51D	AA	17:33434380:T:C	c.345+5A>G	c.345+5A>G	Splice region variant	2
RAD51D	AA	17:33428040:C:T	c.919G>A	p.E307K	Missense variant	2
RAD51D	AA	17:33444047:C:A	c.154G>T	p.A52S	Missense variant	1
RAD51D	AA	17:33445533:T:C	c.250A>G	p.T84A	Missense variant	1
RAD51D	AA	17:33434053:C:T	c.434G>A	p.R145H	Missense variant	1
RAD51D	AA	17:33430307:T:A	c.704A>T	p.K235M	Missense variant	1
RAD51D	AA	17:33428351:C:T	c.772G>A	p.G258R	Missense variant	1
RAD51D	AA	17:33428040:C:T	c.919G>A	p.E307K	Missense variant	1
RAD51D	AA	17:33427976:G:A	c.983C>T	p.T328I	Missense variant	1
RAD51D	EA	17:33446607:C:G	c.26G>C	p.C9S	Missense variant	3
RAD51D	EA	17:33446137:G:C	c.137C>G	p.S46C	Missense variant	2
RAD51D	EA	17:33446617:C:T	c.16G>A	p.V6I	Missense variant	2
RAD51D	EA	17:33445598:G:A	c.185C>T	p.S62L	Missense variant	2
RAD51D	EA	17:33446607:C:G	c.26G>C	p.C9S	Missense variant	2
RAD51D	EA	17:33443915:C:T	c.286G>A	p.A96T	Missense variant	2
RAD51D	EA	17:33446599:G:C	c.34C>G	p.L12V	Missense variant	2
RAD51D	EA	17:33434077:G:C	c.410C>G	p.S137C	Missense variant	2
RAD51D	EA	17:33446550:C:T	c.82+1G>A	c.82+1G>A	Splice region variant	2
RAD51D	EA	17:33428225:G:A	c.898C>T	p.R300*	Stop gained	2
RAD51D	EA	17:33428015:C:T	c.944G>A	p.G315E	Missense variant	2
SLC47A2	AA	17:19584898:A:C	c.1358T>G	p.L453R	Missense variant	16
SLC47A2	AA	17:19584724:C:T	c.1456G>A	p.V486I	Missense variant	2
SLC47A2	AA	17:19582079:G:A	c.1729C>T	p.R577C	Missense variant	2
SLC47A2	AA	17:19607962:G:A	c.951+4C>T	c.951+4C>T	Splice region variant	2
SLC47A2	AA	17:19607457:C:G	c.1052G>C	p.R351P	Missense variant	1
SLC47A2	AA	17:19619756:G:A	c.113C>T	p.S38F	Missense variant	1
SLC47A2	AA	17:19582186:G:A	c.1622C>T	p.T541I	Missense variant	1
SLC47A2	AA	17:19582160:C:T	c.1648G>A	p.V550M	Missense variant	1
SLC47A2	AA	17:19582075:C:T	c.1733G>A	p.R578H	Missense variant	1
SLC47A2	AA	17:19618471:G:T	c.183C>A	p.H61Q	Missense variant	1
SLC47A2	AA	17:19618448:G:A	c.206C>T	p.S69L	Missense variant	1
SLC47A2	EA	17:19605917:C:G	c.1272+1G>C	c.1272+1G>C	Splice region variant	4
SLC47A2	EA	17:19584970:C:G	c.1286G>C	p.G429A	Missense variant	4
SLC47A2	EA	17:19583320:C:G	c.1533G>C	p.Q511H	Missense variant	2
SLC47A2	EA	17:19619809:G:T	c.60C>A	p.S20R	Missense variant	2
SLC47A2	EA	17:19611119:G:A	c.775C>T	p.Q259*	Stop gained	2
SLC47A2	EA	17:19611113:C:T	c.781G>A	p.V261I	Missense variant	2
FAS	AA	10:90770322:G:A	c.470G>A	p.C157Y	Missense variant	2
FAS	EA	10:90770282:AT:A	c.444-5del	c.444-5del	Splice region variant	3
TBC1D12	AA	10:96256854:G:A	c.1337G>A	p.R446Q	Missense variant	4
TBC1D12	AA	10:96281814:G:A	c.1864G>A	p.A622T	Missense variant	2
TBC1D12	AA	10:96291196:T:G	c.2238T>G	p.N746K	Missense variant	2
TBC1D12	AA	10:96163301:C:T	c.931C>T	p.R311W	Missense variant	2
TBC1D12	AA	10:96201742:A:G	c.1061A>G	p.E354G	Missense variant	1
TBC1D12	AA	10:96201744:A:C	c.1063A>C	p.N355H	Missense variant	1
TBC1D12	AA	10:96234421:C:G	c.1096-4C>G	c.1096-4C>G	Splice region variant	1
TBC1D12	AA	10:96234507:C:T	c.1178C>T	p.S393F	Missense variant	1
TBC1D12	AA	10:96253117:T:C	c.1212-5T>C	c.1212-5T>C	Splice region variant	1
TBC1D12	AA	10:96269931:C:G	c.1684C>G	p.Q562E	Missense variant	1
TBC1D12	AA	10:96281779:C:T	c.1829C>T	p.A610V	Missense variant	1
TBC1D12	AA	10:96162582:A:G	c.212A>G	p.Q71R	Missense variant	1
TBC1D12	AA	10:96291215:C:T	c.2257C>T	p.Q753*	Splice region variant	1
TBC1D12	AA	10:96163296:C:T	c.926C>T	p.S309L	Missense variant	1
TBC1D12	EA	10:96162516:C:CGGAGGAGGCTGACGAGGA	c.172_189dup	p.A58_E63dup	Inframe insertion	4
TBC1D12	EA	10:96162827:C:G	c.457C>G	p.R153G	Missense variant	3
TBC1D12	EA	10:96163125:C:T	c.755C>T	p.S252L	Missense variant	3
TBC1D12	EA	10:96201747:C:T	c.1066C>T	p.L356F	Missense variant	2
TBC1D12	EA	10:96260028:G:A	c.1463G>A	p.S488N	Missense variant	2
TBC1D12	EA	10:96162527:G:A	c.157G>A	p.D53N	Missense variant	2
TBC1D12	EA	10:96271340:G:C	c.1690G>C	p.G564R	Splice region variant	2
MTHFR	AA	1:11852411:C:T	c.1556G>A	p.R519H	Missense variant	2
MTHFR	AA	1:11861324:C:A	c.369G>T	p.E123D	Missense variant	2
MTHFR	AA	1:11860302:C:G	c.553G>C	p.E185Q	Missense variant	2
MTHFR	AA	1:11855212:C:A	c.974G>T	p.R325L	Missense variant	2
MTHFR	AA	1:11854798:G:A	c.1154C>T	p.P385L	Missense variant	1
MTHFR	AA	1:11863052:C:T	c.122G>A	p.R41Q	Missense variant	1
MTHFR	AA	1:11854456:C:T	c.1306G>A	p.V436I	Missense variant	1
MTHFR	AA	1:11854426:T:C	c.1336A>G	p.N446D	Missense variant	1
MTHFR	AA	1:11854112:G:A	c.1382C>T	p.A461V	Missense variant	1
MTHFR	AA	1:11854076:C:T	c.1418G>A	p.R473Q	Missense variant	1
MTHFR	AA	1:11863128:C:G	c.46G>C	p.E16Q	Missense variant	1
MTHFR	AA	1:11856260:C:T	c.780+3G>A	c.780+3G>A	Splice region variant	1
MTHFR	EA	1:11863062:C:A	c.112G>T	p.D38Y	Missense variant	4
MTHFR	EA	1:11854009:G:T	c.1485C>A	p.D495E	Missense variant	4
MTHFR	EA	1:11854584:G:A	c.1178C>T	p.S393F	Missense variant	2
MTHFR	EA	1:11854550:G:C	c.1212C>G	p.Y404*	Stop gained	2
MTHFR	EA	1:11854019:G:A	c.1475C>T	p.P492L	Missense variant	2
MTHFR	EA	1:11852438:TGTGGGAGA:T	c.1531-10_1531-3del	c.1531-10_1531-3del	Splice region variant	2
MTHFR	EA	1:11862963:C:G	c.211G>C	p.E71Q	Missense variant	2
NQO1	AA	16:69748925:ACTCG:A	c.355_358del	p.R119fs	Frameshift variant	6
NQO1	AA	16:69746953:T:C	c.497A>G	p.N166S	Missense variant	1
NQO1	AA	16:69752362:G:A	c.83C>T	p.A28V	Missense variant	1
NQO1	EA	16:69752287:C:G	c.158G>C	p.R53T	Missense variant	3
NQO1	EA	16:69752023:T:C	c.303+3A>G	c.303+3A>G	Splice region variant	2
NQO1	EA	16:69746980:G:C	c.470C>G	p.S157C	Missense variant	2
NQO1	EA	16:69746942:A:T	c.508T>A	p.W170R	Missense variant	2
NQO1	EA	16:69745187:G:A	c.520-3C>T	c.520-3C>T	Splice region variant	2
NQO1	EA	16:69745065:C:A	c.639G>T	p.E213D	Missense variant	2
NQO1	EA	16:69760337:G:T	c.6C>A	p.V2V	Splice region variant	2
NQO1	EA	16:69752290:G:C	c.155C>G	p.S52C	Missense variant	1
NQO1	EA	16:69752091:G:A	c.238C>T	p.H80Y	Missense variant	1
NQO1	EA	16:69752064:G:T	c.265C>A	p.Q89K	Missense variant	1
NQO1	EA	16:69748925:ACTCG:A	c.355_358del	p.R119fs	Frameshift variant	1
NQO1	EA	16:69748896:C:T	c.388G>A	p.A130T	Missense variant	1
NQO1	EA	16:69745126:A:G	c.578T>C	p.I193T	Missense variant	1
NQO1	EA	16:69752345:C:CT	c.99dup	p.G34fs	Frameshift variant	1
RNF139	AA	8:125499187:A:G	c.1297A>G	p.K433E	Missense variant	2
RNF139	AA	8:125499628:G:A	c.1738G>A	p.D580N	Missense variant	2
RNF139	AA	8:125499644:G:A	c.1754G>A	p.C585Y	Missense variant	2
RNF139	AA	8:125498603:T:C	c.713T>C	p.L238P	Missense variant	2
RNF139	AA	8:125499716:C:T	c.1826C>T	p.P609L	Missense variant	1
RNF139	AA	8:125499722:A:G	c.1832A>G	p.N611S	Missense variant	1
RNF139	AA	8:125487386:GAT:G	c.37_38del	p.M13fs	Frameshift variant	1
RNF139	AA	8:125498340:C:G	c.450C>G	p.I150M	Missense variant	1
RNF139	AA	8:125487447:A:G	c.97A>G	p.I33V	Missense variant	1
RNF139	EA	8:125499277:T:C	c.1387T>C	p.Y463H	Missense variant	4
RNF139	EA	8:125499463:G:C	c.1573G>C	p.A525P	Missense variant	2
RNF139	EA	8:125499587:A:T	c.1697A>T	p.Y566F	Missense variant	2
RNF139	EA	8:125499622:A:G	c.1732A>G	p.I578V	Missense variant	2
RNF139	EA	8:125499625:C:G	c.1735C>G	p.Q579E	Missense variant	2
RNF139	EA	8:125498507:G:A	c.617G>A	p.R206Q	Missense variant	2
RNF139	EA	8:125498755:C:CT	c.866dup	p.T290fs	Frameshift variant	2
RNF139	EA	8:125499175:G:A	c.1285G>A	p.E429K	Missense variant	1
RNF139	EA	8:125499850:G:A	c.1960G>A	p.A654T	Missense variant	1
RNF139	EA	8:125499874:G:A	c.1984G>A	p.D662N	Missense variant	1
RNF139	EA	8:125498412:CAG:C	c.528_529del	p.E176fs	Frameshift variant	1
RNF139	EA	8:125498479:A:G	c.589A>G	p.K197E	Missense variant	1
RNF139	EA	8:125498696:C:A	c.806C>A	p.S269Y	Missense variant	1
CYP3A5	AA	7:99272158:C:T	c.216G>A	p.W72*	Splice region variant	2
CYP3A5	AA	7:99264619:G:A	c.388C>T	p.R130W	Missense variant	2
CYP3A5	AA	7:99269397:TCAGA:CCAGC	c.419_423delinsGCTGG	p.L*140RWext*?	Stop lost	2
CYP3A5	AA	7:99250254:G:T	c.1175C>A	p.S392*	Stop gained	1
CYP3A5	AA	7:99272207:C:T	c.167G>A	p.G56D	Splice region variant	1
CYP3A5	AA	7:99269397:TCAGA:CCAGC	c.419_423delinsGCTGG	p.L*140R*?	Stop lost	1
CYP3A5	AA	7:99277436:GACAGTTACTC:G	c.71+3_71+12del	c.71+3_71+12del	Splice region variant	1
CYP3A5	EA	7:99250309:C:T	c.1120G>A	p.E374K	Missense variant	2
CYP3A5	EA	7:99262794:G:C	c.665C>G	p.S222*	Stop gained	2
CYP3A5	EA	7:99260501:C:T	c.803G>A	p.R268Q	Missense variant	2
CYP3A5	EA	7:99273808:AGTCCATGTGTACGG:A	c.81_94del	p.R28fs	Frameshift variant	2
CYP3A5	EA	7:99258118:T:G	c.1026+4A>C	c.1026+4A>C	Splice region variant	1
CYP3A5	EA	7:99250369:CCATCTGTACCACGG:C	c.1046_1059del	p.A349fs	Frameshift variant	1
CYP3A5	EA	7:99250174:A:G	c.1253+2T>C	c.1253+2T>C	Splice region variant	1
CYP3A5	EA	7:99246024:C:T	c.1414-1G>A	c.1414-1G>A	Splice region variant	1
CYP3A5	EA	7:99273742:C:T	c.161G>A	p.R54H	Missense variant	1
CYP3A5	EA	7:99269402:G:T	c.418C>A	p.L140I	Missense variant	1
CYP3A5	EA	7:99262785:A:G	c.670+4T>C	c.670+4T>C	Splice region variant	1
CYP3A5	EA	7:99261643:A:T	c.746T>A	p.L249*	Stop gained	1
CYP3A5	EA	7:99261610:C:T	c.779G>A	p.R260H	Missense variant	1
CYP3A5	EA	7:99260439:C:G	c.865G>C	p.A289P	Splice region variant	1
XRCC2	AA	7:152346399:C:G	c.171G>C	p.M57I	Missense variant	2
XRCC2	AA	7:152346219:C:CA	c.350dup	p.L117fs	Frameshift variant	2
XRCC2	AA	7:152346219:C:CA	c.350dupT	p.L117fs	Frameshift variant	2
XRCC2	AA	7:152346325:T:G	c.245A>C	p.D82A	Missense variant	1
XRCC2	AA	7:152346219:CA:C	c.350del	p.L117fs	Frameshift variant	1
XRCC2	AA	7:152346017:T:G	c.553A>C	p.N185H	Missense variant	1
XRCC2	AA	7:152357836:A:G	c.71T>C	p.L24S	Missense variant	1
XRCC2	AA	7:152345828:G:C	c.742C>G	p.Q248E	Missense variant	1
XRCC2	EA	7:152346382:G:A	c.188C>T	p.A63V	Missense variant	2
XRCC2	EA	7:152346288:TGTAACTAGCCGGAG:T	c.268_281del	p.L90fs	Frameshift variant	2
XRCC2	EA	7:152346287:T:C	c.283A>G	p.I95V	Missense variant	2
XRCC2	EA	7:152346229:C:T	c.341G>A	p.R114K	Missense variant	2
XRCC2	EA	7:152346219:CA:C	c.350del	p.L117fs	Frameshift variant	2
XRCC2	EA	7:152373121:C:G	c.39+5G>C	c.39+5G>C	Splice region variant	2
XRCC2	EA	7:152373128:C:G	c.37G>C	p.E13Q	Splice region variant	1
XRCC2	EA	7:152346115:G:A	c.455C>T	p.S152L	Missense variant	1
XRCC2	EA	7:152346008:G:A	c.562C>T	p.R188C	Missense variant	1
XRCC2	EA	7:152345956:G:T	c.614C>A	p.S205*	Stop gained	1
VEGFB	AA	11:64003381:AGCTGGTGC:A	c.201_208del	p.Q67fs	Frameshift variant	2
VEGFB	AA	11:64004656:C:T	c.375-3C>T	c.375-3C>T	Splice region variant	2
VEGFB	AA	11:64004665:A:C	c.381A>C	p.K127N	Missense variant	2
VEGFB	AA	11:64004685:A:G	c.401A>G	p.K134R	Missense variant	2
VEGFB	AA	11:64004983:C:T	c.502C>T	p.P168S	Missense variant	2
VEGFB	AA	11:64004656:C:G	c.375-3C>G	c.375-3C>G	Splice region variant	1
VEGFB	AA	11:64004663:A:T	c.379A>T	p.K127*	Stop gained	1
VEGFB	AA	11:64004690:G:A	c.406G>A	p.D136N	Missense variant	1
VEGFB	AA	11:64002931:C:T	c.62C>T	p.A21V	Splice region variant	1
VEGFB	EA	11:64003477:TGCAGG:T	c.297_300+1del	p.M99fs	Frameshift variant	2
VEGFB	EA	11:64005066:C:G	c.484C>G	p.R162G	Missense variant	2
VEGFB	EA	11:64002310:G:A	c.5G>A	p.S2N	Missense variant	2
VEGFB	EA	11:64002972:G:C	c.103G>C	p.V35L	Splice region variant	1
VEGFB	EA	11:64004657:A:G	c.375-2A>G	c.375-2A>G	Splice region variant	1
VEGFB	EA	11:64004667:A:C	c.383A>C	p.K128T	Missense variant	1
VEGFB	EA	11:64004926:T:C	c.445T>C	p.S149P	Missense variant	1
VEGFB	EA	11:64005842:G:A	c.560G>A	p.R187Q	Missense variant	1
VEGFB	EA	11:64002942:C:A	c.73C>A	p.Q25K	Missense variant	1
SDHAF2	AA	11:61205199:A:G	c.139A>G	p.M47V	Missense variant	2
SDHAF2	AA	11:61205546:G:A	c.331G>A	p.E111K	Missense variant	2
SDHAF2	AA	11:61205193:A:G	c.133A>G	p.K45E	Missense variant	1
SDHAF2	AA	11:61205265:C:T	c.205C>T	p.R69C	Missense variant	1
SDHAF2	AA	11:61205534:C:T	c.319C>T	p.R107C	Missense variant	1
SDHAF2	EA	11:61197629:C:G	c.11C>G	p.S4C	Missense variant	2
SDHAF2	EA	11:61213480:CA:C	c.443delA	p.N148fs	Frameshift variant	2
SDHAF2	EA	11:61205204:TGAA:T	c.145_147del	p.E49del	Inframe deletion	1
SDHAF2	EA	11:61205299:T:C	c.239T>C	p.L80S	Missense variant	1
SDHAF2	EA	11:61205546:G:A	c.331G>A	p.E111K	Missense variant	1

## Sheet: HR+HER2- (genes)
Gene	AA Freq (%)	EA Freq (%)	P-val	Adjusted P-val
RNF139	2.72727	0.234558	7.87e-05	0.0491625
XRCC2	2.72727	0.234558	7.87e-05	0.0491625
KMT2C	24.0909	14.4644	0.00045	0.280228
VEGFB	2.72727	0.39093	0.000891	0.554154
ARID1B	10	4.45661	0.00121311	0.753339
MYC	9.54545	4.45661	0.00293075	1
GATA3	21.8182	13.9953	0.00387578	1
PDK1	1.36364	0.0781861	0.00679978	1
PTEN	5.90909	12.3534	0.00775559	1
BCR	5.45455	2.11102	0.00808671	1
CYP3A5	2.72727	0.625489	0.00894108	1
AXIN2	4.54545	1.72009	0.0152813	1
POLE	6.36364	2.89289	0.0154475	1
AKT1	9.54545	5.16028	0.0158014	1
FGFR1	18.1818	12.1188	0.0182339	1
PIK3CA	33.1818	41.8296	0.0193517	1
MCL1	9.09091	5.00391	0.0228483	1
PTCH2	3.18182	1.01642	0.023349	1
IKZF1	0	2.73651	0.0250181	1
EPHB2	3.18182	1.09461	0.033785	1
KAT6A	10	5.94214	0.0355988	1
MRE11	1.81818	0.39093	0.0395096	1
PHLPP1	0	2.2674	0.0465453	1
PAK1	4.54545	8.75684	0.0480709	1
TOP2A	4.09091	1.79828	0.054773	1
PMS2	4.54545	2.11102	0.0555621	1
SUZ12	0	2.11102	0.0573906	1
SPEN	9.09091	5.55121	0.0603694	1
BRCA1	8.18182	4.84754	0.061476	1
ABL1	2.27273	0.703675	0.0635253	1
TSC1	0.454545	2.8147	0.0644771	1
IFNGR2	1.81818	0.469116	0.068417	1
KMT2B	1.36364	4.06568	0.0758956	1
MSH3	5.45455	2.89289	0.0769782	1
BRAF	0.454545	2.65833	0.0787842	1
SDHAF2	0.909091	0.0781861	0.0835101	1
BCL7A	0.909091	0.0781861	0.0835101	1
GRIN2A	0.909091	3.20563	0.0956443	1
KMT2A	7.72727	4.76935	0.0968388	1
RECQL4	7.72727	4.76935	0.0968388	1
ARID1A	14.0909	10.086	0.0971522	1
KIF1B	0	1.72009	0.0976688	1
ATM	7.72727	11.8061	0.0977614	1
CDH1	15.4545	20.4848	0.101098	1
FBXO11	1.81818	0.547303	0.106849	1
PHGDH	1.81818	0.547303	0.106849	1
IFNAR2	1.36364	0.312744	0.114888	1
MGMT	1.36364	0.312744	0.114888	1
BCL2L1	1.36364	0.312744	0.114888	1
CKS1B	9.09091	6.02033	0.118358	1
PBRM1	1.36364	3.67475	0.118724	1
ZNF750	0	1.56372	0.121334	1
CHEK2	2.72727	5.47303	0.121527	1
MSH2	4.09091	2.11102	0.125171	1
ETV6	2.27273	0.860047	0.126428	1
MYH11	0.909091	2.97107	0.12688	1
FGFR2	5.90909	3.51837	0.131265	1
IKBKE	0.909091	2.8147	0.15306	1
ERBB3	1.36364	3.44019	0.154704	1
CDK12	0.909091	2.73651	0.168064	1
CBLB	0	1.32916	0.169086	1
ERCC4	0	1.32916	0.169086	1
PIAS4	0	1.32916	0.169086	1
BRCA2	12.7273	9.46052	0.169463	1
STK11	0.454545	2.03284	0.17653	1
ERBB2	4.54545	7.27131	0.182834	1
UBE2T	1.36364	0.39093	0.184098	1
HRAS	1.36364	0.39093	0.184098	1
PALB2	1.36364	3.28382	0.184231	1
BCOR	3.63636	1.95465	0.186316	1
PRKN	0.454545	1.95465	0.195409	1
RSF1	7.72727	10.8679	0.197176	1
SGK1	1.81818	0.703675	0.210118	1
BTK	0	1.17279	0.212134	1
SHH	0	1.17279	0.212134	1
ARAF	0	1.17279	0.212134	1
ARID5B	0.454545	1.87647	0.216352	1
NRG1	3.63636	2.03284	0.21852	1
TBX3	4.54545	7.03675	0.221832	1
SLX4	0.909091	2.50195	0.222214	1
SETD2	5	3.12744	0.224794	1
CBFB	5	3.12744	0.224794	1
NOTCH1	5.45455	3.51837	0.23163	1
MAPK1	0	1.09461	0.238115	1
SLC9A3R1	0	1.09461	0.238115	1
FAS	0	1.09461	0.238115	1
BCL11B	0.909091	2.42377	0.243779	1
BRD4	3.63636	2.11102	0.253352	1
RB1	5.90909	8.4441	0.253859	1
LRP1B	6.81818	9.46052	0.25706	1
CEBPA	1.36364	0.469116	0.265264	1
PPP2R1A	1.36364	0.469116	0.265264	1
MITF	1.36364	0.469116	0.265264	1
ETS2	1.36364	0.469116	0.265264	1
BLM	0.909091	2.34558	0.267366	1
FOXA1	4.54545	6.80219	0.267662	1
DIS3	0	1.01642	0.267731	1
IL7R	0	1.01642	0.267731	1
MUTYH	1.36364	2.89289	0.28299	1
SOX9	0.454545	1.64191	0.294035	1
FLT3	2.72727	1.48554	0.29671	1
PRDM1	2.72727	1.48554	0.29671	1
NKX2-1	0	0.938233	0.301621	1
ELOC	0	0.938233	0.301621	1
FOXL2	0	0.938233	0.301621	1
ALK	1.36364	2.8147	0.3079	1
MKI67	5.90909	4.14386	0.316849	1
FGFR3	3.18182	1.87647	0.317184	1
HLA-C	0.454545	0	0.318019	1
HLA-DPB1	0.454545	0	0.318019	1
TNFRSF17	0.454545	0	0.318019	1
XPA	0.454545	0	0.318019	1
NUP98	2.27273	1.17279	0.31955	1
TCF3	2.27273	1.17279	0.31955	1
FH	0.454545	1.56372	0.325856	1
ARHGAP35	3.63636	2.2674	0.330243	1
FLT4	3.63636	2.2674	0.330243	1
TNFRSF14	0.909091	0.234558	0.332099	1
SDHD	0.909091	0.234558	0.332099	1
GSTP1	4.09091	2.65833	0.338456	1
IDO1	0	0.860047	0.340579	1
RAD51B	0	0.860047	0.340579	1
C3orf70	0	0.860047	0.340579	1
CCND3	0	0.860047	0.340579	1
PAX7	0	0.860047	0.340579	1
CSF1R	1.81818	0.860047	0.340976	1
JUN	1.81818	0.860047	0.340976	1
NF1	6.36364	8.52228	0.344837	1
EPHB1	2.72727	1.56372	0.346425	1
MED12	5.45455	3.83112	0.34669	1
TP53	40.4545	36.9038	0.352448	1
RHOA	1.36364	0.547303	0.354638	1
XRCC1	1.36364	0.547303	0.354638	1
HSD11B2	1.36364	0.547303	0.354638	1
FCGR3A	1.36364	0.547303	0.354638	1
FBXW7	0.454545	1.48554	0.361214	1
RBM10	0.454545	1.48554	0.361214	1
RUNX1T1	0.454545	1.48554	0.361214	1
STAT4	0	0.781861	0.385608	1
TAP2	0	0.781861	0.385608	1
HDAC2	0	0.781861	0.385608	1
FANCG	0	0.781861	0.385608	1
TRAF3	0	0.781861	0.385608	1
TAP1	0	0.781861	0.385608	1
SLIT2	2.27273	3.67475	0.395175	1
TERT	1.81818	3.12744	0.39727	1
CASR	0.454545	1.40735	0.400516	1
NSD2	0.454545	1.40735	0.400516	1
RAD21	1.81818	0.938233	0.413317	1
GLI2	0.909091	1.95465	0.422143	1
PIK3R1	1.81818	3.04926	0.428463	1
DICER1	1.36364	2.50195	0.428881	1
WT1	1.36364	2.50195	0.428881	1
HAS3	0	0.703675	0.438002	1
ARHGAP26	0	0.703675	0.438002	1
IFNAR1	0	0.703675	0.438002	1
IRF2	0	0.703675	0.438002	1
NTRK2	0	0.703675	0.438002	1
STAT3	0	0.703675	0.438002	1
TUSC3	0	0.703675	0.438002	1
AKT3	0	0.703675	0.438002	1
CYP1B1	0	0.703675	0.438002	1
GALNT12	2.27273	1.32916	0.440384	1
EGLN1	0.454545	1.32916	0.444213	1
SMARCA1	0.454545	1.32916	0.444213	1
MLLT3	0.454545	1.32916	0.444213	1
HSPH1	1.36364	0.625489	0.448846	1
ACVR1	1.36364	0.625489	0.448846	1
SF3B1	4.54545	3.28382	0.456171	1
KDM6A	3.18182	2.11102	0.45915	1
BCORL1	3.63636	2.50195	0.460541	1
MDM4	1.81818	2.97107	0.461725	1
DDR2	0.909091	1.87647	0.461931	1
APOB	5	6.56763	0.464316	1
WNK2	1.36364	2.42377	0.465124	1
MAP3K1	8.18182	10.0078	0.471104	1
CXCR4	0.909091	0.312744	0.473973	1
PDCD1LG2	0.909091	0.312744	0.473973	1
UGT1A1	0.909091	0.312744	0.473973	1
SEC23B	1.81818	1.01642	0.488468	1
RPS6KB1	6.81818	5.39484	0.490689	1
ING1	0.454545	1.25098	0.492808	1
KEAP1	0.454545	1.25098	0.492808	1
ITPKB	0.454545	1.25098	0.492808	1
MSH6	4.54545	3.362	0.496279	1
ROS1	1.81818	2.89289	0.497138	1
XPC	0	0.625489	0.499475	1
ZNF471	0	0.625489	0.499475	1
CHEK1	0	0.625489	0.499475	1
DIRC2	0	0.625489	0.499475	1
SDHB	0	0.625489	0.499475	1
ERCC1	0	0.625489	0.499475	1
B2M	0	0.625489	0.499475	1
RXRA	0	0.625489	0.499475	1
TRAF7	0	0.625489	0.499475	1
H3F3A	0	0.625489	0.499475	1
PMS1	0	0.625489	0.499475	1
PREX2	4.09091	2.97107	0.502238	1
BAP1	1.36364	2.34558	0.50403	1
LZTR1	1.36364	2.34558	0.50403	1
SDHA	2.27273	1.40735	0.504331	1
HNF1A	2.72727	1.79828	0.509824	1
FANCM	3.18182	2.18921	0.509955	1
KRAS	1.81818	2.8147	0.534777	1
IDH1	1.36364	0.703675	0.54509	1
SLC47A2	1.36364	0.703675	0.54509	1
AURKA	1.36364	2.2674	0.545725	1
MYB	1.36364	2.2674	0.545725	1
STAT6	0.454545	1.17279	0.546857	1
LYN	0.454545	1.17279	0.546857	1
ERG	0.454545	1.17279	0.546857	1
PTPRT	0.909091	1.72009	0.552177	1
ZNRF3	0.909091	1.72009	0.552177	1
MLH3	0.909091	1.72009	0.552177	1
SMAD4	2.27273	3.28382	0.558227	1
FANCA	3.18182	2.2674	0.561952	1
MAP2K2	1.81818	1.09461	0.565218	1
ACVR1B	1.81818	1.09461	0.565218	1
TBC1D12	1.81818	1.09461	0.565218	1
FLT1	1.81818	1.09461	0.565218	1
PDGFRA	2.72727	1.87647	0.567482	1
EGFR	5	3.9093	0.567582	1
PIK3C2B	2.27273	1.48554	0.569688	1
BCL2L11	0	0.547303	0.572362	1
DDB2	0	0.547303	0.572362	1
EPOR	0	0.547303	0.572362	1
FDPS	0	0.547303	0.572362	1
FGF14	0	0.547303	0.572362	1
NFKBIA	0	0.547303	0.572362	1
NRAS	0	0.547303	0.572362	1
ZNF620	0	0.547303	0.572362	1
FANCL	0	0.547303	0.572362	1
FNTB	0	0.547303	0.572362	1
MC1R	0	0.547303	0.572362	1
CHD7	1.81818	2.73651	0.574709	1
CDKN1B	1.81818	2.73651	0.574709	1
NF2	1.36364	2.18921	0.590325	1
KDM5C	1.36364	2.18921	0.590325	1
CHD2	0.909091	1.64191	0.603111	1
GATA6	0.909091	1.64191	0.603111	1
CYLD	0.454545	1.09461	0.606972	1
ERCC3	0.454545	1.09461	0.606972	1
SMAD3	0.454545	1.09461	0.606972	1
SMARCB1	0.454545	1.09461	0.606972	1
SMC3	0.454545	1.09461	0.606972	1
PIM1	0.909091	0.39093	0.612848	1
CDC73	0.909091	0.39093	0.612848	1
CD79B	0.909091	0.39093	0.612848	1
NPM1	0.909091	0.39093	0.612848	1
NTHL1	0.909091	0.39093	0.612848	1
ETV1	0.909091	0.39093	0.612848	1
XRCC3	0.909091	0.39093	0.612848	1
SOCS1	0.909091	0.39093	0.612848	1
SPRED1	0.909091	0.39093	0.612848	1
SYK	0.909091	0.39093	0.612848	1
CD274	0.909091	0.39093	0.612848	1
FAM46C	0.909091	0.39093	0.612848	1
CUX1	2.72727	3.67475	0.613355	1
CIITA	2.72727	1.95465	0.625985	1
ATRX	5.45455	4.45661	0.632427	1
ABCB1	2.27273	1.56372	0.63581	1
PTPN13	2.27273	3.12744	0.636653	1
ATR	4.09091	3.20563	0.636759	1
ATP7B	1.36364	2.11102	0.637935	1
NBN	1.36364	2.11102	0.637935	1
NQO1	1.36364	0.781861	0.641173	1
POLH	1.36364	0.781861	0.641173	1
SLC26A3	1.36364	0.781861	0.641173	1
KLHL6	1.36364	0.781861	0.641173	1
TYMS	1.36364	0.781861	0.641173	1
PPP1R15A	1.81818	1.17279	0.642503	1
RPTOR	1.81818	1.17279	0.642503	1
FOXO3	0.909091	1.56372	0.65823	1
JAK3	0.909091	1.56372	0.65823	1
XPO1	0.909091	1.56372	0.65823	1
ERCC5	0.909091	1.56372	0.65823	1
BCL6	0	0.469116	0.659973	1
GNA11	0	0.469116	0.659973	1
SDHC	0	0.469116	0.659973	1
GNAQ	0	0.469116	0.659973	1
IFIT3	0	0.469116	0.659973	1
CBR3	0	0.469116	0.659973	1
MYD88	0	0.469116	0.659973	1
NHP2	0	0.469116	0.659973	1
RAC1	0	0.469116	0.659973	1
RAD54L	0	0.469116	0.659973	1
CD40	0	0.469116	0.659973	1
HAVCR2	0	0.469116	0.659973	1
SRSF2	0	0.469116	0.659973	1
UGT1A9	0	0.469116	0.659973	1
DNMT3A	1.81818	2.58014	0.661661	1
ERCC6	1.81818	2.58014	0.661661	1
SETBP1	3.18182	2.42377	0.66824	1
DOT1L	3.18182	2.42377	0.66824	1
MDM2	5.45455	4.53479	0.671362	1
KEL	0.454545	1.01642	0.673821	1
MPL	0.454545	1.01642	0.673821	1
POT1	0.454545	1.01642	0.673821	1
EWSR1	0.454545	1.01642	0.673821	1
SMAD2	0.454545	1.01642	0.673821	1
STAT5B	0.454545	1.01642	0.673821	1
TBL1XR1	0.454545	1.01642	0.673821	1
FHIT	0.454545	0.0781861	0.679719	1
HLA-DQB2	0.454545	0.0781861	0.679719	1
RPS15	0.454545	0.0781861	0.679719	1
CYSLTR2	0.454545	0.0781861	0.679719	1
SOD2	0.454545	0.0781861	0.679719	1
WNK1	4.09091	5.00391	0.680626	1
DPYD	1.36364	2.03284	0.688642	1
RAD50	1.36364	2.03284	0.688642	1
FGF4	12.7273	13.9953	0.690784	1
DYNC2H1	3.18182	3.98749	0.701629	1
FANCI	2.27273	1.64191	0.70211	1
FUS	2.27273	1.64191	0.70211	1
PTPRD	3.63636	4.45661	0.709455	1
FGF3	12.2727	13.448	0.713616	1
CCND1	17.2727	16.0281	0.716119	1
MAGI2	0.909091	1.48554	0.717748	1
DNM2	0.909091	1.48554	0.717748	1
PIK3CG	0.909091	1.48554	0.717748	1
HIST1H3B	1.81818	1.25098	0.719417	1
CSF3R	1.81818	1.25098	0.719417	1
RET	2.27273	2.97107	0.722916	1
IRS2	2.27273	2.97107	0.722916	1
CTNNB1	1.36364	0.860047	0.735444	1
SMO	1.36364	0.860047	0.735444	1
ENG	1.36364	0.860047	0.735444	1
ETV5	1.36364	0.860047	0.735444	1
MAP3K7	1.36364	0.860047	0.735444	1
BIRC3	1.36364	0.860047	0.735444	1
CTCF	1.36364	1.95465	0.74251	1
KDM5A	2.72727	2.11102	0.743897	1
FGFR4	2.72727	2.11102	0.743897	1
PRSS1	0.909091	0.469116	0.744074	1
GABRA6	0.909091	0.469116	0.744074	1
MS4A1	0.909091	0.469116	0.744074	1
RAD51	0.909091	0.469116	0.744074	1
TPM1	0.909091	0.469116	0.744074	1
DDX3X	0.454545	0.938233	0.748118	1
MAP2K1	0.454545	0.938233	0.748118	1
NTRK3	0.454545	0.938233	0.748118	1
LMNA	0.454545	0.938233	0.748118	1
POU2F2	0.454545	0.938233	0.748118	1
DIS3L2	0.454545	0.938233	0.748118	1
RUNX1	4.09091	4.84754	0.751839	1
ZNF217	5	5.78577	0.758315	1
CRLF2	0	0.39093	0.767235	1
FGF23	0	0.39093	0.767235	1
HDAC1	0	0.39093	0.767235	1
IFNL3	0	0.39093	0.767235	1
FGF5	0	0.39093	0.767235	1
QKI	0	0.39093	0.767235	1
ASXL1	2.27273	2.89289	0.768968	1
ARID2	3.18182	2.58014	0.775597	1
SMARCA4	2.72727	3.362	0.776549	1
MTOR	2.72727	3.362	0.776549	1
RAD51C	0.909091	1.40735	0.781851	1
EGF	0.909091	1.40735	0.781851	1
TCF7L2	0.909091	1.40735	0.781851	1
RARA	0.909091	1.40735	0.781851	1
CDKN2B	3.18182	3.83112	0.782042	1
PRKDC	3.63636	4.30023	0.786068	1
CHD4	4.09091	4.76935	0.78902	1
GATA1	1.81818	1.32916	0.795208	1
GPS2	1.81818	1.32916	0.795208	1
HDAC4	1.81818	1.32916	0.795208	1
EZH2	1.81818	1.32916	0.795208	1
INPP4B	1.36364	1.87647	0.799572	1
NOTCH4	1.36364	1.87647	0.799572	1
CUL4B	2.72727	2.18921	0.802572	1
CARD11	1.81818	2.34558	0.810169	1
TET2	2.72727	3.28382	0.821344	1
MEN1	4.09091	3.51837	0.8219	1
MYCN	1.36364	0.938233	0.826713	1
CASP8	1.36364	0.938233	0.826713	1
ERCC2	1.36364	0.938233	0.826713	1
ZFHX3	5.45455	6.09851	0.827605	1
MYCL	0.454545	0.860047	0.830614	1
FOXQ1	0.454545	0.860047	0.830614	1
PPP2R2A	0.454545	0.860047	0.830614	1
AURKB	0.454545	0.860047	0.830614	1
PAX8	0.454545	0.860047	0.830614	1
SEMA3C	0.454545	0.860047	0.830614	1
CALR	0.454545	0.860047	0.830614	1
LAG3	0.454545	0.860047	0.830614	1
STAT5A	0.454545	0.860047	0.830614	1
MLH1	2.27273	1.79828	0.833223	1
WEE1	0.909091	1.32916	0.850681	1
EPHA7	0.909091	1.32916	0.850681	1
GEN1	0.909091	1.32916	0.850681	1
EPHA2	1.36364	1.79828	0.859824	1
JAK2	1.36364	1.79828	0.859824	1
LDLR	1.36364	1.79828	0.859824	1
CFTR	2.72727	2.2674	0.860633	1
APC	5	5.55121	0.863737	1
SYNE1	8.18182	7.58405	0.864536	1
CEP57	0.909091	0.547303	0.865614	1
FCGR2A	0.909091	0.547303	0.865614	1
MTAP	2.72727	3.20563	0.867637	1
CCNE1	1.81818	1.40735	0.869264	1
CTC1	1.81818	1.40735	0.869264	1
POLQ	2.27273	1.87647	0.897194	1
MAF	0	0.312744	0.90197	1
OLIG2	0	0.312744	0.90197	1
FGF2	0	0.312744	0.90197	1
HSD3B2	0	0.312744	0.90197	1
LCK	0	0.312744	0.90197	1
CCDC6	0	0.312744	0.90197	1
PHOX2B	0	0.312744	0.90197	1
CTRC	0	0.312744	0.90197	1
IFIT2	0	0.312744	0.90197	1
MTHFD2	0	0.312744	0.90197	1
TIGIT	0	0.312744	0.90197	1
TPMT	0	0.312744	0.90197	1
IFNGR1	0	0.312744	0.90197	1
TFEC	0	0.312744	0.90197	1
PTCH1	3.18182	3.59656	0.91235	1
HGF	1.36364	1.01642	0.914157	1
NFE2L2	1.36364	1.01642	0.914157	1
NSD1	2.72727	3.12744	0.915349	1
TAF1	2.72727	2.34558	0.917801	1
STAG2	1.81818	2.18921	0.920973	1
AMER1	1.81818	2.18921	0.920973	1
KLF4	0.454545	0.781861	0.922059	1
SOX2	0.454545	0.781861	0.922059	1
ECT2L	0.454545	0.781861	0.922059	1
PAX3	0.454545	0.781861	0.922059	1
CARM1	0.454545	0.781861	0.922059	1
HSD3B1	0.454545	0.781861	0.922059	1
PTPN11	0.454545	0.781861	0.922059	1
ZRSR2	0.454545	0.781861	0.922059	1
BTG1	0.454545	0.156372	0.922321	1
GREM1	0.454545	0.156372	0.922321	1
PHF6	0.454545	0.156372	0.922321	1
POLD1	1.36364	1.72009	0.923214	1
ESR1	16.3636	16.8882	0.924639	1
NCOR1	6.36364	6.80219	0.925022	1
MN1	4.09091	4.45661	0.947111	1
KMT2D	7.27273	7.66224	0.949251	1
TSC2	3.63636	3.98749	0.952377	1
GNAS	3.63636	3.98749	0.952377	1
CDKN2A	5.90909	5.55121	0.956525	1
FAT1	6.36364	6.724	0.958836	1
SMC1A	2.27273	1.95465	0.959654	1
MET	2.72727	2.42377	0.973839	1
GATA4	0.909091	0.625489	0.976857	1
CD19	0.909091	0.625489	0.976857	1
CDK8	0.909091	0.625489	0.976857	1
L2HGDH	0.909091	0.625489	0.976857	1
FANCB	0.909091	0.625489	0.976857	1
CREBBP	5	4.69116	0.978147	1
FRS2	4.09091	4.37842	0.988651	1
FUBP1	1.36364	1.09461	0.997248	1
GLI1	1.36364	1.09461	0.997248	1
PALLD	1.36364	1.09461	0.997248	1
FANCD2	1.36364	1.09461	0.997248	1
FGF9	0	0.156372	1	1
HLA-B	0	0.156372	1	1
HLA-F	0	0.156372	1	1
HOXA11	0	0.156372	1	1
MAFB	0	0.156372	1	1
TCL1A	0	0.156372	1	1
CD70	0	0.156372	1	1
FGF7	0	0.156372	1	1
HLA-DRB5	0	0.156372	1	1
SUFU	0	0.156372	1	1
TNF	0	0.156372	1	1
RIT1	0.454545	0.312744	1	1
IL2RA	0.454545	0.312744	1	1
RRM1	0.454545	0.312744	1	1
TARBP2	0.454545	0.312744	1	1
IL6R	0.454545	0.312744	1	1
IRF1	0.454545	0.312744	1	1
TNFRSF9	0.454545	0.312744	1	1
TOP1	0.909091	0.860047	1	1
PRCC	0.909091	0.860047	1	1
MALT1	0.909091	0.860047	1	1
RPL5	0.909091	0.860047	1	1
CYP2D6	0.909091	1.17279	1	1
HIF1A	0.909091	1.17279	1	1
CD79A	0	0.234558	1	1
PRKAR1A	0	0.234558	1	1
ETV4	0	0.234558	1	1
TMEM173	0	0.234558	1	1
NUDT15	0	0.234558	1	1
RHEB	0	0.234558	1	1
U2AF1	0	0.234558	1	1
VSIR	0	0.234558	1	1
CRKL	0	0.234558	1	1
LMO1	0	0.234558	1	1
PPARA	0	0.234558	1	1
AXIN1	0.454545	0.703675	1	1
CBLC	0.454545	0.703675	1	1
SPOP	0.454545	0.703675	1	1
LEF1	0.454545	0.703675	1	1
ASNS	0.454545	0.703675	1	1
ASPSCR1	0.454545	0.703675	1	1
FANCC	0.454545	0.703675	1	1
P2RY8	0.454545	0.703675	1	1
MEF2B	0.454545	0.703675	1	1
ZMYM3	1.36364	1.40735	1	1
AXL	1.36364	1.40735	1	1
NTRK1	2.27273	2.11102	1	1
CDK4	1.81818	1.56372	1	1
MIB1	0.909091	0.938233	1	1
MTHFR	0.909091	0.938233	1	1
RAD51D	0.909091	0.938233	1	1
CD22	0.909091	0.938233	1	1
SOX10	0.909091	0.938233	1	1
DAXX	0.909091	0.938233	1	1
IRF4	0.909091	0.938233	1	1
SH2B3	0.909091	0.938233	1	1
EP300	2.27273	2.42377	1	1
FOXP1	2.27273	2.42377	1	1
BCLAF1	2.27273	2.42377	1	1
ERBB4	2.27273	2.42377	1	1
VEGFA	1.36364	1.32916	1	1
PIK3CB	1.36364	1.32916	1	1
FLCN	1.81818	1.95465	1	1
PAX5	0.909091	0.781861	1	1
TFEB	0.909091	0.781861	1	1
TGFBR2	0.909091	0.781861	1	1
VHL	0.909091	0.781861	1	1
ATIC	0.909091	0.781861	1	1
PDCD1	0.909091	0.781861	1	1
TP63	0.909091	0.781861	1	1
AGO1	0.454545	0.469116	1	1
IL10RA	0.454545	0.469116	1	1
CDKN1C	0.454545	0.469116	1	1
NT5C2	0.454545	0.469116	1	1
FANCE	0.454545	0.469116	1	1
CTNNA1	0.454545	0.469116	1	1
GNA13	0.454545	0.469116	1	1
HOXB13	0.454545	0.469116	1	1
RINT1	0.454545	0.469116	1	1
TGFBR1	0.454545	0.469116	1	1
TMPRSS2	0.454545	0.469116	1	1
BMPR1A	0.454545	0.469116	1	1
ELF3	4.09091	3.83112	1	1
PPM1D	4.54545	4.69116	1	1
ABL2	2.27273	2.03284	1	1
CIC	3.18182	3.20563	1	1
APLNR	1.36364	1.48554	1	1
AR	1.36364	1.48554	1	1
NOTCH3	4.54545	4.30023	1	1
RICTOR	1.81818	1.79828	1	1
SCG5	0.454545	0.234558	1	1
FGF8	0.454545	0.234558	1	1
PCBP1	0.454545	0.234558	1	1
IL15	0.454545	0.234558	1	1
CTLA4	0.454545	0.234558	1	1
BRIP1	2.27273	2.50195	1	1
MAP2K4	6.36364	6.33307	1	1
JAK1	3.63636	3.75293	1	1
AJUBA	0.909091	0.703675	1	1
CDK6	0.909091	0.703675	1	1
SMARCE1	0.909091	0.703675	1	1
SRC	0.909091	0.703675	1	1
PTPN22	0.909091	0.703675	1	1
FOXO1	0.909091	0.703675	1	1
GPC3	0.909091	0.703675	1	1
MTRR	0.909091	0.703675	1	1
RAF1	0.909091	0.703675	1	1
CCND2	0.909091	0.703675	1	1
BARD1	1.36364	1.25098	1	1
C8orf34	1.36364	1.25098	1	1
HSP90AA1	1.36364	1.25098	1	1
ABCC3	3.63636	3.44019	1	1
NCOR2	4.09091	3.98749	1	1
TNFAIP3	1.36364	1.17279	1	1
HIST1H1E	1.36364	1.17279	1	1
PIK3CD	1.36364	1.17279	1	1
YEATS4	4.09091	4.14386	1	1
KIT	1.81818	2.03284	1	1
PDGFRB	1.81818	2.03284	1	1
PML	1.81818	2.03284	1	1
PIK3R2	1.81818	2.03284	1	1
WRN	1.81818	1.72009	1	1
IDH2	0.909091	1.01642	1	1
RNF43	0.909091	1.01642	1	1
TSHR	0.909091	1.01642	1	1
PPARD	0.454545	0.39093	1	1
CBL	0.454545	0.39093	1	1
DKC1	0.454545	0.39093	1	1
FANCF	0.454545	0.39093	1	1
IFIT1	0.454545	0.39093	1	1
CDKN1A	0.454545	0.39093	1	1
FGF10	0.454545	0.39093	1	1
HIST1H4E	0.454545	0.39093	1	1
UMPS	0.454545	0.39093	1	1
BCL10	0.454545	0.39093	1	1
HNF1B	0.454545	0.39093	1	1
PPP6C	0.454545	0.39093	1	1
KDR	2.72727	2.65833	1	1
AKT2	1.36364	1.56372	1	1
TANC1	1.36364	1.56372	1	1
CUL4A	0.454545	0.625489	1	1
CUL1	0.454545	0.625489	1	1
CUL3	0.454545	0.625489	1	1
FGF6	0.454545	0.625489	1	1
GATA2	0.454545	0.625489	1	1
PHLPP2	0.454545	0.625489	1	1
MAX	0.454545	0.625489	1	1
NOTCH2	3.18182	3.362	1	1
EMSY	5.45455	5.55121	1	1
ERRFI1	0.909091	1.09461	1	1
GRM3	0.909091	1.09461	1	1
RASA1	0.909091	1.09461	1	1
LATS1	0.909091	1.09461	1	1
FGF1	0	0.0781861	1	1
ABRAXAS1	0	0.0781861	1	1
CDKN2C	0	0.0781861	1	1
HLA-DQA1	0	0.0781861	1	1
HLA-DRA	0	0.0781861	1	1
TMEM127	0	0.0781861	1	1
ACTA2	0	0.0781861	1	1
EIF1AX	0	0.0781861	1	1
HLA-A	0	0.0781861	1	1
HLA-DOB	0	0.0781861	1	1
HLA-DQA2	0	0.0781861	1	1
HLA-G	0	0.0781861	1	1
RANBP2	2.72727	2.8147	1	1
ETS1	0.454545	0.547303	1	1
PPARG	0.454545	0.547303	1	1
EPCAM	0.454545	0.547303	1	1

## Sheet: HR+HER2- (mutations)
Gene	Population	chr_pos_ref_alt	c_var	mutation_effect	Variant type	Nb of carriers
PIK3CA	AA	3:178952085:A:G	c.3140A>G	p.H1047R	Missense variant	68
PIK3CA	AA	3:178936082:G:A	c.1624G>A	p.E542K	Missense variant	11
PIK3CA	AA	3:178936091:G:A	c.1633G>A	p.E545K	Missense variant	11
PIK3CA	AA	3:178921552:A:T	c.1034A>T	p.N345I	Missense variant	5
PIK3CA	AA	3:178922321:G:A	c.1090G>A	p.G364R	Missense variant	5
PIK3CA	AA	3:178927980:T:C	c.1258T>C	p.C420R	Missense variant	4
PIK3CA	AA	3:178928079:G:C	c.1357G>C	p.E453Q	Missense variant	4
PIK3CA	AA	3:178936083:A:T	c.1625A>T	p.E542V	Missense variant	4
PIK3CA	AA	3:178936095:A:C	c.1637A>C	p.Q546P	Missense variant	4
PIK3CA	AA	3:178952077:T:A	c.3132T>A	p.N1044K	Missense variant	4
PIK3CA	EA	3:178952085:A:G	c.3140A>G	p.H1047R	Missense variant	276
PIK3CA	EA	3:178936091:G:A	c.1633G>A	p.E545K	Missense variant	181
PIK3CA	EA	3:178936082:G:A	c.1624G>A	p.E542K	Missense variant	133
PIK3CA	EA	3:178921553:T:A	c.1035T>A	p.N345K	Missense variant	51
PIK3CA	EA	3:178952085:A:T	c.3140A>T	p.H1047L	Missense variant	51
GATA3	AA	10:8111513:T:TG	c.1006dup	p.D336fs	Frameshift variant	8
GATA3	AA	10:8111510:C:CA	c.1001dup	p.N334fs	Frameshift variant	6
GATA3	AA	10:8115851:CAT:C	c.1201_1202del	p.M401fs	Frameshift variant	5
GATA3	AA	10:8111515:GGGA:TCTGC	c.1004_1007delinsTCTGC	p.G335fs	Frameshift variant	4
GATA3	AA	10:8115710:A:AC	c.1063dup	p.L355fs	Frameshift variant	4
GATA3	AA	10:8115750:C:G	c.1099C>G	p.R367G	Missense variant	4
GATA3	AA	10:8115836:C:CGCCCTCTCCAGACACATGTCCTCCCTGAGCCACATCT	c.1186_1222dup	p.S408fs	Frameshift variant	4
GATA3	AA	10:8115855:T:TCCTCCCTGAGCCACATCTCGCCCTTCAGCCACTCCAGCCACATGCTGACCACGCCCACGCCGATGCACCCGCCATCCAGCCTGTCCTTTGGACCACACCACCCCTCCAG	c.1206_1314dup	p.M439fs	Frameshift variant	4
GATA3	AA	10:8115960:TC:T	c.1311del	p.S438fs	Frameshift variant	4
GATA3	AA	10:8100703:T:A	c.677T>A	p.V226E	Missense variant	4
GATA3	AA	10:8111432:TCA:T	c.925-3_925-2del	c.925-3_925-2del	Splice region variant	4
GATA3	EA	10:8111432:TCA:T	c.925-3_925-2del	c.925-3_925-2del	Splice region variant	26
GATA3	EA	10:8111513:T:TG	c.1006dup	p.D336fs	Frameshift variant	23
GATA3	EA	10:8115874:C:CG	c.1224dup	p.P409fs	Frameshift variant	19
GATA3	EA	10:8106058:T:A	c.881T>A	p.M294K	Missense variant	10
GATA3	EA	10:8115874:C:CT	c.1223_1224insT	p.P409fs	Frameshift variant	9
KMT2C	AA	7:151970811:T:C	c.991A>G	p.I331V	Missense variant	7
KMT2C	AA	7:151962180:G:A	c.1127C>T	p.T376I	Missense variant	4
KMT2C	AA	7:151927112:C:G	c.2872G>C	p.D958H	Splice region variant	3
KMT2C	EA	7:151882672:C:A	c.5053G>T	p.A1685S	Missense variant	10
FGFR1	AA	8:38285933:C:T	c.379G>A	p.D127N	Missense variant	2
PTEN	AA	10:89692819:CA:C	c.306del	p.K102fs	Frameshift variant	3
PTEN	AA	10:89717703:TC:T	c.731del	p.P244fs	Frameshift variant	2
PTEN	AA	10:89720765:A:AT	c.917dup	p.E307fs	Frameshift variant	2
PTEN	AA	10:89725145:T:TTA	c.1131_1132dup	p.R378fs	Frameshift variant	1
PTEN	AA	10:89690809:TG:T	c.217del	p.E73fs	Frameshift variant	1
PTEN	AA	10:89720811:C:CA	c.968dup	p.N323fs	Frameshift variant	1
PTEN	EA	10:89720798:GTACT:G	c.955_958del	p.T319fs	Frameshift variant	16
PTEN	EA	10:89692905:G:A	c.389G>A	p.R130Q	Missense variant	11
PTEN	EA	10:89720875:G:T	c.1026G>T	p.K342N	Splice region variant	8
PTEN	EA	10:89692904:C:G	c.388C>G	p.R130G	Missense variant	8
PAK1	AA	11:77090319:T:A	c.406A>T	p.T136S	Missense variant	1
KAT6A	AA	8:41791705:G:C	c.4033C>G	p.P1345A	Missense variant	6
KAT6A	AA	8:41800488:G:C	c.2259C>G	p.I753M	Missense variant	4
AKT1	AA	14:105246551:C:T	c.49G>A	p.E17K	Splice region variant	28
AKT1	AA	14:105246426:C:T	c.174G>A	p.A58A	Splice region variant	2
AKT1	EA	14:105246551:C:T	c.49G>A	p.E17K	Splice region variant	88
AKT1	EA	14:105239420:C:T	c.967G>A	p.D323N	Missense variant	8
AKT1	EA	14:105246482:C:T	c.118G>A	p.E40K	Missense variant	6
AKT1	EA	14:105246445:A:C	c.155T>G	p.L52R	Missense variant	4
ARID1B	AA	6:157527349:ATTGACAT:A	c.5077_5083del	p.D1693fs	Frameshift variant	4
ARID1B	AA	6:157099981:GGGCGGC:G	c.939_944del	p.G314_G315del	Inframe deletion	4
ARID1B	AA	6:157100171:T:TC	c.1114dup	p.R372fs	Frameshift variant	2
ARID1B	AA	6:157100396:G:GCGCCGC	c.1345_1350dup	p.P449_P450dup	Inframe insertion	2
ARID1B	AA	6:157469830:G:GT	c.2625dup	p.I876fs	Frameshift variant	2
ARID1B	AA	6:157099402:C:CCAGCAGCAGCAGCAGCAGCAGCAA	c.369_392dup	p.Q124_Q131dup	Inframe insertion	2
ARID1B	AA	6:157522028:GGCCC:G	c.4302_4305del	p.P1435fs	Frameshift variant	2
ARID1B	AA	6:157527529:A:C	c.5254A>C	p.S1752R	Missense variant	2
ARID1B	AA	6:157099787:G:C	c.724G>C	p.G242R	Missense variant	2
ARID1B	AA	6:157099981:G:GGGC	c.942_944dup	p.G315dup	Inframe insertion	2
ARID1B	AA	6:157100023:CGGAGGA:C	c.980_985del	p.G327_G328del	Inframe deletion	2
ARID1B	EA	6:157511339:G:GA	c.3861dup	p.V1288fs	Frameshift variant	4
MYC	AA	8:128750797:G:A	c.334G>A	p.D112N	Missense variant	4
MYC	AA	8:128751160:C:T	c.697C>T	p.P233S	Missense variant	2
POLE	AA	12:133252363:T:C	c.1064A>G	p.K355R	Missense variant	2
POLE	AA	12:133245312:C:CA	c.1934dup	p.M645fs	Frameshift variant	2
POLE	AA	12:133237722:G:C	c.2893C>G	p.L965V	Missense variant	2
POLE	AA	12:133256224:A:T	c.437T>A	p.V146E	Missense variant	2
POLE	AA	12:133245305:C:T	c.1942G>A	p.E648K	Missense variant	1
POLE	AA	12:133237753:G:GAA	c.2865-5_2865-4dup	c.2865-5_2865-4dup	Splice region variant	1
POLE	AA	12:133237701:C:T	c.2914G>A	p.E972K	Missense variant	1
POLE	AA	12:133236034:C:T	c.3122G>A	p.R1041Q	Missense variant	1
POLE	AA	12:133220544:C:T	c.4169G>A	p.R1390H	Missense variant	1
POLE	AA	12:133256215:T:C	c.446A>G	p.K149R	Missense variant	1
POLE	AA	12:133219467:C:T	c.4667G>A	p.R1556Q	Missense variant	1
POLE	AA	12:133218877:A:T	c.5059T>A	p.S1687T	Missense variant	1
POLE	AA	12:133256105:C:T	c.556G>A	p.A186T	Missense variant	1
POLE	AA	12:133252759:G:C	c.941C>G	p.S314*	Stop gained	1
POLE	EA	12:133252056:T:C	c.1154A>G	p.Q385R	Missense variant	2
POLE	EA	12:133252036:CCTT:C	c.1171_1173del	p.K391del	Inframe deletion	2
POLE	EA	12:133250196:C:T	c.1324G>A	p.E442K	Missense variant	2
POLE	EA	12:133250183:C:T	c.1337G>A	p.R446Q	Missense variant	2
POLE	EA	12:133245519:C:A	c.1801G>T	p.D601Y	Missense variant	2
POLE	EA	12:133236011:G:A	c.3145C>T	p.Q1049*	Stop gained	2
POLE	EA	12:133235962:C:T	c.3194G>A	p.G1065E	Missense variant	2
POLE	EA	12:133234451:C:T	c.3378+3G>A	c.3378+3G>A	Splice region variant	2
POLE	EA	12:133220142:G:A	c.4295C>T	p.P1432L	Missense variant	2
POLE	EA	12:133219089:C:G	c.4952+3G>C	c.4952+3G>C	Splice region variant	2
POLE	EA	12:133215884:C:G	c.5379G>C	p.R1793S	Splice region variant	2
POLE	EA	12:133214645:C:T	c.5633G>A	p.R1878H	Missense variant	2
POLE	EA	12:133212568:G:C	c.5721C>G	p.F1907L	Missense variant	2
POLE	EA	12:133253208:G:A	c.833C>T	p.T278M	Missense variant	2
BCR	AA	22:23653987:ACG:GCA	c.3286_3288delinsGCA	p.T1096A	Missense variant	8
BCR	AA	22:23656786:CCACG:GCACA	c.3611_3615delinsGCACA	p.AT1204GT	Missense variant	6
BCR	AA	22:23655105:G:C	c.3354G>C	p.E1118D	Missense variant	2
BCR	AA	22:23627285:A:T	c.2303A>T	p.D768V	Missense variant	1
BCR	AA	22:23629422:T:C	c.2483T>C	p.M828T	Missense variant	1
BCR	EA	22:23656786:CCACG:GCACA	c.3611_3615delinsGCACA	p.AT1204GT	Missense variant	8
BCR	EA	22:23613767:A:T	c.1909A>T	p.N637Y	Missense variant	6
BCR	EA	22:23615860:C:T	c.2014C>T	p.P672S	Missense variant	2
BCR	EA	22:23656765:A:C	c.3590A>C	p.K1197T	Missense variant	2
BCR	EA	22:23523997:G:A	c.850G>A	p.V284I	Missense variant	2
BCR	EA	22:23523241:G:A	c.94G>A	p.E32K	Missense variant	2
PHLPP1	EA	18:60384070:C:G	c.1154C>G	p.S385W	Missense variant	3
PHLPP1	EA	18:60383787:T:G	c.871T>G	p.F291V	Missense variant	3
PHLPP1	EA	18:60384370:C:T	c.1454C>T	p.A485V	Missense variant	2
PHLPP1	EA	18:60563063:G:A	c.2263G>A	p.E755K	Missense variant	2
PHLPP1	EA	18:60570339:C:G	c.2587C>G	p.Q863E	Missense variant	2
PHLPP1	EA	18:60572507:G:T	c.2698G>T	p.D900Y	Missense variant	2
PHLPP1	EA	18:60582151:G:A	c.2714G>A	p.R905H	Missense variant	2
PHLPP1	EA	18:60609114:C:T	c.3124C>T	p.H1042Y	Missense variant	2
PHLPP1	EA	18:60612332:CT:C	c.3162-3del	c.3162-3del	Splice region variant	2
PHLPP1	EA	18:60625961:G:A	c.3424G>A	p.V1142I	Missense variant	2
PHLPP1	EA	18:60639893:CA:C	c.3713del	p.N1238fs	Frameshift variant	2
PHLPP1	EA	18:60642668:C:T	c.3794C>T	p.A1265V	Missense variant	2
PHLPP1	EA	18:60645528:C:T	c.4018C>T	p.R1340C	Missense variant	2
PHLPP1	EA	18:60383362:C:T	c.446C>T	p.S149L	Missense variant	2
PHLPP1	EA	18:60646148:C:CAGTGACGATGAGGAGCCCATCG	c.4641_4662dup	p.G1555fs	Frameshift variant	2
PHLPP1	EA	18:60646531:T:C	c.5021T>C	p.V1674A	Missense variant	2
PHLPP1	EA	18:60383578:G:A	c.662G>A	p.C221Y	Missense variant	2
IKZF1	EA	7:50467780:G:A	c.1015G>A	p.E339K	Missense variant	2
IKZF1	EA	7:50467924:G:A	c.1159G>A	p.E387K	Missense variant	2
IKZF1	EA	7:50435911:G:T	c.368G>T	p.G123V	Missense variant	2
IKZF1	EA	7:50358700:G:A	c.40+3G>A	c.40+3G>A	Splice region variant	2
IKZF1	EA	7:50450308:C:G	c.492C>G	p.I164M	Missense variant	2
IKZF1	EA	7:50450397:C:T	c.581C>T	p.T194M	Missense variant	2
AXIN2	AA	17:63533938:CCT:C	c.1214_1215del	p.E405fs	Frameshift variant	2
AXIN2	AA	17:63533517:C:A	c.1637G>T	p.G546V	Missense variant	2
AXIN2	AA	17:63526198:C:T	c.2428G>A	p.D810N	Missense variant	2
AXIN2	AA	17:63534451:C:T	c.1070G>A	p.R357H	Missense variant	1
AXIN2	AA	17:63533732:A:ATGG	c.1419_1421dup	p.H474dup	Inframe insertion	1
AXIN2	AA	17:63532631:G:A	c.1948C>T	p.R650C	Missense variant	1
AXIN2	AA	17:63531799:C:T	c.2182G>A	p.A728T	Missense variant	1
AXIN2	AA	17:63554412:G:T	c.327C>A	p.D109E	Missense variant	1
AXIN2	AA	17:63537646:C:G	c.986G>C	p.S329T	Missense variant	1
AXIN2	EA	17:63533911:C:T	c.1243G>A	p.E415K	Missense variant	2
AXIN2	EA	17:63533743:G:C	c.1411C>G	p.H471D	Missense variant	2
AXIN2	EA	17:63533732:A:ATGG	c.1419_1421dup	p.H474dup	Inframe insertion	2
AXIN2	EA	17:63533730:G:A	c.1424C>T	p.S475L	Missense variant	2
AXIN2	EA	17:63532993:G:C	c.1901C>G	p.P634R	Missense variant	2
AXIN2	EA	17:63554385:C:A	c.354G>T	p.R118S	Missense variant	2
AXIN2	EA	17:63554147:C:G	c.592G>C	p.E198Q	Missense variant	2
AXIN2	EA	17:63554141:C:T	c.598G>A	p.V200M	Missense variant	2
EPHB2	AA	1:23234491:C:T	c.2182C>T	p.R728W	Missense variant	4
EPHB2	AA	1:23191621:G:C	c.1219G>C	p.E407Q	Missense variant	2
EPHB2	AA	1:23222930:C:T	c.1724C>T	p.S575L	Missense variant	2
EPHB2	AA	1:23234543:G:A	c.2234G>A	p.R745H	Missense variant	2
EPHB2	AA	1:23237006:C:A	c.2634C>A	p.N878K	Missense variant	1
EPHB2	AA	1:23238990:C:T	c.2750C>T	p.T917M	Missense variant	1
EPHB2	AA	1:23240244:GGA:AG	c.3049_3051delinsAG	p.G1017fs	Frameshift variant	1
EPHB2	EA	1:23191445:G:A	c.1043G>A	p.R348H	Missense variant	3
EPHB2	EA	1:23208858:C:T	c.1310C>T	p.S437L	Missense variant	2
EPHB2	EA	1:23239970:TG:T	c.2872del	p.V958fs	Frameshift variant	2
EPHB2	EA	1:23107913:G:A	c.62-1G>A	c.62-1G>A	Splice region variant	2
EPHB2	EA	1:23111494:G:A	c.736G>A	p.E246K	Missense variant	2
EPHB2	EA	1:23191453:G:A	c.1051G>A	p.G351R	Missense variant	1
EPHB2	EA	1:23110954:G:C	c.196G>C	p.E66Q	Missense variant	1
EPHB2	EA	1:23233307:C:T	c.1993C>T	p.R665W	Missense variant	1
EPHB2	EA	1:23110999:C:T	c.241C>T	p.R81C	Missense variant	1
EPHB2	EA	1:23111020:G:A	c.262G>A	p.V88M	Missense variant	1
EPHB2	EA	1:23111041:C:T	c.283C>T	p.R95C	Missense variant	1
EPHB2	EA	1:23111065:G:A	c.307G>A	p.V103M	Missense variant	1
EPHB2	EA	1:23111306:G:T	c.548G>T	p.G183V	Missense variant	1
PTCH2	AA	1:45296636:C:T	c.697G>A	p.G233S	Missense variant	2
PTCH2	AA	1:45307683:A:T	c.101T>A	p.L34H	Missense variant	1
PTCH2	AA	1:45294957:G:A	c.1243C>T	p.R415W	Missense variant	1
PTCH2	AA	1:45293793:C:T	c.1780G>A	p.A594T	Missense variant	1
PTCH2	AA	1:45293075:C:T	c.2370G>A	p.Q790Q	Splice region variant	1
PTCH2	AA	1:45292255:G:A	c.2881C>T	p.R961W	Missense variant	1
PTCH2	EA	1:45295136:C:T	c.1153G>A	p.D385N	Missense variant	2
PTCH2	EA	1:45293385:G:A	c.2060C>T	p.A687V	Splice region variant	2
PTCH2	EA	1:45289062:G:A	c.3115-5C>T	c.3115-5C>T	Splice region variant	2
PTCH2	EA	1:45288339:C:T	c.3360G>A	p.V1120V	Splice region variant	2
PTCH2	EA	1:45297667:C:A	c.505G>T	p.E169*	Stop gained	2
PTCH2	EA	1:45293583:C:T	c.1990G>A	p.A664T	Missense variant	1
PTCH2	EA	1:45293390:C:T	c.2059-4G>A	c.2059-4G>A	Splice region variant	1
PTCH2	EA	1:45293233:C:G	c.2212G>C	p.E738Q	Missense variant	1
PTCH2	EA	1:45292958:C:G	c.2395G>C	p.D799H	Missense variant	1
PTCH2	EA	1:45292234:C:T	c.2902G>A	p.V968I	Missense variant	1
PTCH2	EA	1:45288199:G:A	c.3500C>T	p.P1167L	Missense variant	1
PTCH2	EA	1:45297652:C:G	c.520G>C	p.E174Q	Missense variant	1
PTCH2	EA	1:45297445:C:T	c.550G>A	p.V184M	Missense variant	1
VEGFB	AA	11:64003381:AGCTGGTGC:A	c.201_208del	p.Q67fs	Frameshift variant	2
VEGFB	AA	11:64004656:C:T	c.375-3C>T	c.375-3C>T	Splice region variant	2
VEGFB	AA	11:64004665:A:C	c.381A>C	p.K127N	Missense variant	2
VEGFB	AA	11:64004685:A:G	c.401A>G	p.K134R	Missense variant	2
VEGFB	AA	11:64004656:C:G	c.375-3C>G	c.375-3C>G	Splice region variant	1
VEGFB	AA	11:64004663:A:T	c.379A>T	p.K127*	Stop gained	1
VEGFB	AA	11:64004690:G:A	c.406G>A	p.D136N	Missense variant	1
VEGFB	EA	11:64005066:C:G	c.484C>G	p.R162G	Missense variant	2
VEGFB	EA	11:64002310:G:A	c.5G>A	p.S2N	Missense variant	2
VEGFB	EA	11:64004657:A:G	c.375-2A>G	c.375-2A>G	Splice region variant	1
VEGFB	EA	11:64004667:A:C	c.383A>C	p.K128T	Missense variant	1
VEGFB	EA	11:64004926:T:C	c.445T>C	p.S149P	Missense variant	1
VEGFB	EA	11:64005842:G:A	c.560G>A	p.R187Q	Missense variant	1
CYP3A5	AA	7:99272158:C:T	c.216G>A	p.W72*	Splice region variant	2
CYP3A5	AA	7:99264619:G:A	c.388C>T	p.R130W	Missense variant	2
CYP3A5	AA	7:99269397:TCAGA:CCAGC	c.419_423delinsGCTGG	p.L*140RWext*?	Stop lost	2
CYP3A5	AA	7:99272207:C:T	c.167G>A	p.G56D	Splice region variant	1
CYP3A5	EA	7:99260501:C:T	c.803G>A	p.R268Q	Missense variant	2
CYP3A5	EA	7:99250369:CCATCTGTACCACGG:C	c.1046_1059del	p.A349fs	Frameshift variant	1
CYP3A5	EA	7:99250174:A:G	c.1253+2T>C	c.1253+2T>C	Splice region variant	1
CYP3A5	EA	7:99269402:G:T	c.418C>A	p.L140I	Missense variant	1
CYP3A5	EA	7:99262785:A:G	c.670+4T>C	c.670+4T>C	Splice region variant	1
CYP3A5	EA	7:99261643:A:T	c.746T>A	p.L249*	Stop gained	1
CYP3A5	EA	7:99261610:C:T	c.779G>A	p.R260H	Missense variant	1
RNF139	AA	8:125499187:A:G	c.1297A>G	p.K433E	Missense variant	2
RNF139	AA	8:125499628:G:A	c.1738G>A	p.D580N	Missense variant	2
RNF139	AA	8:125499644:G:A	c.1754G>A	p.C585Y	Missense variant	2
RNF139	AA	8:125498603:T:C	c.713T>C	p.L238P	Missense variant	2
RNF139	AA	8:125498340:C:G	c.450C>G	p.I150M	Missense variant	1
RNF139	AA	8:125487447:A:G	c.97A>G	p.I33V	Missense variant	1
RNF139	EA	8:125499463:G:C	c.1573G>C	p.A525P	Missense variant	2
RNF139	EA	8:125499622:A:G	c.1732A>G	p.I578V	Missense variant	2
RNF139	EA	8:125498696:C:A	c.806C>A	p.S269Y	Missense variant	1
XRCC2	AA	7:152346399:C:G	c.171G>C	p.M57I	Missense variant	2
XRCC2	AA	7:152346219:C:CA	c.350dup	p.L117fs	Frameshift variant	2
XRCC2	AA	7:152346325:T:G	c.245A>C	p.D82A	Missense variant	1
XRCC2	AA	7:152346219:CA:C	c.350del	p.L117fs	Frameshift variant	1
XRCC2	AA	7:152357836:A:G	c.71T>C	p.L24S	Missense variant	1
XRCC2	EA	7:152373121:C:G	c.39+5G>C	c.39+5G>C	Splice region variant	2
XRCC2	EA	7:152373128:C:G	c.37G>C	p.E13Q	Splice region variant	1
XRCC2	EA	7:152345956:G:T	c.614C>A	p.S205*	Stop gained	1
MRE11	AA	11:94209516:T:C	c.598A>G	p.M200V	Missense variant	2
MRE11	AA	11:94192734:G:T	c.1340C>A	p.S447*	Stop gained	1
MRE11	AA	11:94192594:C:T	c.1480G>A	p.E494K	Missense variant	1
MRE11	AA	11:94211919:T:G	c.526A>C	p.I176L	Missense variant	1
MRE11	EA	11:94192682:C:A	c.1392G>T	p.K464N	Missense variant	2
MRE11	EA	11:94180568:C:T	c.1600G>A	p.E534K	Missense variant	1
MRE11	EA	11:94204747:C:T	c.838G>A	p.V280I	Missense variant	1
MRE11	EA	11:94203746:G:T	c.908C>A	p.T303K	Missense variant	1
PDK1	AA	2:173429250:C:G	c.490C>G	p.R164G	Missense variant	2
PDK1	AA	2:173420889:C:T	c.11C>T	p.A4V	Missense variant	1
PDK1	AA	2:173431626:T:G	c.794T>G	p.I265S	Missense variant	1
PDK1	EA	2:173429748:G:A	c.698G>A	p.R233Q	Missense variant	1

## Sheet: TNBC (genes)
Gene	AA Freq (%)	EA Freq (%)	P-val	Adjusted P-val
CCNE1	9.79021	2.5	0.000666	0.407336
KMT2C	23.0769	12.25	0.00300329	1
ABCC3	4.1958	0.75	0.0169158	1
MCL1	11.1888	5	0.0184137	1
MYB	6.29371	2	0.0243983	1
ACVR1	2.0979	0	0.0245993	1
SMAD3	2.0979	0	0.0245993	1
CEP57	2.0979	0	0.0245993	1
QKI	2.0979	0	0.0245993	1
EPHB1	2.7972	0.25	0.0259448	1
POLD1	4.8951	1.25	0.0268625	1
KAT6A	7.69231	3.25	0.0475614	1
WNK2	4.8951	1.5	0.0498995	1
AXIN2	3.4965	0.75	0.0529491	1
NQO1	3.4965	0.75	0.0529491	1
ROS1	5.59441	2	0.0582985	1
BRIP1	6.29371	2.5	0.0637634	1
ABCB1	6.29371	2.5	0.0637634	1
FOXP1	2.7972	0.5	0.0735453	1
IL6R	2.7972	0.5	0.0735453	1
APOB	13.2867	8	0.090452	1
RXRA	2.0979	0.25	0.0993009	1
SOCS1	2.0979	0.25	0.0993009	1
NTHL1	2.0979	0.25	0.0993009	1
RPL5	2.0979	0.25	0.0993009	1
TCF7L2	3.4965	1	0.104081	1
CYSLTR2	1.3986	0	0.117482	1
P2RY8	1.3986	0	0.117482	1
GPC3	1.3986	0	0.117482	1
H3F3A	1.3986	0	0.117482	1
PPP6C	1.3986	0	0.117482	1
TNFRSF9	1.3986	0	0.117482	1
ZMYM3	0	2.5	0.122083	1
MTAP	1.3986	4.75	0.1257	1
BRCA1	6.99301	12	0.132058	1
BCORL1	5.59441	2.5	0.133121	1
LZTR1	0.699301	3.5	0.145214	1
CYP2D6	2.7972	0.75	0.152494	1
TMPRSS2	2.7972	0.75	0.152494	1
TBC1D12	2.7972	0.75	0.152494	1
FCGR3A	2.7972	0.75	0.152494	1
APC	9.09091	5.25	0.153842	1
CKS1B	8.39161	4.75	0.161227	1
DDR2	3.4965	1.25	0.176191	1
PMS2	3.4965	1.25	0.176191	1
MET	5.59441	2.75	0.185634	1
CCND3	4.1958	1.75	0.185684	1
BCR	4.1958	1.75	0.185684	1
BLM	4.8951	2.25	0.187739	1
CEBPA	0	2	0.193804	1
PRKN	0	2	0.193804	1
RARA	0	2	0.193804	1
PALB2	0.699301	3	0.220188	1
FLT4	0.699301	3	0.220188	1
CDKN2B	3.4965	6.75	0.22586	1
PRKDC	6.99301	4	0.226067	1
PAK1	2.0979	0.5	0.227441	1
EZH2	2.0979	0.5	0.227441	1
YEATS4	2.0979	0.5	0.227441	1
CD19	2.0979	0.5	0.227441	1
DAXX	2.0979	0.5	0.227441	1
MTHFR	2.0979	0.5	0.227441	1
IRF2	2.0979	0.5	0.227441	1
MAPK1	2.0979	0.5	0.227441	1
PMS1	2.0979	0.5	0.227441	1
MALT1	2.0979	0.5	0.227441	1
STAT6	2.0979	0.5	0.227441	1
CTNNB1	0	1.75	0.245899	1
SUFU	0	1.75	0.245899	1
MKI67	5.59441	3	0.248051	1
SETD2	2.0979	4.75	0.257011	1
TFEB	2.7972	1	0.259891	1
PIK3CD	2.7972	1	0.259891	1
RAD51D	2.7972	1	0.259891	1
EGF	2.7972	1	0.259891	1
TANC1	2.7972	1	0.259891	1
WEE1	2.7972	1	0.259891	1
ZNF217	2.7972	1	0.259891	1
PTCH2	2.7972	1	0.259891	1
ZNF750	2.7972	1	0.259891	1
TAP1	2.7972	1	0.259891	1
MAGI2	4.1958	2	0.265014	1
BCLAF1	4.1958	2	0.265014	1
CHD2	0.699301	2.75	0.271181	1
DOT1L	0.699301	2.75	0.271181	1
FAT1	6.29371	3.75	0.301514	1
BRCA2	8.39161	5.5	0.30587	1
STAT5A	0	1.5	0.314071	1
CASR	0	1.5	0.314071	1
TCF3	0	1.5	0.314071	1
ARHGAP26	0	1.5	0.314071	1
ETV5	0	1.5	0.314071	1
EWSR1	0	1.5	0.314071	1
RANBP2	5.59441	3.25	0.319608	1
SLIT2	1.3986	3.5	0.323491	1
PTEN	12.5874	16.5	0.329176	1
WT1	0.699301	2.5	0.334013	1
FAS	0.699301	2.5	0.334013	1
TBX3	0.699301	2.5	0.334013	1
POT1	0.699301	2.5	0.334013	1
MYCN	0.699301	2.5	0.334013	1
BCL11B	0.699301	2.5	0.334013	1
MSH3	4.8951	2.75	0.338228	1
IDH2	1.3986	0.25	0.350723	1
RPS6KB1	1.3986	0.25	0.350723	1
DIS3	1.3986	0.25	0.350723	1
MAF	1.3986	0.25	0.350723	1
NPM1	1.3986	0.25	0.350723	1
GNA11	1.3986	0.25	0.350723	1
GSTP1	1.3986	0.25	0.350723	1
HSD3B1	1.3986	0.25	0.350723	1
SHH	1.3986	0.25	0.350723	1
SMC3	1.3986	0.25	0.350723	1
SPOP	1.3986	0.25	0.350723	1
IFNL3	1.3986	0.25	0.350723	1
POU2F2	1.3986	0.25	0.350723	1
SPRED1	1.3986	0.25	0.350723	1
CCND1	6.29371	4	0.373005	1
FLT3	3.4965	1.75	0.374558	1
ARAF	3.4965	1.75	0.374558	1
ATM	12.5874	9.5	0.377919	1
B2M	2.7972	1.25	0.388559	1
KEAP1	2.7972	1.25	0.388559	1
GLI1	2.7972	1.25	0.388559	1
RNF43	2.7972	1.25	0.388559	1
TOP2A	2.7972	1.25	0.388559	1
CFTR	1.3986	3.25	0.388597	1
SOX9	2.0979	0.75	0.391234	1
TSHR	2.0979	0.75	0.391234	1
TRAF7	2.0979	0.75	0.391234	1
CD22	2.0979	0.75	0.391234	1
FDPS	2.0979	0.75	0.391234	1
XPC	2.0979	0.75	0.391234	1
ERBB2	5.59441	3.5	0.399131	1
NF1	9.09091	6.5	0.400214	1
ENG	0	1.25	0.404764	1
PHLPP2	0	1.25	0.404764	1
IRF1	0	1.25	0.404764	1
ETV4	0	1.25	0.404764	1
POLH	0	1.25	0.404764	1
EPHA2	0.699301	2.25	0.411406	1
AMER1	0.699301	2.25	0.411406	1
EGFR	6.99301	4.75	0.419545	1
SPEN	2.0979	4	0.425283	1
PTPN13	2.0979	4	0.425283	1
PTPRT	4.1958	2.5	0.458606	1
ARID1B	7.69231	5.5	0.46058	1
ATP7B	1.3986	3	0.465585	1
CARD11	1.3986	3	0.465585	1
TGFBR2	1.3986	3	0.465585	1
ARHGAP35	1.3986	3	0.465585	1
STAG2	1.3986	3	0.465585	1
PIK3CA	11.1888	14	0.479491	1
MED12	5.59441	3.75	0.485157	1
RET	5.59441	3.75	0.485157	1
PBRM1	3.4965	2	0.492661	1
AKT2	3.4965	2	0.492661	1
IRS2	2.0979	3.75	0.499656	1
KDM5A	2.0979	3.75	0.499656	1
MYCL	0.699301	2	0.506648	1
KMT2A	2.7972	4.5	0.522615	1
DYNC2H1	2.7972	4.5	0.522615	1
JAK2	4.8951	3.25	0.523602	1
TP53	90.2098	87.75	0.524642	1
RB1	10.4895	13	0.525212	1
NFKBIA	0	1	0.528332	1
PTPN22	0	1	0.528332	1
SEMA3C	0	1	0.528332	1
EPCAM	0	1	0.528332	1
IRF4	0	1	0.528332	1
TCL1A	0	1	0.528332	1
TPM1	0	1	0.528332	1
KDM5C	2.7972	1.5	0.530062	1
ERBB4	2.7972	1.5	0.530062	1
CUL4B	2.7972	1.5	0.530062	1
DNM2	2.7972	1.5	0.530062	1
FGF4	6.29371	4.5	0.53341	1
TERT	4.1958	6	0.550317	1
SUZ12	1.3986	2.75	0.556091	1
GLI2	1.3986	2.75	0.556091	1
MYC	13.2867	11	0.561417	1
CTNNA1	4.1958	2.75	0.567079	1
ALK	4.1958	2.75	0.567079	1
CDK12	4.1958	2.75	0.567079	1
SH2B3	2.0979	1	0.570673	1
CBLB	2.0979	1	0.570673	1
MSH2	2.0979	3.5	0.584653	1
TPMT	0.699301	0	0.590728	1
ACTA2	0.699301	0	0.590728	1
SCG5	0.699301	0	0.590728	1
SDHD	0.699301	0	0.590728	1
ABRAXAS1	0.699301	0	0.590728	1
HLA-G	0.699301	0	0.590728	1
MGMT	0.699301	0	0.590728	1
SLC26A3	0.699301	0	0.590728	1
GNAQ	1.3986	0.5	0.610858	1
IFNAR1	1.3986	0.5	0.610858	1
STAT4	1.3986	0.5	0.610858	1
MTHFD2	1.3986	0.5	0.610858	1
GEN1	1.3986	0.5	0.610858	1
GNA13	1.3986	0.5	0.610858	1
NT5C2	1.3986	0.5	0.610858	1
ETS2	1.3986	0.5	0.610858	1
FANCF	1.3986	0.5	0.610858	1
KLF4	1.3986	0.5	0.610858	1
SGK1	1.3986	0.5	0.610858	1
TIGIT	1.3986	0.5	0.610858	1
MTOR	3.4965	5	0.614357	1
MAP3K1	3.4965	5	0.614357	1
BRD4	3.4965	2.25	0.61718	1
GRIN2A	3.4965	2.25	0.61718	1
NSD2	3.4965	2.25	0.61718	1
RICTOR	0.699301	1.75	0.623623	1
ETV6	0.699301	1.75	0.623623	1
HIST1H1E	0.699301	1.75	0.623623	1
LDLR	0.699301	1.75	0.623623	1
AXIN1	0.699301	1.75	0.623623	1
FANCM	1.3986	2.5	0.661694	1
RUNX1T1	1.3986	2.5	0.661694	1
TSC2	5.59441	4.25	0.670143	1
MLH1	2.7972	1.75	0.676591	1
STAT3	2.7972	1.75	0.676591	1
FGFR4	2.7972	1.75	0.676591	1
SETBP1	2.7972	1.75	0.676591	1
MAP2K4	2.7972	1.75	0.676591	1
ERBB3	2.0979	3.25	0.680957	1
KMT2D	9.09091	10.75	0.689365	1
FGFR2	3.4965	4.75	0.697335	1
NOTCH2	4.1958	5.5	0.700241	1
NOTCH1	5.59441	7	0.700955	1
MPL	0	0.75	0.703008	1
GALNT12	0	0.75	0.703008	1
FGF8	0	0.75	0.703008	1
PRCC	0	0.75	0.703008	1
TGFBR1	0	0.75	0.703008	1
TOP1	0	0.75	0.703008	1
TUSC3	0	0.75	0.703008	1
CDKN1A	0	0.75	0.703008	1
CDKN1B	0	0.75	0.703008	1
DDB2	0	0.75	0.703008	1
HGF	0	0.75	0.703008	1
IFIT3	0	0.75	0.703008	1
IL2RA	0	0.75	0.703008	1
MAFB	0	0.75	0.703008	1
NTRK2	0	0.75	0.703008	1
PHOX2B	0	0.75	0.703008	1
PPP2R1A	0	0.75	0.703008	1
RHOA	0	0.75	0.703008	1
RNF139	0	0.75	0.703008	1
CALR	0	0.75	0.703008	1
FANCC	0	0.75	0.703008	1
FHIT	0	0.75	0.703008	1
GATA4	0	0.75	0.703008	1
HLA-C	0	0.75	0.703008	1
HOXA11	0	0.75	0.703008	1
IFIT1	0	0.75	0.703008	1
PPM1D	0	0.75	0.703008	1
VEGFA	3.4965	2.5	0.743818	1
PML	3.4965	2.5	0.743818	1
CTCF	2.0979	1.25	0.750512	1
CUL1	2.0979	1.25	0.750512	1
CDC73	2.0979	1.25	0.750512	1
TYMS	2.0979	1.25	0.750512	1
DICER1	2.0979	1.25	0.750512	1
FLCN	2.0979	1.25	0.750512	1
ERCC5	2.0979	1.25	0.750512	1
ESR1	2.0979	1.25	0.750512	1
RINT1	2.0979	1.25	0.750512	1
STAT5B	2.0979	1.25	0.750512	1
CCND2	0.699301	1.5	0.766731	1
FANCB	0.699301	1.5	0.766731	1
DNMT3A	0.699301	1.5	0.766731	1
PIK3CB	0.699301	1.5	0.766731	1
ELOC	0.699301	1.5	0.766731	1
FH	0.699301	1.5	0.766731	1
GATA2	0.699301	1.5	0.766731	1
KEL	0.699301	1.5	0.766731	1
RAD51C	0.699301	1.5	0.766731	1
HNF1B	0.699301	1.5	0.766731	1
HIF1A	0.699301	1.5	0.766731	1
FGFR1	5.59441	6.75	0.775946	1
AKT3	1.3986	2.25	0.783722	1
RBM10	1.3986	2.25	0.783722	1
FANCD2	1.3986	2.25	0.783722	1
KIT	1.3986	2.25	0.783722	1
ERCC2	1.3986	2.25	0.783722	1
RUNX1	1.3986	2.25	0.783722	1
GRM3	1.3986	2.25	0.783722	1
CUX1	1.3986	2.25	0.783722	1
CDH1	3.4965	4.5	0.787544	1
AR	2.0979	3	0.788945	1
RSF1	2.0979	3	0.788945	1
ASXL1	2.7972	3.75	0.789419	1
NOTCH4	4.1958	3.25	0.792428	1
KRAS	4.1958	3.25	0.792428	1
MN1	4.1958	3.25	0.792428	1
CD274	2.7972	2	0.821827	1
FGFR3	2.7972	2	0.821827	1
CREBBP	6.29371	7.25	0.846356	1
XPO1	1.3986	0.75	0.851726	1
FRS2	1.3986	0.75	0.851726	1
FAM46C	1.3986	0.75	0.851726	1
MDM4	1.3986	0.75	0.851726	1
U2AF1	1.3986	0.75	0.851726	1
AGO1	1.3986	0.75	0.851726	1
CUL4A	1.3986	0.75	0.851726	1
HDAC2	1.3986	0.75	0.851726	1
MIB1	1.3986	0.75	0.851726	1
MTRR	1.3986	0.75	0.851726	1
AURKA	1.3986	0.75	0.851726	1
DDX3X	1.3986	0.75	0.851726	1
INPP4B	1.3986	0.75	0.851726	1
MS4A1	1.3986	0.75	0.851726	1
RAD21	1.3986	0.75	0.851726	1
TAP2	1.3986	0.75	0.851726	1
IFNGR1	1.3986	0.75	0.851726	1
TFE3	1.3986	0.75	0.851726	1
XRCC1	1.3986	0.75	0.851726	1
MSH6	3.4965	2.75	0.868949	1
KDR	3.4965	2.75	0.868949	1
GATA3	3.4965	2.75	0.868949	1
NCOR2	3.4965	2.75	0.868949	1
EP300	3.4965	4.25	0.884588	1
CDKN2A	8.39161	9.25	0.890668	1
STK11	2.7972	3.5	0.895936	1
MYH11	2.7972	3.5	0.895936	1
PHGDH	2.0979	2.75	0.908513	1
LRP1B	9.79021	9	0.910813	1
EPHB2	2.0979	1.5	0.921072	1
FOXO3	2.0979	1.5	0.921072	1
GATA1	2.0979	1.5	0.921072	1
BCL6	2.0979	1.5	0.921072	1
PDCD1LG2	1.3986	2	0.92292	1
TP63	1.3986	2	0.92292	1
SMAD4	1.3986	2	0.92292	1
ABL1	1.3986	2	0.92292	1
PRDM1	1.3986	2	0.92292	1
PIK3R1	7.69231	7	0.931052	1
FGF3	4.8951	4.25	0.932168	1
FBXW7	4.8951	4.25	0.932168	1
RECQL4	5.59441	6.25	0.938041	1
ASPSCR1	0.699301	1.25	0.94048	1
HIST1H3B	0.699301	1.25	0.94048	1
APLNR	0.699301	1.25	0.94048	1
MITF	0.699301	1.25	0.94048	1
PPP2R2A	0.699301	1.25	0.94048	1
CDK6	0.699301	1.25	0.94048	1
CYLD	0.699301	1.25	0.94048	1
EMSY	0.699301	1.25	0.94048	1
ABL2	0.699301	1.25	0.94048	1
BTK	0.699301	1.25	0.94048	1
SMARCA1	0.699301	1.25	0.94048	1
SMO	0.699301	1.25	0.94048	1
TRAF3	0.699301	1.25	0.94048	1
PIAS4	0.699301	1.25	0.94048	1
RAD50	0.699301	1.25	0.94048	1
WRN	0.699301	1.25	0.94048	1
CBLC	0.699301	1.25	0.94048	1
DIS3L2	0.699301	1.25	0.94048	1
FGF6	0.699301	1.25	0.94048	1
CIITA	2.7972	2.25	0.961148	1
NRG1	2.7972	2.25	0.961148	1
PIK3CG	2.7972	2.25	0.961148	1
AURKB	0	0.5	0.965742	1
DIRC2	0	0.5	0.965742	1
FNTB	0	0.5	0.965742	1
XRCC2	0	0.5	0.965742	1
CXCR4	0	0.5	0.965742	1
FGF14	0	0.5	0.965742	1
FGF7	0	0.5	0.965742	1
FOXQ1	0	0.5	0.965742	1
HLA-DPB1	0	0.5	0.965742	1
MC1R	0	0.5	0.965742	1
NKX2-1	0	0.5	0.965742	1
OLIG2	0	0.5	0.965742	1
PAX3	0	0.5	0.965742	1
RAC1	0	0.5	0.965742	1
RAD51B	0	0.5	0.965742	1
TNF	0	0.5	0.965742	1
VHL	0	0.5	0.965742	1
ACVR1B	0	0.5	0.965742	1
ATIC	0	0.5	0.965742	1
BCL10	0	0.5	0.965742	1
BCL7A	0	0.5	0.965742	1
CD79B	0	0.5	0.965742	1
FGF10	0	0.5	0.965742	1
FGF5	0	0.5	0.965742	1
FGF9	0	0.5	0.965742	1
L2HGDH	0	0.5	0.965742	1
PRKAR1A	0	0.5	0.965742	1
SLC9A3R1	0	0.5	0.965742	1
SRC	0	0.5	0.965742	1
ZFHX3	6.29371	5.75	0.97599	1
CIC	3.4965	4	0.987749	1
KDM6A	3.4965	4	0.987749	1
SYNE1	9.79021	9.75	1	1
ARID1A	6.29371	6.25	1	1
ATRX	4.8951	4.5	1	1
CHD4	4.1958	4	1	1
PTPRD	4.1958	4	1	1
POLE	4.8951	4.75	1	1
SLX4	3.4965	3.25	1	1
ATR	3.4965	3.25	1	1
HDAC4	3.4965	3.25	1	1
TAF1	2.7972	2.75	1	1
AKT1	2.0979	2	1	1
AXL	2.7972	2.75	1	1
FOXA1	2.0979	2	1	1
HNF1A	2.0979	2	1	1
PHLPP1	2.0979	2	1	1
DPYD	2.0979	2	1	1
FUBP1	2.0979	2	1	1
SDHA	2.0979	2	1	1
NUP98	2.0979	2	1	1
RPTOR	2.0979	2	1	1
KMT2B	4.1958	3.75	1	1
TET2	2.7972	2.5	1	1
PDGFRA	2.7972	2.5	1	1
ARID2	2.7972	2.5	1	1
BCOR	2.7972	2.5	1	1
RASA1	2.7972	2.5	1	1
FANCA	2.7972	2.5	1	1
PIK3C2B	2.7972	2.5	1	1
PPP1R15A	2.0979	1.75	1	1
CSF1R	2.0979	1.75	1	1
MDM2	1.3986	1.25	1	1
PDGFRB	2.0979	1.75	1	1
BARD1	2.0979	1.75	1	1
IL7R	2.0979	1.75	1	1
LEF1	1.3986	1.25	1	1
CSF3R	2.0979	1.75	1	1
FANCI	1.3986	1.25	1	1
ARID5B	1.3986	1	1	1
LMNA	2.0979	1.75	1	1
CBFB	1.3986	1	1	1
CHEK2	1.3986	1.25	1	1
HSP90AA1	1.3986	1	1	1
ITPKB	1.3986	1.25	1	1
LCK	1.3986	1	1	1
SOX10	1.3986	1.25	1	1
ERRFI1	1.3986	1	1	1
FLT1	1.3986	1.25	1	1
GABRA6	1.3986	1	1	1
HAS3	1.3986	1	1	1
MAP3K7	1.3986	1.25	1	1
NBN	1.3986	1.25	1	1
SLC47A2	1.3986	1.25	1	1
BIRC3	1.3986	1	1	1
CTC1	1.3986	1	1	1
ELF3	1.3986	1	1	1
FUS	1.3986	1.25	1	1
GATA6	1.3986	1	1	1
ING1	1.3986	1	1	1
PAX8	1.3986	1	1	1
SMC1A	1.3986	1	1	1
PIK3R2	1.3986	1	1	1
POLQ	1.3986	1	1	1
SEC23B	1.3986	1	1	1
SOX2	1.3986	1	1	1
PREX2	4.1958	4.5	1	1
NOTCH3	5.59441	5.75	1	1
CDKN2C	0.699301	0.5	1	1
CARM1	0.699301	0.5	1	1
HDAC1	0.699301	0.5	1	1
NRAS	0.699301	0.5	1	1
CDK8	0.699301	0.5	1	1
PAX7	0.699301	0.5	1	1
AJUBA	0.699301	0.5	1	1
ASNS	0.699301	0.5	1	1
BCL2L1	0.699301	0.5	1	1
CD70	0.699301	0.5	1	1
CD79A	0.699301	0.5	1	1
CTLA4	0.699301	0.5	1	1
CYP1B1	0.699301	0.5	1	1
FANCL	0.699301	0.5	1	1
FBXO11	0.699301	0.25	1	1
FCGR2A	0.699301	0.25	1	1
HIST1H4E	0.699301	0.5	1	1
RIT1	0.699301	0.25	1	1
SDHB	0.699301	0.5	1	1
TFEC	0.699301	0.5	1	1
VEGFB	0.699301	0.5	1	1
C3orf70	0.699301	0.5	1	1
CBR3	0.699301	0.25	1	1
CD40	0.699301	0.25	1	1
CRKL	0.699301	0.25	1	1
FANCE	0.699301	0.25	1	1
FGF2	0.699301	0.5	1	1
GPS2	0.699301	0.5	1	1
HAVCR2	0.699301	0.5	1	1
HLA-A	0.699301	0.25	1	1
HSD3B2	0.699301	0.5	1	1
NFE2L2	0.699301	0.25	1	1
PHF6	0.699301	0.25	1	1
PRSS1	0.699301	0.5	1	1
SMAD2	0.699301	0.5	1	1
SMARCE1	0.699301	0.25	1	1
SYK	0.699301	0.5	1	1
TBL1XR1	0.699301	0.5	1	1
TNFRSF17	0.699301	0.25	1	1
UBE2T	0.699301	0.25	1	1
UGT1A1	0.699301	0.5	1	1
ZNF471	0.699301	0.5	1	1
BTG1	0.699301	0.25	1	1
PTPN11	0.699301	0.25	1	1
RAD51	0.699301	0.25	1	1
RRM1	0.699301	0.25	1	1
SMARCB1	0.699301	0.25	1	1
SOD2	0.699301	0.25	1	1
VSIR	0.699301	0.25	1	1
XPA	0.699301	0.25	1	1
PTCH1	2.0979	2.5	1	1
NSD1	2.0979	2.25	1	1
MUTYH	2.0979	2.25	1	1
NTRK1	2.0979	2.5	1	1
LYN	2.0979	2.5	1	1
JAK1	2.0979	2.25	1	1
NTRK3	2.0979	2.5	1	1
TSC1	2.0979	2.25	1	1
BRAF	2.0979	2.5	1	1
KIF1B	2.0979	2.25	1	1
ERCC6	2.0979	2.25	1	1
NCOR1	3.4965	3.75	1	1
CHD7	3.4965	3.75	1	1
SMARCA4	2.7972	3.25	1	1
BAP1	3.4965	3.75	1	1
WNK1	2.7972	3.25	1	1
JAK3	1.3986	1.75	1	1
JUN	1.3986	1.5	1	1
CDK4	1.3986	1.75	1	1
GNAS	1.3986	1.75	1	1
MLH3	1.3986	1.75	1	1
MLLT3	1.3986	1.75	1	1
NF2	1.3986	1.75	1	1
CASP8	1.3986	1.5	1	1
IKBKE	1.3986	1.5	1	1
PALLD	1.3986	1.5	1	1
ZNRF3	1.3986	1.75	1	1
ERCC4	1.3986	1.5	1	1
PAX5	1.3986	1.5	1	1
MEN1	1.3986	1.5	1	1
EPHA7	1.3986	1.5	1	1
PDK1	1.3986	1.75	1	1
SF3B1	1.3986	1.5	1	1
RAD54L	1.3986	1.5	1	1
MRE11	0.699301	1	1	1
XRCC3	0.699301	0.75	1	1
ERG	0.699301	1	1	1
IDH1	0.699301	1	1	1
MAP2K2	0.699301	1	1	1
PPARG	0.699301	1	1	1
LATS1	0.699301	1	1	1
BCL2L11	0.699301	1	1	1
FOXL2	0.699301	1	1	1
HRAS	0.699301	0.75	1	1
IFIT2	0.699301	1	1	1
IFNAR2	0.699301	0.75	1	1
CBL	0.699301	1	1	1
ERCC1	0.699301	0.75	1	1
ERCC3	0.699301	0.75	1	1
FGF23	0.699301	0.75	1	1
FOXO1	0.699301	0.75	1	1
IKZF1	0.699301	0.75	1	1
KLHL6	0.699301	1	1	1
SDHAF2	0.699301	0.75	1	1
TNFAIP3	0.699301	1	1	1
C8orf34	0.699301	0.75	1	1
CCDC6	0.699301	0.75	1	1
CYP3A5	0.699301	1	1	1
DKC1	0.699301	0.75	1	1
EGLN1	0.699301	0.75	1	1
ETV1	0.699301	0.75	1	1
HSPH1	0.699301	1	1	1
IL10RA	0.699301	1	1	1
KLLN	0.699301	0.75	1	1
PIM1	0.699301	0.75	1	1
UGT1A9	0.699301	0.75	1	1
ZRSR2	0.699301	0.75	1	1
BMPR1A	0.699301	0.75	1	1
CHEK1	0.699301	0.75	1	1
ECT2L	0.699301	0.75	1	1
ETS1	0.699301	0.75	1	1
IFNGR2	0.699301	0.75	1	1
IL15	0	0.25	1	1
PDCD1	0.699301	0.75	1	1
PPARA	0.699301	0.75	1	1
PPARD	0.699301	0.75	1	1
SRSF2	0	0.25	1	1
UMPS	0.699301	0.75	1	1
HOXB13	0	0.25	1	1
MYD88	0	0.25	1	1
RAF1	0	0.25	1	1
SDHC	0	0.25	1	1
ZNF620	0	0.25	1	1
CDKN1C	0	0.25	1	1
CRLF2	0	0.25	1	1
EPOR	0	0.25	1	1
FANCG	0	0.25	1	1
FGF1	0	0.25	1	1
GREM1	0	0.25	1	1
HLA-B	0	0.25	1	1
HLA-DRA	0	0.25	1	1
HSD11B2	0	0.25	1	1
IDO1	0	0.25	1	1
LAG3	0	0.25	1	1
MAP2K1	0	0.25	1	1
MEF2B	0	0.25	1	1
NHP2	0	0.25	1	1
NUDT15	0	0.25	1	1
RHEB	0	0.25	1	1
TARBP2	0	0.25	1	1
TMEM127	0	0.25	1	1

## Sheet: TNBC (mutations)
Gene	Population	chr_pos_ref_alt	c_var	mutation_effect	Variant type	Nb of carriers
KMT2C	AA	7:151962225:G:A	c.1082C>T	p.T361I	Missense variant	2
KMT2C	AA	7:151842343:CG:C	c.14068del	p.R4690fs	Frameshift variant	2
KMT2C	AA	7:152132720:G:C	c.152C>G	p.A51G	Missense variant	2
KMT2C	AA	7:151945346:C:A	c.2173G>T	p.E725*	Stop gained	2
KMT2C	AA	7:151878020:G:A	c.6925C>T	p.Q2309*	Stop gained	2
KMT2C	EA	7:151874147:CT:C	c.8390del	p.K2797fs	Frameshift variant	5
KMT2C	EA	7:151945076:T:A	c.2443A>T	p.T815S	Missense variant	4
KMT2C	EA	7:151927362:GT:G	c.2813del	p.N938fs	Frameshift variant	4
KMT2C	EA	7:151921580:T:C	c.3098A>G	p.H1033R	Missense variant	4
KMT2C	EA	7:151919696:T:TA	c.3394_3395insT	p.D1132fs	Frameshift variant	4
KMT2C	EA	7:151866316:GATGTGTTATACTGCCATCCTAAAATAAGTAAAATTTACAAAT:G	c.9454-24_9471del	p.D3152_Q3158del	Splice region variant	4
KMT2C	EA	7:151882672:C:A	c.5053G>T	p.A1685S	Missense variant	3
MCL1	AA	1:150549857:T:C	c.1047A>G	p.I349M	Missense variant	1
MCL1	EA	1:150551415:G:T	c.592C>A	p.P198T	Missense variant	2
MCL1	EA	1:150551391:T:C	c.616A>G	p.S206G	Missense variant	1
KAT6A	AA	8:41798487:C:T	c.2912G>A	p.R971H	Missense variant	1
KAT6A	AA	8:41792140:G:A	c.3598C>T	p.R1200C	Missense variant	1
KAT6A	AA	8:41792130:T:C	c.3608A>G	p.K1203R	Missense variant	1
KAT6A	AA	8:41791919:TTCC:T	c.3816_3818del	p.E1273del	Inframe deletion	1
KAT6A	AA	8:41790638:G:GGGC	c.5097_5099dup	p.P1700dup	Inframe insertion	1
KAT6A	EA	8:41906297:CT:AC	c.198_199delinsGT	p.KG66*	Stop gained	2
KAT6A	EA	8:41791365:C:T	c.4373G>A	p.S1458N	Missense variant	2
KAT6A	EA	8:41834723:C:A	c.1166G>T	p.G389V	Missense variant	1
KAT6A	EA	8:41801316:GTCTT:C	c.2174_2178delinsG	p.Q725fs	Frameshift variant	1
KAT6A	EA	8:41792371:TTAAGATA:T	c.3360_3366del	p.I1121fs	Frameshift variant	1
KAT6A	EA	8:41790911:C:T	c.4827G>A	p.M1609I	Missense variant	1
KAT6A	EA	8:41790686:CTGCGGCTGCTGT:C	c.5040_5051del	p.Q1681_Q1684del	Inframe deletion	1
CCNE1	AA	19:30303876:T:G	c.112T>G	p.F38V	Splice region variant	1
CCNE1	AA	19:30308333:T:C	c.347T>C	p.V116A	Missense variant	1
MYB	AA	6:135522817:C:T	c.1991C>T	p.S664L	Missense variant	2
MYB	AA	6:135507080:G:T	c.63G>T	p.M21I	Missense variant	1
MYB	AA	6:135515567:A:C	c.917A>C	p.E306A	Missense variant	1
MYB	EA	6:135518346:G:A	c.1451G>A	p.R484Q	Missense variant	2
MYB	EA	6:135522809:C:G	c.1983C>G	p.F661L	Missense variant	2
WNK2	AA	9:96009871:A:C	c.1589A>C	p.K530T	Missense variant	2
WNK2	AA	9:96025958:C:T	c.3521C>T	p.S1174F	Missense variant	2
WNK2	AA	9:96018741:G:T	c.2190+5G>T	c.2190+5G>T	Splice region variant	1
WNK2	AA	9:96021749:ACG:GCT	c.2919_2921delinsGCT	p.TR973TL	Missense variant	1
WNK2	AA	9:96021784:T:C	c.2954T>C	p.M985T	Missense variant	1
WNK2	AA	9:96024135:G:A	c.3106G>A	p.A1036T	Missense variant	1
WNK2	AA	9:95947717:G:A	c.506G>A	p.R169H	Missense variant	1
WNK2	AA	9:96055139:G:A	c.5503G>A	p.E1835K	Missense variant	1
WNK2	EA	9:96051219:C:A	c.4294C>A	p.P1432T	Missense variant	4
WNK2	EA	9:96015305:G:C	c.1975G>C	p.G659R	Missense variant	2
WNK2	EA	9:96062414:C:A	c.6308C>A	p.P2103H	Missense variant	2
WNK2	EA	9:96015165:C:T	c.1835C>T	p.S612L	Splice region variant	1
WNK2	EA	9:96021859:C:T	c.3029C>T	p.P1010L	Missense variant	1
WNK2	EA	9:96051082:A:G	c.4157A>G	p.Y1386C	Missense variant	1
POLD1	AA	19:50906400:C:T	c.1061C>T	p.A354V	Missense variant	5
POLD1	AA	19:50905929:G:A	c.901G>A	p.E301K	Missense variant	2
POLD1	AA	19:50906400:C:T	c.1061C>T	p.A354V	Missense variant	1
POLD1	AA	19:50911947:A:ATT	c.1776-6_1776-5dup	c.1776-6_1776-5dup	Splice region variant	1
POLD1	AA	19:50919656:C:G	c.2824C>G	p.P942A	Missense variant	1
POLD1	AA	19:50905950:G:A	c.922G>A	p.A308T	Missense variant	1
POLD1	EA	19:50919872:G:A	c.2959G>A	p.D987N	Missense variant	2
POLD1	EA	19:50920307:G:A	c.3073G>A	p.V1025M	Missense variant	2
POLD1	EA	19:50911947:A:ATT	c.1776-6_1776-5dup	c.1776-6_1776-5dup	Splice region variant	1
POLD1	EA	19:50918247:G:C	c.2564G>C	p.R855P	Splice region variant	1
POLD1	EA	19:50918708:G:A	c.2578G>A	p.A860T	Missense variant	1
POLD1	EA	19:50919759:A:T	c.2927A>T	p.E976V	Missense variant	1
ABCC3	AA	17:48750357:G:A	c.2267G>A	p.R756Q	Missense variant	2
ABCC3	AA	17:48741200:T:G	c.1157T>G	p.M386R	Missense variant	1
ABCC3	AA	17:48742553:G:A	c.1378G>A	p.V460I	Missense variant	1
ABCC3	AA	17:48746568:TC:T	c.2008del	p.L670fs	Frameshift variant	1
ABCC3	AA	17:48753439:G:C	c.3055G>C	p.G1019R	Missense variant	1
ABCC3	AA	17:48735513:T:C	c.557T>C	p.I186T	Missense variant	1
ABCC3	EA	17:48753328:A:T	c.2944A>T	p.S982C	Missense variant	2
ABCC3	EA	17:48733227:A:G	c.80A>G	p.D27G	Missense variant	1
ABCC3	EA	17:48738367:C:G	c.890C>G	p.P297R	Missense variant	1
EPHB1	AA	3:134880870:A:T	c.1433A>T	p.E478V	Missense variant	2
EPHB1	AA	3:134873072:A:C	c.1376A>C	p.Q459P	Missense variant	1
EPHB1	AA	3:134885789:G:A	c.1700G>A	p.R567Q	Missense variant	1
EPHB1	AA	3:134960039:G:A	c.2396G>A	p.R799H	Missense variant	1
EPHB1	AA	3:134960062:G:A	c.2419G>A	p.V807I	Missense variant	1
EPHB1	EA	3:134898730:C:A	c.1788C>A	p.D596E	Missense variant	1
EPHB1	EA	3:134670400:G:A	c.311G>A	p.G104E	Missense variant	1
ACVR1	AA	2:158595059:G:A	c.1288C>T	p.P430S	Missense variant	4
ACVR1	AA	2:158630626:C:T	c.617G>A	p.R206H	Missense variant	1
ACVR1	AA	2:158622594:G:A	c.905C>T	p.T302I	Missense variant	1
SMAD3	AA	15:67430390:C:T	c.26C>T	p.T9M	Missense variant	1
SMAD3	AA	15:67459188:G:A	c.604G>A	p.A202T	Missense variant	1
CEP57	AA	11:95546128:AAGAT:A	c.236_239del	p.K79fs	Frameshift variant	1
CEP57	AA	11:95552021:C:T	c.652C>T	p.H218Y	Missense variant	1
CEP57	AA	11:95555137:G:A	c.802G>A	p.E268K	Missense variant	1
QKI	AA	6:163836250:G:A	c.25G>A	p.E9K	Missense variant	1
QKI	AA	6:163899833:CT:C	c.309del	p.G104fs	Frameshift variant	1
QKI	AA	6:163984685:T:A	c.868T>A	p.Y290N	Missense variant	1

## Sheet: Legend
For the 3 comparisons (AA vs. EA in all subtypes, in HR+/Her2-, in TNBC), we report 1. Gene level comparisons between the 2 populations 2. Most common alterations within each population.
Column names:
1. Gene name, frequency of carriers of a mutation in AA population, frequency of carriers of a mutation in EA population, p-value, p-value adjusted for multiple testing.
2. Gene name, population, chromosomal location and DNA change, coding variant description according to HGVS nomenclature, mutation effect (protein/amino acid change description, according to HGVS nomenclature), variant type (e.g. missense, frameshift, sop gained, etc), the number of carriers (within that specific population) for that particular variant.
