# Supplementary material for: Molecular profiling of a real-world breast cancer cohort with genetically inferred ancestries reveals actionable tumor biology differences between European ancestry and African ancestry patient populations
Source: Breast Cancer Res. 2023 May 25;25:58. doi: 10.1186/s13058-023-01627-2 (PMC10210411; doi:10.1186/s13058-023-01627-2)
Supplement: Supplementary file 5 — Additional file 5: Table S4: All genes identified in differential expression analyses by RNA sequencing between African ancestry (AA) and European ancestry (EA) patients. The P value and log fold-change (logFC) with EA expression as the reference point are provided for each differentially expressed gene. [file 13058_2023_1627_MOESM5_ESM.xlsx]

## Sheet: All Subtypes, All Stages
cohort	ensembl_gene	hgnc_symbol	coef	PValue_meta	logFC_meta
All Subtypes, All Stages	ENSG00000130950	NUTM2F	ancestryAA	3.22224e-196	2.27744
All Subtypes, All Stages	ENSG00000147403	RPL10	ancestryAA	1.69579e-162	2.25831
All Subtypes, All Stages	ENSG00000013563	DNASE1L1	ancestryAA	6.79261e-113	1.15017
All Subtypes, All Stages	ENSG00000197932	F8A1	ancestryAA	5.62902e-111	-2.19261
All Subtypes, All Stages	ENSG00000130827	PLXNA3	ancestryAA	4.04496e-103	-1.30881
All Subtypes, All Stages	ENSG00000197935	ZNF311	ancestryAA	3.30918e-94	-3.31087
All Subtypes, All Stages	ENSG00000102178	UBL4A	ancestryAA	4.58478e-94	-1.76083
All Subtypes, All Stages	ENSG00000068323	TFE3	ancestryAA	1.44046e-90	-0.605257
All Subtypes, All Stages	ENSG00000085224	ATRX	ancestryAA	5.88873e-83	-1.92931
All Subtypes, All Stages	ENSG00000162877	PM20D1	ancestryAA	1.23561e-74	-1.4115
All Subtypes, All Stages	ENSG00000144285	SCN1A	ancestryAA	4.43762e-65	2.26579
All Subtypes, All Stages	ENSG00000126768	TIMM17B	ancestryAA	2.67945e-54	-2.18483
All Subtypes, All Stages	ENSG00000105499	PLA2G4C	ancestryAA	2.22369e-49	0.528747
All Subtypes, All Stages	ENSG00000228570	NUTM2E	ancestryAA	2.31269e-49	0.658595
All Subtypes, All Stages	ENSG00000204389	HSPA1A	ancestryAA	2.43193e-49	0.658595
All Subtypes, All Stages	ENSG00000165194	PCDH19	ancestryAA	2.63285e-49	1.30125
All Subtypes, All Stages	ENSG00000176809	LRRC37A3	ancestryAA	4.2308e-49	-0.626843
All Subtypes, All Stages	ENSG00000185684	EP400NL	ancestryAA	1.6763e-47	-0.548869
All Subtypes, All Stages	ENSG00000198082	H2AFB1	ancestryAA	6.07812e-46	-2.00685
All Subtypes, All Stages	ENSG00000160181	TFF2	ancestryAA	2.03531e-44	2.44026
All Subtypes, All Stages	ENSG00000176681	LRRC37A	ancestryAA	1.17708e-43	1.00653
All Subtypes, All Stages	ENSG00000116128	BCL9	ancestryAA	1.3071e-43	1.23808
All Subtypes, All Stages	ENSG00000198444	F8A2	ancestryAA	4.37384e-43	1.21027
All Subtypes, All Stages	ENSG00000185990	F8A3	ancestryAA	4.37384e-43	1.21027
All Subtypes, All Stages	ENSG00000249437	NAIP	ancestryAA	6.59456e-43	-0.736938
All Subtypes, All Stages	ENSG00000204469	PRRC2A	ancestryAA	1.20317e-42	-2.37207
All Subtypes, All Stages	ENSG00000243649	CFB	ancestryAA	3.97437e-41	-1.27616
All Subtypes, All Stages	ENSG00000163810	TGM4	ancestryAA	2.01403e-40	-0.382816
All Subtypes, All Stages	ENSG00000204257	HLA-DMA	ancestryAA	9.04455e-40	-1.7062
All Subtypes, All Stages	ENSG00000155959	VBP1	ancestryAA	2.82842e-39	-1.2174
All Subtypes, All Stages	ENSG00000205571	SMN2	ancestryAA	1.03724e-38	-0.374797
All Subtypes, All Stages	ENSG00000173137	ADCK5	ancestryAA	1.05124e-38	-1.1337
All Subtypes, All Stages	ENSG00000243978	RGAG1	ancestryAA	2.11724e-38	0.0569192
All Subtypes, All Stages	ENSG00000255374	TAS2R43	ancestryAA	2.10074e-37	1.86122
All Subtypes, All Stages	ENSG00000240344	PPIL3	ancestryAA	1.82296e-36	-0.31223
All Subtypes, All Stages	ENSG00000151846	PABPC3	ancestryAA	2.08407e-36	0.841555
All Subtypes, All Stages	ENSG00000100376	FAM118A	ancestryAA	1.98046e-35	-0.496168
All Subtypes, All Stages	ENSG00000204351	SKIV2L	ancestryAA	2.5981e-35	-0.931476
All Subtypes, All Stages	ENSG00000268182	SMIM17	ancestryAA	4.43842e-35	0.63008
All Subtypes, All Stages	ENSG00000205238	SPDYE2	ancestryAA	4.8069e-35	0.352629
All Subtypes, All Stages	ENSG00000106113	CRHR2	ancestryAA	8.85933e-34	0.588848
All Subtypes, All Stages	ENSG00000141404	GNAL	ancestryAA	1.89772e-33	0.590099
All Subtypes, All Stages	ENSG00000129167	TPH1	ancestryAA	4.22143e-33	-1.33353
All Subtypes, All Stages	ENSG00000256436	TAS2R31	ancestryAA	2.0843e-32	0.810821
All Subtypes, All Stages	ENSG00000205572	SERF1B	ancestryAA	2.17089e-32	-1.11414
All Subtypes, All Stages	ENSG00000205609	EIF3CL	ancestryAA	3.52644e-32	0.870803
All Subtypes, All Stages	ENSG00000204371	EHMT2	ancestryAA	4.1258e-32	-0.957933
All Subtypes, All Stages	ENSG00000173678	SPDYE2B	ancestryAA	7.33424e-32	0.341274
All Subtypes, All Stages	ENSG00000224712	NPIPA3	ancestryAA	1.58669e-31	-0.641593
All Subtypes, All Stages	ENSG00000103226	NOMO3	ancestryAA	1.60542e-31	-0.381269
All Subtypes, All Stages	ENSG00000102001	CACNA1F	ancestryAA	2.22326e-31	-1.31359
All Subtypes, All Stages	ENSG00000255837	TAS2R20	ancestryAA	3.54614e-31	0.330423
All Subtypes, All Stages	ENSG00000184428	TOP1MT	ancestryAA	3.79699e-31	0.377491
All Subtypes, All Stages	ENSG00000157326	DHRS4	ancestryAA	9.18219e-31	-0.318406
All Subtypes, All Stages	ENSG00000175820	CCDC168	ancestryAA	1.18522e-30	0.822947
All Subtypes, All Stages	ENSG00000137331	IER3	ancestryAA	2.60578e-30	-2.99566
All Subtypes, All Stages	ENSG00000148300	REXO4	ancestryAA	3.16394e-30	-0.779615
All Subtypes, All Stages	ENSG00000243284	VSIG8	ancestryAA	3.701e-30	-0.601001
All Subtypes, All Stages	ENSG00000168255	POLR2J3	ancestryAA	3.9712e-30	0.314681
All Subtypes, All Stages	ENSG00000227471	AKR1B15	ancestryAA	4.43168e-30	1.49929
All Subtypes, All Stages	ENSG00000170523	KRT83	ancestryAA	7.52596e-30	1.33118
All Subtypes, All Stages	ENSG00000205281	GOLGA6L10	ancestryAA	1.23228e-29	0.573217
All Subtypes, All Stages	ENSG00000170889	RPS9	ancestryAA	1.38492e-29	0.471477
All Subtypes, All Stages	ENSG00000170667	RASA4B	ancestryAA	1.40713e-29	0.55943
All Subtypes, All Stages	ENSG00000226807	MROH5	ancestryAA	1.52833e-28	0.578425
All Subtypes, All Stages	ENSG00000112333	NR2E1	ancestryAA	1.5752e-28	1.18949
All Subtypes, All Stages	ENSG00000212124	TAS2R19	ancestryAA	2.15283e-28	1.14566
All Subtypes, All Stages	ENSG00000256515	CCL3L3	ancestryAA	1.6882e-27	1.03979
All Subtypes, All Stages	ENSG00000170956	CEACAM3	ancestryAA	1.7488e-27	-1.23802
All Subtypes, All Stages	ENSG00000203827	NBPF16	ancestryAA	3.95679e-27	1.59769
All Subtypes, All Stages	ENSG00000153162	BMP6	ancestryAA	4.00349e-27	0.635836
All Subtypes, All Stages	ENSG00000071889	FAM3A	ancestryAA	5.85796e-27	0.238836
All Subtypes, All Stages	ENSG00000167723	TRPV3	ancestryAA	6.56824e-27	0.793342
All Subtypes, All Stages	ENSG00000205020	CCL4L1	ancestryAA	8.81146e-27	0.714177
All Subtypes, All Stages	ENSG00000212126	TAS2R50	ancestryAA	8.8259e-27	0.335086
All Subtypes, All Stages	ENSG00000007129	CEACAM21	ancestryAA	9.48213e-27	0.744784
All Subtypes, All Stages	ENSG00000158423	RIBC1	ancestryAA	1.43593e-26	0.694244
All Subtypes, All Stages	ENSG00000198870	C9orf96	ancestryAA	2.95866e-26	0.406146
All Subtypes, All Stages	ENSG00000168803	ADAL	ancestryAA	3.24531e-26	-0.336797
All Subtypes, All Stages	ENSG00000136891	TEX10	ancestryAA	3.57016e-26	0.264872
All Subtypes, All Stages	ENSG00000039600	SOX30	ancestryAA	3.68569e-26	0.842397
All Subtypes, All Stages	ENSG00000162620	LRRIQ3	ancestryAA	3.94529e-26	0.686053
All Subtypes, All Stages	ENSG00000223865	HLA-DPB1	ancestryAA	4.26395e-26	-1.35137
All Subtypes, All Stages	ENSG00000204394	VARS	ancestryAA	4.70598e-26	0.588196
All Subtypes, All Stages	ENSG00000182534	MXRA7	ancestryAA	7.84553e-26	0.389284
All Subtypes, All Stages	ENSG00000099984	GSTT2	ancestryAA	8.41623e-26	0.652569
All Subtypes, All Stages	ENSG00000170369	CST2	ancestryAA	1.09815e-25	-1.55971
All Subtypes, All Stages	ENSG00000137411	VARS2	ancestryAA	2.69e-25	0.772068
All Subtypes, All Stages	ENSG00000177294	FBXO39	ancestryAA	3.06335e-25	0.709229
All Subtypes, All Stages	ENSG00000221988	PPT2	ancestryAA	3.4638e-25	-1.53639
All Subtypes, All Stages	ENSG00000163283	ALPP	ancestryAA	3.74879e-25	-2.49084
All Subtypes, All Stages	ENSG00000167280	ENGASE	ancestryAA	4.05169e-25	-0.308811
All Subtypes, All Stages	ENSG00000111886	GABRR2	ancestryAA	6.10968e-25	0.37985
All Subtypes, All Stages	ENSG00000212127	TAS2R14	ancestryAA	7.73255e-25	0.292748
All Subtypes, All Stages	ENSG00000226761	TAS2R46	ancestryAA	9.55012e-25	0.652923
All Subtypes, All Stages	ENSG00000158427	TMSB15B	ancestryAA	9.9222e-25	0.576062
All Subtypes, All Stages	ENSG00000104312	RIPK2	ancestryAA	1.18854e-24	0.332396
All Subtypes, All Stages	ENSG00000188846	RPL14	ancestryAA	1.82188e-24	0.226933
All Subtypes, All Stages	ENSG00000204305	AGER	ancestryAA	1.93606e-24	-0.92158
All Subtypes, All Stages	ENSG00000113946	CLDN16	ancestryAA	2.37497e-24	1.71595
All Subtypes, All Stages	ENSG00000231389	HLA-DPA1	ancestryAA	2.56654e-24	-0.615782
All Subtypes, All Stages	ENSG00000213722	DDAH2	ancestryAA	2.70641e-24	-0.680125
All Subtypes, All Stages	ENSG00000131943	C19orf12	ancestryAA	4.14111e-24	0.301713
All Subtypes, All Stages	ENSG00000124721	DNAH8	ancestryAA	4.15009e-24	0.838409
All Subtypes, All Stages	ENSG00000105173	CCNE1	ancestryAA	4.49514e-24	0.768831
All Subtypes, All Stages	ENSG00000164106	SCRG1	ancestryAA	7.53436e-24	0.818222
All Subtypes, All Stages	ENSG00000182952	HMGN4	ancestryAA	7.56616e-24	0.237886
All Subtypes, All Stages	ENSG00000181481	RNF135	ancestryAA	7.85558e-24	-0.231408
All Subtypes, All Stages	ENSG00000204498	NFKBIL1	ancestryAA	9.74668e-24	-1.43665
All Subtypes, All Stages	ENSG00000184675	AMER1	ancestryAA	1.00827e-23	0.347765
All Subtypes, All Stages	ENSG00000102057	KCND1	ancestryAA	3.17909e-23	-0.504798
All Subtypes, All Stages	ENSG00000125363	AMELX	ancestryAA	4.46321e-23	0.729703
All Subtypes, All Stages	ENSG00000132972	RNF17	ancestryAA	5.44513e-23	1.40687
All Subtypes, All Stages	ENSG00000176269	OR4F21	ancestryAA	1.01621e-22	0.866327
All Subtypes, All Stages	ENSG00000105388	CEACAM5	ancestryAA	2.21747e-22	-2.05174
All Subtypes, All Stages	ENSG00000068976	PYGM	ancestryAA	2.2248e-22	-1.30866
All Subtypes, All Stages	ENSG00000204301	NOTCH4	ancestryAA	2.34801e-22	-1.14824
All Subtypes, All Stages	ENSG00000149577	SIDT2	ancestryAA	2.57315e-22	-0.260596
All Subtypes, All Stages	ENSG00000101298	SNPH	ancestryAA	3.20662e-22	-0.913501
All Subtypes, All Stages	ENSG00000006282	SPATA20	ancestryAA	4.7891e-22	-0.391655
All Subtypes, All Stages	ENSG00000186416	NKRF	ancestryAA	5.93569e-22	0.226001
All Subtypes, All Stages	ENSG00000244242	IFITM10	ancestryAA	6.56397e-22	-0.78063
All Subtypes, All Stages	ENSG00000104356	POP1	ancestryAA	7.84827e-22	0.322065
All Subtypes, All Stages	ENSG00000134324	LPIN1	ancestryAA	9.89602e-22	0.436943
All Subtypes, All Stages	ENSG00000198573	SPANXC	ancestryAA	1.04999e-21	1.06941
All Subtypes, All Stages	ENSG00000096063	SRPK1	ancestryAA	1.5869e-21	0.281744
All Subtypes, All Stages	ENSG00000151838	CCDC175	ancestryAA	1.91697e-21	-1.06986
All Subtypes, All Stages	ENSG00000016402	IL20RA	ancestryAA	1.96828e-21	-0.895383
All Subtypes, All Stages	ENSG00000070915	SLC12A3	ancestryAA	2.46483e-21	-0.267248
All Subtypes, All Stages	ENSG00000114547	ROPN1B	ancestryAA	2.92692e-21	0.917613
All Subtypes, All Stages	ENSG00000122497	NBPF14	ancestryAA	3.63513e-21	-0.543583
All Subtypes, All Stages	ENSG00000141384	TAF4B	ancestryAA	4.38392e-21	0.478864
All Subtypes, All Stages	ENSG00000204713	TRIM27	ancestryAA	6.2106e-21	-0.810135
All Subtypes, All Stages	ENSG00000138039	LHCGR	ancestryAA	6.82959e-21	-0.814311
All Subtypes, All Stages	ENSG00000204822	MRPL53	ancestryAA	7.47739e-21	-0.238818
All Subtypes, All Stages	ENSG00000254852	NPIPA2	ancestryAA	9.05697e-21	-0.656697
All Subtypes, All Stages	ENSG00000150165	ANXA8L1	ancestryAA	1.12137e-20	1.36798
All Subtypes, All Stages	ENSG00000131089	ARHGEF9	ancestryAA	1.19393e-20	0.305036
All Subtypes, All Stages	ENSG00000137073	UBAP2	ancestryAA	1.2671e-20	0.213924
All Subtypes, All Stages	ENSG00000198576	ARC	ancestryAA	1.3573e-20	0.84962
All Subtypes, All Stages	ENSG00000094914	AAAS	ancestryAA	1.84766e-20	-0.158391
All Subtypes, All Stages	ENSG00000101197	BIRC7	ancestryAA	2.33334e-20	-1.03679
All Subtypes, All Stages	ENSG00000155026	RSPH10B	ancestryAA	3.02561e-20	0.445538
All Subtypes, All Stages	ENSG00000183281	PLGLB1	ancestryAA	3.10161e-20	-0.573774
All Subtypes, All Stages	ENSG00000166436	TRIM66	ancestryAA	3.5711e-20	-0.274495
All Subtypes, All Stages	ENSG00000187862	TTC24	ancestryAA	3.95575e-20	0.743265
All Subtypes, All Stages	ENSG00000196228	SULT1C3	ancestryAA	4.36162e-20	1.27457
All Subtypes, All Stages	ENSG00000182156	ENPP7	ancestryAA	5.07496e-20	-1.03838
All Subtypes, All Stages	ENSG00000100142	POLR2F	ancestryAA	5.233e-20	0.292027
All Subtypes, All Stages	ENSG00000183323	CCDC125	ancestryAA	5.2896e-20	-0.770198
All Subtypes, All Stages	ENSG00000164823	OSGIN2	ancestryAA	5.31008e-20	0.290881
All Subtypes, All Stages	ENSG00000049247	UTS2	ancestryAA	5.96117e-20	0.580604
All Subtypes, All Stages	ENSG00000212128	TAS2R13	ancestryAA	8.41479e-20	0.303054
All Subtypes, All Stages	ENSG00000152726	FAM21B	ancestryAA	1.41375e-19	-0.834917
All Subtypes, All Stages	ENSG00000127423	AUNIP	ancestryAA	1.65381e-19	0.399534
All Subtypes, All Stages	ENSG00000196436	NPIPB15	ancestryAA	1.90194e-19	0.743244
All Subtypes, All Stages	ENSG00000153157	SYCP2L	ancestryAA	2.45774e-19	0.636517
All Subtypes, All Stages	ENSG00000176624	MEX3C	ancestryAA	3.87989e-19	0.203261
All Subtypes, All Stages	ENSG00000013288	MAN2B2	ancestryAA	3.95186e-19	-0.220386
All Subtypes, All Stages	ENSG00000204169	AGAP7	ancestryAA	5.71336e-19	-0.993599
All Subtypes, All Stages	ENSG00000177614	PGBD5	ancestryAA	5.8796e-19	0.907844
All Subtypes, All Stages	ENSG00000165985	C1QL3	ancestryAA	6.64745e-19	0.436423
All Subtypes, All Stages	ENSG00000131669	NINJ1	ancestryAA	8.23709e-19	-0.308201
All Subtypes, All Stages	ENSG00000121039	RDH10	ancestryAA	8.33948e-19	0.64322
All Subtypes, All Stages	ENSG00000120278	PLEKHG1	ancestryAA	1.10142e-18	0.430597
All Subtypes, All Stages	ENSG00000090581	GNPTG	ancestryAA	1.30491e-18	-0.198562
All Subtypes, All Stages	ENSG00000138074	SLC5A6	ancestryAA	1.48002e-18	0.37703
All Subtypes, All Stages	ENSG00000108231	LGI1	ancestryAA	1.8206e-18	-1.57727
All Subtypes, All Stages	ENSG00000163820	FYCO1	ancestryAA	1.89679e-18	-0.221451
All Subtypes, All Stages	ENSG00000196440	ARMCX4	ancestryAA	1.92086e-18	-0.371483
All Subtypes, All Stages	ENSG00000041880	PARP3	ancestryAA	2.42079e-18	-0.252444
All Subtypes, All Stages	ENSG00000205268	PDE7A	ancestryAA	2.46821e-18	0.313936
All Subtypes, All Stages	ENSG00000146469	VIP	ancestryAA	2.63789e-18	-0.603997
All Subtypes, All Stages	ENSG00000185201	IFITM2	ancestryAA	3.05901e-18	-0.38524
All Subtypes, All Stages	ENSG00000204248	COL11A2	ancestryAA	3.24242e-18	-0.181018
All Subtypes, All Stages	ENSG00000054598	FOXC1	ancestryAA	3.37876e-18	0.75991
All Subtypes, All Stages	ENSG00000203666	EFCAB2	ancestryAA	3.40018e-18	0.31058
All Subtypes, All Stages	ENSG00000148468	FAM171A1	ancestryAA	4.15439e-18	0.530785
All Subtypes, All Stages	ENSG00000170373	CST1	ancestryAA	4.81265e-18	-1.33495
All Subtypes, All Stages	ENSG00000128346	C22orf23	ancestryAA	5.01851e-18	0.350736
All Subtypes, All Stages	ENSG00000170160	CCDC144A	ancestryAA	5.2871e-18	-0.58776
All Subtypes, All Stages	ENSG00000178809	TRIM73	ancestryAA	5.33148e-18	-0.738087
All Subtypes, All Stages	ENSG00000186136	TAS2R42	ancestryAA	6.5389e-18	0.399664
All Subtypes, All Stages	ENSG00000146223	RPL7L1	ancestryAA	6.77467e-18	0.188804
All Subtypes, All Stages	ENSG00000163945	UVSSA	ancestryAA	8.31059e-18	-0.325507
All Subtypes, All Stages	ENSG00000198034	RPS4X	ancestryAA	9.80137e-18	0.245371
All Subtypes, All Stages	ENSG00000164403	SHROOM1	ancestryAA	9.81198e-18	-0.837949
All Subtypes, All Stages	ENSG00000154548	SRSF12	ancestryAA	9.96146e-18	0.413648
All Subtypes, All Stages	ENSG00000244623	OR2AE1	ancestryAA	1.13817e-17	-0.505714
All Subtypes, All Stages	ENSG00000125651	GTF2F1	ancestryAA	1.14625e-17	-0.164157
All Subtypes, All Stages	ENSG00000267508	ZNF285	ancestryAA	1.21845e-17	0.429616
All Subtypes, All Stages	ENSG00000100139	MICALL1	ancestryAA	1.26605e-17	0.3617
All Subtypes, All Stages	ENSG00000074527	NTN4	ancestryAA	1.33488e-17	-0.641629
All Subtypes, All Stages	ENSG00000149054	ZNF215	ancestryAA	1.45905e-17	0.531014
All Subtypes, All Stages	ENSG00000091127	PUS7	ancestryAA	1.56843e-17	0.275027
All Subtypes, All Stages	ENSG00000124571	XPO5	ancestryAA	1.78953e-17	0.239215
All Subtypes, All Stages	ENSG00000163041	H3F3A	ancestryAA	1.85898e-17	0.240801
All Subtypes, All Stages	ENSG00000164758	MED30	ancestryAA	1.93028e-17	0.285869
All Subtypes, All Stages	ENSG00000122733	KIAA1045	ancestryAA	2.21785e-17	0.785312
All Subtypes, All Stages	ENSG00000133433	GSTT2B	ancestryAA	2.32394e-17	0.557501
All Subtypes, All Stages	ENSG00000124557	BTN1A1	ancestryAA	3.05765e-17	-0.872175
All Subtypes, All Stages	ENSG00000128872	TMOD2	ancestryAA	3.68618e-17	0.33921
All Subtypes, All Stages	ENSG00000104980	TIMM44	ancestryAA	3.93952e-17	0.175081
All Subtypes, All Stages	ENSG00000134779	TPGS2	ancestryAA	4.61741e-17	0.219173
All Subtypes, All Stages	ENSG00000179841	AKAP5	ancestryAA	4.94674e-17	-0.43661
All Subtypes, All Stages	ENSG00000242252	BGLAP	ancestryAA	6.49862e-17	-0.550581
All Subtypes, All Stages	ENSG00000148655	C10orf11	ancestryAA	6.95098e-17	-0.35909
All Subtypes, All Stages	ENSG00000152953	STK32B	ancestryAA	7.43467e-17	-0.719402
All Subtypes, All Stages	ENSG00000120254	MTHFD1L	ancestryAA	7.69437e-17	0.364157
All Subtypes, All Stages	ENSG00000241945	PWP2	ancestryAA	7.75046e-17	0.209336
All Subtypes, All Stages	ENSG00000136997	MYC	ancestryAA	9.54305e-17	0.49373
All Subtypes, All Stages	ENSG00000166289	PLEKHF1	ancestryAA	9.6671e-17	0.449088
All Subtypes, All Stages	ENSG00000156219	ART3	ancestryAA	9.73623e-17	1.23104
All Subtypes, All Stages	ENSG00000147604	RPL7	ancestryAA	1.04328e-16	0.288576
All Subtypes, All Stages	ENSG00000148459	PDSS1	ancestryAA	1.23041e-16	0.264083
All Subtypes, All Stages	ENSG00000182132	KCNIP1	ancestryAA	1.29659e-16	0.735819
All Subtypes, All Stages	ENSG00000176407	KCMF1	ancestryAA	1.45314e-16	0.168111
All Subtypes, All Stages	ENSG00000182742	HOXB4	ancestryAA	1.57465e-16	-0.601933
All Subtypes, All Stages	ENSG00000136770	DNAJC1	ancestryAA	1.63026e-16	-0.453943
All Subtypes, All Stages	ENSG00000163072	NOSTRIN	ancestryAA	1.67018e-16	-0.872758
All Subtypes, All Stages	ENSG00000179914	ITLN1	ancestryAA	1.71628e-16	-0.309633
All Subtypes, All Stages	ENSG00000213934	HBG1	ancestryAA	1.74474e-16	-1.6748
All Subtypes, All Stages	ENSG00000215784	FAM72D	ancestryAA	1.80736e-16	0.423895
All Subtypes, All Stages	ENSG00000184599	FAM19A3	ancestryAA	2.51026e-16	1.0756
All Subtypes, All Stages	ENSG00000138801	PAPSS1	ancestryAA	2.73746e-16	0.272283
All Subtypes, All Stages	ENSG00000120963	ZNF706	ancestryAA	2.77557e-16	0.232208
All Subtypes, All Stages	ENSG00000124784	RIOK1	ancestryAA	2.82753e-16	0.255461
All Subtypes, All Stages	ENSG00000104327	CALB1	ancestryAA	2.98262e-16	-0.109388
All Subtypes, All Stages	ENSG00000166667	SPDYE6	ancestryAA	2.99938e-16	0.259135
All Subtypes, All Stages	ENSG00000114248	LRRC31	ancestryAA	3.18582e-16	-1.11644
All Subtypes, All Stages	ENSG00000155100	OTUD6B	ancestryAA	3.34508e-16	0.22398
All Subtypes, All Stages	ENSG00000175325	PROP1	ancestryAA	3.41926e-16	-0.736427
All Subtypes, All Stages	ENSG00000182264	IZUMO1	ancestryAA	3.71665e-16	0.414482
All Subtypes, All Stages	ENSG00000107937	GTPBP4	ancestryAA	3.78221e-16	0.268833
All Subtypes, All Stages	ENSG00000204539	CDSN	ancestryAA	3.92823e-16	-1.6937
All Subtypes, All Stages	ENSG00000135045	C9orf40	ancestryAA	3.93691e-16	0.314414
All Subtypes, All Stages	ENSG00000111728	ST8SIA1	ancestryAA	4.07266e-16	0.573614
All Subtypes, All Stages	ENSG00000185634	SHC4	ancestryAA	4.3907e-16	0.904043
All Subtypes, All Stages	ENSG00000133740	E2F5	ancestryAA	4.52609e-16	0.347031
All Subtypes, All Stages	ENSG00000111845	PAK1IP1	ancestryAA	4.6328e-16	0.230888
All Subtypes, All Stages	ENSG00000136449	MYCBPAP	ancestryAA	4.82379e-16	-0.539052
All Subtypes, All Stages	ENSG00000112242	E2F3	ancestryAA	4.90179e-16	0.267691
All Subtypes, All Stages	ENSG00000104231	ZFAND1	ancestryAA	5.21025e-16	0.241342
All Subtypes, All Stages	ENSG00000227057	WDR46	ancestryAA	5.21908e-16	-0.915344
All Subtypes, All Stages	ENSG00000224226	TBC1D3B	ancestryAA	5.33227e-16	1.27488
All Subtypes, All Stages	ENSG00000066697	MSANTD3	ancestryAA	5.64632e-16	0.237854
All Subtypes, All Stages	ENSG00000137054	POLR1E	ancestryAA	5.801e-16	0.301576
All Subtypes, All Stages	ENSG00000214216	IQCJ	ancestryAA	7.58078e-16	-1.14264
All Subtypes, All Stages	ENSG00000112218	GPR63	ancestryAA	8.05938e-16	0.482266
All Subtypes, All Stages	ENSG00000203697	CAPN8	ancestryAA	8.24287e-16	-0.953736
All Subtypes, All Stages	ENSG00000185697	MYBL1	ancestryAA	8.63168e-16	0.53283
All Subtypes, All Stages	ENSG00000114854	TNNC1	ancestryAA	9.07819e-16	-1.87298
All Subtypes, All Stages	ENSG00000006007	GDE1	ancestryAA	9.09779e-16	-0.216184
All Subtypes, All Stages	ENSG00000204287	HLA-DRA	ancestryAA	9.57344e-16	-1.47123
All Subtypes, All Stages	ENSG00000161642	ZNF385A	ancestryAA	9.72208e-16	-0.353128
All Subtypes, All Stages	ENSG00000214814	FER1L6	ancestryAA	1.0689e-15	1.10287
All Subtypes, All Stages	ENSG00000180902	D2HGDH	ancestryAA	1.08596e-15	-0.278272
All Subtypes, All Stages	ENSG00000112818	MEP1A	ancestryAA	1.24787e-15	-0.756425
All Subtypes, All Stages	ENSG00000124614	RPS10	ancestryAA	1.30915e-15	0.257032
All Subtypes, All Stages	ENSG00000163811	WDR43	ancestryAA	1.51189e-15	0.200299
All Subtypes, All Stages	ENSG00000108771	DHX58	ancestryAA	1.87729e-15	-0.296022
All Subtypes, All Stages	ENSG00000172399	MYOZ2	ancestryAA	2.08512e-15	-1.21513
All Subtypes, All Stages	ENSG00000142303	ADAMTS10	ancestryAA	2.17412e-15	-0.378414
All Subtypes, All Stages	ENSG00000155189	AGPAT5	ancestryAA	2.27131e-15	0.251461
All Subtypes, All Stages	ENSG00000160284	SPATC1L	ancestryAA	2.44422e-15	-0.506481
All Subtypes, All Stages	ENSG00000197980	LEKR1	ancestryAA	2.58859e-15	-0.369772
All Subtypes, All Stages	ENSG00000138613	APH1B	ancestryAA	2.73311e-15	-0.25602
All Subtypes, All Stages	ENSG00000248712	CCDC153	ancestryAA	2.81982e-15	-0.409936
All Subtypes, All Stages	ENSG00000100353	EIF3D	ancestryAA	2.90673e-15	0.163774
All Subtypes, All Stages	ENSG00000196648	GOLGA6L20	ancestryAA	3.17517e-15	-0.304578
All Subtypes, All Stages	ENSG00000204463	BAG6	ancestryAA	3.18648e-15	0.416878
All Subtypes, All Stages	ENSG00000136108	CKAP2	ancestryAA	3.52625e-15	0.25153
All Subtypes, All Stages	ENSG00000239779	WBP1	ancestryAA	3.65187e-15	-0.207575
All Subtypes, All Stages	ENSG00000135821	GLUL	ancestryAA	3.71226e-15	-0.280046
All Subtypes, All Stages	ENSG00000173805	HAP1	ancestryAA	3.71935e-15	0.660977
All Subtypes, All Stages	ENSG00000197472	ZNF695	ancestryAA	3.81889e-15	0.526642
All Subtypes, All Stages	ENSG00000139514	SLC7A1	ancestryAA	3.82054e-15	0.287343
All Subtypes, All Stages	ENSG00000152689	RASGRP3	ancestryAA	3.98802e-15	0.243742
All Subtypes, All Stages	ENSG00000117154	IGSF21	ancestryAA	4.33527e-15	-0.766952
All Subtypes, All Stages	ENSG00000198585	NUDT16	ancestryAA	4.39962e-15	-0.195537
All Subtypes, All Stages	ENSG00000134452	FBXO18	ancestryAA	4.42859e-15	0.144669
All Subtypes, All Stages	ENSG00000164124	TMEM144	ancestryAA	4.67939e-15	-0.408807
All Subtypes, All Stages	ENSG00000172785	CBWD1	ancestryAA	4.76333e-15	0.245187
All Subtypes, All Stages	ENSG00000164695	CHMP4C	ancestryAA	5.15641e-15	0.357273
All Subtypes, All Stages	ENSG00000154642	C21orf91	ancestryAA	5.24037e-15	0.331669
All Subtypes, All Stages	ENSG00000171316	CHD7	ancestryAA	5.37237e-15	0.33497
All Subtypes, All Stages	ENSG00000090621	PABPC4	ancestryAA	5.42078e-15	0.186257
All Subtypes, All Stages	ENSG00000162746	FCRLB	ancestryAA	5.96551e-15	-0.841522
All Subtypes, All Stages	ENSG00000185864	NPIPB4	ancestryAA	6.68393e-15	0.201074
All Subtypes, All Stages	ENSG00000267645	POLR2J2	ancestryAA	6.89844e-15	0.51923
All Subtypes, All Stages	ENSG00000065371	ROPN1	ancestryAA	6.91974e-15	1.22505
All Subtypes, All Stages	ENSG00000145384	FABP2	ancestryAA	7.26096e-15	-0.355251
All Subtypes, All Stages	ENSG00000134748	PRPF38A	ancestryAA	7.28671e-15	0.140235
All Subtypes, All Stages	ENSG00000125249	RAP2A	ancestryAA	7.48134e-15	0.237364
All Subtypes, All Stages	ENSG00000115825	PRKD3	ancestryAA	7.69436e-15	0.262671
All Subtypes, All Stages	ENSG00000122176	FMOD	ancestryAA	7.74371e-15	-0.603574
All Subtypes, All Stages	ENSG00000156471	PTDSS1	ancestryAA	7.79473e-15	0.246214
All Subtypes, All Stages	ENSG00000224531	SMIM13	ancestryAA	9.62572e-15	0.191617
All Subtypes, All Stages	ENSG00000163380	LMOD3	ancestryAA	1.01822e-14	-1.10793
All Subtypes, All Stages	ENSG00000110975	SYT10	ancestryAA	1.03812e-14	0.392108
All Subtypes, All Stages	ENSG00000100814	CCNB1IP1	ancestryAA	1.08785e-14	0.219241
All Subtypes, All Stages	ENSG00000180209	MYLPF	ancestryAA	1.12939e-14	-1.42727
All Subtypes, All Stages	ENSG00000146221	TCTE1	ancestryAA	1.13493e-14	0.472752
All Subtypes, All Stages	ENSG00000091651	ORC6	ancestryAA	1.15258e-14	0.345786
All Subtypes, All Stages	ENSG00000113763	UNC5A	ancestryAA	1.17033e-14	-0.672473
All Subtypes, All Stages	ENSG00000091138	SLC26A3	ancestryAA	1.17594e-14	-0.0224755
All Subtypes, All Stages	ENSG00000064042	LIMCH1	ancestryAA	1.24615e-14	-0.390914
All Subtypes, All Stages	ENSG00000103197	TSC2	ancestryAA	1.46721e-14	-0.18871
All Subtypes, All Stages	ENSG00000172995	ARPP21	ancestryAA	1.51646e-14	-1.24736
All Subtypes, All Stages	ENSG00000101605	MYOM1	ancestryAA	1.53419e-14	-0.708257
All Subtypes, All Stages	ENSG00000158887	MPZ	ancestryAA	1.58012e-14	-0.085812
All Subtypes, All Stages	ENSG00000120093	HOXB3	ancestryAA	1.63234e-14	-0.578099
All Subtypes, All Stages	ENSG00000081985	IL12RB2	ancestryAA	1.81124e-14	0.539899
All Subtypes, All Stages	ENSG00000125378	BMP4	ancestryAA	1.81961e-14	-0.54306
All Subtypes, All Stages	ENSG00000156050	FAM161B	ancestryAA	1.94238e-14	-0.311272
All Subtypes, All Stages	ENSG00000054938	CHRDL2	ancestryAA	1.98479e-14	-0.819968
All Subtypes, All Stages	ENSG00000204256	BRD2	ancestryAA	2.02186e-14	-0.57143
All Subtypes, All Stages	ENSG00000135413	LACRT	ancestryAA	2.06663e-14	-1.68753
All Subtypes, All Stages	ENSG00000178187	ZNF454	ancestryAA	2.11942e-14	0.425311
All Subtypes, All Stages	ENSG00000131171	SH3BGRL	ancestryAA	2.14471e-14	-0.369923
All Subtypes, All Stages	ENSG00000106526	ACTR3C	ancestryAA	2.17379e-14	-0.274013
All Subtypes, All Stages	ENSG00000134755	DSC2	ancestryAA	2.55614e-14	0.535945
All Subtypes, All Stages	ENSG00000173660	UQCRH	ancestryAA	2.59661e-14	0.221427
All Subtypes, All Stages	ENSG00000169519	METTL15	ancestryAA	2.61978e-14	-0.21333
All Subtypes, All Stages	ENSG00000157445	CACNA2D3	ancestryAA	2.74428e-14	-0.890477
All Subtypes, All Stages	ENSG00000080493	SLC4A4	ancestryAA	2.75443e-14	-0.796176
All Subtypes, All Stages	ENSG00000175697	GPR156	ancestryAA	2.77315e-14	0.584724
All Subtypes, All Stages	ENSG00000092871	RFFL	ancestryAA	2.78382e-14	-0.175047
All Subtypes, All Stages	ENSG00000165283	STOML2	ancestryAA	2.79584e-14	0.210996
All Subtypes, All Stages	ENSG00000159348	CYB5R1	ancestryAA	3.28086e-14	-0.271355
All Subtypes, All Stages	ENSG00000134744	ZCCHC11	ancestryAA	3.55338e-14	0.253318
All Subtypes, All Stages	ENSG00000184489	PTP4A3	ancestryAA	3.60813e-14	0.305348
All Subtypes, All Stages	ENSG00000184635	ZNF93	ancestryAA	3.62589e-14	0.331886
All Subtypes, All Stages	ENSG00000134028	ADAMDEC1	ancestryAA	3.6428e-14	0.674921
All Subtypes, All Stages	ENSG00000120440	TTLL2	ancestryAA	3.71265e-14	0.784259
All Subtypes, All Stages	ENSG00000145242	EPHA5	ancestryAA	3.81264e-14	0.502024
All Subtypes, All Stages	ENSG00000135912	TTLL4	ancestryAA	3.92886e-14	0.253463
All Subtypes, All Stages	ENSG00000158517	NCF1	ancestryAA	3.93092e-14	0.621692
All Subtypes, All Stages	ENSG00000123607	TTC21B	ancestryAA	4.09149e-14	0.194788
All Subtypes, All Stages	ENSG00000153132	CLGN	ancestryAA	4.25481e-14	-0.731758
All Subtypes, All Stages	ENSG00000213064	SFT2D2	ancestryAA	4.38813e-14	0.288653
All Subtypes, All Stages	ENSG00000243789	JMJD7	ancestryAA	4.59883e-14	-0.219514
All Subtypes, All Stages	ENSG00000171385	KCND3	ancestryAA	4.7515e-14	-0.601498
All Subtypes, All Stages	ENSG00000165323	FAT3	ancestryAA	4.7975e-14	-0.831348
All Subtypes, All Stages	ENSG00000168894	RNF181	ancestryAA	4.96766e-14	-0.19416
All Subtypes, All Stages	ENSG00000158077	NLRP14	ancestryAA	5.05983e-14	0.621269
All Subtypes, All Stages	ENSG00000101224	CDC25B	ancestryAA	5.26568e-14	0.281736
All Subtypes, All Stages	ENSG00000147889	CDKN2A	ancestryAA	5.3669e-14	0.580918
All Subtypes, All Stages	ENSG00000197892	KIF13B	ancestryAA	5.53702e-14	-0.307586
All Subtypes, All Stages	ENSG00000115593	SMYD1	ancestryAA	5.60449e-14	-1.53744
All Subtypes, All Stages	ENSG00000173214	KIAA1919	ancestryAA	5.69349e-14	0.230367
All Subtypes, All Stages	ENSG00000149651	SPINT4	ancestryAA	6.02905e-14	0.567094
All Subtypes, All Stages	ENSG00000067992	PDK3	ancestryAA	6.63367e-14	0.289718
All Subtypes, All Stages	ENSG00000196081	ZNF724P	ancestryAA	6.757e-14	0.353571
All Subtypes, All Stages	ENSG00000187097	ENTPD5	ancestryAA	6.80383e-14	-0.343204
All Subtypes, All Stages	ENSG00000133627	ACTR3B	ancestryAA	6.85312e-14	0.245925
All Subtypes, All Stages	ENSG00000158457	TSPAN33	ancestryAA	6.93394e-14	0.306044
All Subtypes, All Stages	ENSG00000144231	POLR2D	ancestryAA	7.64558e-14	0.155135
All Subtypes, All Stages	ENSG00000170807	LMOD2	ancestryAA	7.70396e-14	-1.71711
All Subtypes, All Stages	ENSG00000057593	F7	ancestryAA	7.88458e-14	-0.853188
All Subtypes, All Stages	ENSG00000004487	KDM1A	ancestryAA	8.18214e-14	0.162287
All Subtypes, All Stages	ENSG00000240247	DEFA1B	ancestryAA	8.29362e-14	-1.86902
All Subtypes, All Stages	ENSG00000160808	MYL3	ancestryAA	8.47442e-14	-1.3935
All Subtypes, All Stages	ENSG00000120526	NUDCD1	ancestryAA	8.72228e-14	0.250269
All Subtypes, All Stages	ENSG00000176473	WDR25	ancestryAA	8.90218e-14	-0.171409
All Subtypes, All Stages	ENSG00000212719	C17orf51	ancestryAA	8.99706e-14	0.307046
All Subtypes, All Stages	ENSG00000178401	DNAJC22	ancestryAA	9.86867e-14	-0.563992
All Subtypes, All Stages	ENSG00000109654	TRIM2	ancestryAA	9.91695e-14	0.44772
All Subtypes, All Stages	ENSG00000198729	PPP1R14C	ancestryAA	1.0184e-13	0.845017
All Subtypes, All Stages	ENSG00000099256	PRTFDC1	ancestryAA	1.02114e-13	0.411004
All Subtypes, All Stages	ENSG00000186141	POLR3C	ancestryAA	1.23993e-13	0.154787
All Subtypes, All Stages	ENSG00000147234	FRMPD3	ancestryAA	1.26201e-13	-0.646949
All Subtypes, All Stages	ENSG00000155096	AZIN1	ancestryAA	1.32712e-13	0.20909
All Subtypes, All Stages	ENSG00000259305	ZHX1-C8ORF76	ancestryAA	1.40991e-13	0.222181
All Subtypes, All Stages	ENSG00000211675	IGLC1	ancestryAA	1.48023e-13	0.77928
All Subtypes, All Stages	ENSG00000105053	VRK3	ancestryAA	1.51011e-13	-0.13943
All Subtypes, All Stages	ENSG00000160208	RRP1B	ancestryAA	1.51733e-13	0.181155
All Subtypes, All Stages	ENSG00000197279	ZNF165	ancestryAA	1.54363e-13	0.360332
All Subtypes, All Stages	ENSG00000170044	ZPLD1	ancestryAA	1.59279e-13	0.6646
All Subtypes, All Stages	ENSG00000146281	PM20D2	ancestryAA	1.63604e-13	0.40175
All Subtypes, All Stages	ENSG00000231500	RPS18	ancestryAA	1.72066e-13	0.20152
All Subtypes, All Stages	ENSG00000142864	SERBP1	ancestryAA	1.72978e-13	0.179212
All Subtypes, All Stages	ENSG00000198250	ANTXRL	ancestryAA	1.80177e-13	1.19336
All Subtypes, All Stages	ENSG00000135218	CD36	ancestryAA	1.80392e-13	-0.594245
All Subtypes, All Stages	ENSG00000170374	SP7	ancestryAA	1.84006e-13	-1.33012
All Subtypes, All Stages	ENSG00000132744	ACY3	ancestryAA	1.94703e-13	-0.873131
All Subtypes, All Stages	ENSG00000146147	MLIP	ancestryAA	2.01121e-13	-1.11531
All Subtypes, All Stages	ENSG00000130826	DKC1	ancestryAA	2.02004e-13	0.221884
All Subtypes, All Stages	ENSG00000233927	RPS28	ancestryAA	2.04443e-13	-0.538855
All Subtypes, All Stages	ENSG00000213533	TMEM110	ancestryAA	2.17499e-13	-0.175729
All Subtypes, All Stages	ENSG00000133101	CCNA1	ancestryAA	2.26982e-13	0.775042
All Subtypes, All Stages	ENSG00000172244	C5orf34	ancestryAA	2.28546e-13	0.243034
All Subtypes, All Stages	ENSG00000253729	PRKDC	ancestryAA	2.33086e-13	0.267329
All Subtypes, All Stages	ENSG00000073009	IKBKG	ancestryAA	2.34516e-13	-0.442943
All Subtypes, All Stages	ENSG00000158062	UBXN11	ancestryAA	2.39024e-13	-0.239792
All Subtypes, All Stages	ENSG00000117751	PPP1R8	ancestryAA	2.42671e-13	0.115523
All Subtypes, All Stages	ENSG00000121335	PRB2	ancestryAA	2.46596e-13	-0.272878
All Subtypes, All Stages	ENSG00000150783	TEX12	ancestryAA	2.58984e-13	0.325205
All Subtypes, All Stages	ENSG00000119636	CCDC176	ancestryAA	2.64906e-13	-0.328925
All Subtypes, All Stages	ENSG00000120075	HOXB5	ancestryAA	2.85249e-13	-0.772606
All Subtypes, All Stages	ENSG00000156885	COX6A2	ancestryAA	2.96602e-13	-1.20647
All Subtypes, All Stages	ENSG00000166311	SMPD1	ancestryAA	3.09235e-13	-0.201815
All Subtypes, All Stages	ENSG00000113356	POLR3G	ancestryAA	3.11163e-13	0.34045
All Subtypes, All Stages	ENSG00000104408	EIF3E	ancestryAA	3.13381e-13	0.254603
All Subtypes, All Stages	ENSG00000143178	TBX19	ancestryAA	3.14225e-13	0.37177
All Subtypes, All Stages	ENSG00000187775	DNAH17	ancestryAA	3.1569e-13	0.458854
All Subtypes, All Stages	ENSG00000122367	LDB3	ancestryAA	3.22575e-13	-0.876553
All Subtypes, All Stages	ENSG00000148843	PDCD11	ancestryAA	3.30693e-13	0.170937
All Subtypes, All Stages	ENSG00000146250	PRSS35	ancestryAA	3.32418e-13	-0.809517
All Subtypes, All Stages	ENSG00000177000	MTHFR	ancestryAA	3.43797e-13	-0.198547
All Subtypes, All Stages	ENSG00000140941	MAP1LC3B	ancestryAA	3.55058e-13	0.198368
All Subtypes, All Stages	ENSG00000178882	FAM101A	ancestryAA	3.55837e-13	0.65286
All Subtypes, All Stages	ENSG00000147536	GINS4	ancestryAA	3.61557e-13	0.367934
All Subtypes, All Stages	ENSG00000147804	SLC39A4	ancestryAA	3.79977e-13	-0.490501
All Subtypes, All Stages	ENSG00000188559	RALGAPA2	ancestryAA	3.85405e-13	-0.279206
All Subtypes, All Stages	ENSG00000162377	COA7	ancestryAA	3.92453e-13	0.19679
All Subtypes, All Stages	ENSG00000142945	KIF2C	ancestryAA	4.03239e-13	0.355861
All Subtypes, All Stages	ENSG00000185551	NR2F2	ancestryAA	4.24112e-13	-0.310985
All Subtypes, All Stages	ENSG00000175287	PHYHD1	ancestryAA	4.27534e-13	-0.492617
All Subtypes, All Stages	ENSG00000164076	CAMKV	ancestryAA	4.31722e-13	1.04689
All Subtypes, All Stages	ENSG00000187980	PLA2G2C	ancestryAA	4.66657e-13	-0.581311
All Subtypes, All Stages	ENSG00000133742	CA1	ancestryAA	5.08394e-13	-1.08912
All Subtypes, All Stages	ENSG00000179041	RRS1	ancestryAA	5.19469e-13	0.309323
All Subtypes, All Stages	ENSG00000197275	RAD54B	ancestryAA	5.28843e-13	0.296001
All Subtypes, All Stages	ENSG00000244731	C4A	ancestryAA	5.40368e-13	-0.65256
All Subtypes, All Stages	ENSG00000179950	PUF60	ancestryAA	5.44397e-13	0.222513
All Subtypes, All Stages	ENSG00000138336	TET1	ancestryAA	5.56032e-13	0.311404
All Subtypes, All Stages	ENSG00000111077	TENC1	ancestryAA	5.66707e-13	-0.246829
All Subtypes, All Stages	ENSG00000138180	CEP55	ancestryAA	5.70522e-13	0.358928
All Subtypes, All Stages	ENSG00000213614	HEXA	ancestryAA	5.72695e-13	-0.177134
All Subtypes, All Stages	ENSG00000198300	PEG3	ancestryAA	5.75706e-13	0.716463
All Subtypes, All Stages	ENSG00000164754	RAD21	ancestryAA	5.77148e-13	0.302388
All Subtypes, All Stages	ENSG00000153879	CEBPG	ancestryAA	5.91768e-13	0.205277
All Subtypes, All Stages	ENSG00000142937	RPS8	ancestryAA	6.0069e-13	0.174763
All Subtypes, All Stages	ENSG00000185519	FAM131C	ancestryAA	6.0387e-13	0.698337
All Subtypes, All Stages	ENSG00000158458	NRG2	ancestryAA	6.38965e-13	0.588001
All Subtypes, All Stages	ENSG00000165304	MELK	ancestryAA	6.39731e-13	0.38469
All Subtypes, All Stages	ENSG00000086475	SEPHS1	ancestryAA	6.54294e-13	0.22437
All Subtypes, All Stages	ENSG00000085840	ORC1	ancestryAA	6.63905e-13	0.34565
All Subtypes, All Stages	ENSG00000057608	GDI2	ancestryAA	6.87354e-13	0.191092
All Subtypes, All Stages	ENSG00000137547	MRPL15	ancestryAA	6.92443e-13	0.270385
All Subtypes, All Stages	ENSG00000162599	NFIA	ancestryAA	6.93475e-13	-0.337854
All Subtypes, All Stages	ENSG00000117148	ACTL8	ancestryAA	7.01897e-13	1.11542
All Subtypes, All Stages	ENSG00000130383	FUT5	ancestryAA	7.22053e-13	0.794814
All Subtypes, All Stages	ENSG00000160049	DFFA	ancestryAA	7.2936e-13	0.17857
All Subtypes, All Stages	ENSG00000128283	CDC42EP1	ancestryAA	7.39694e-13	0.377927
All Subtypes, All Stages	ENSG00000196296	ATP2A1	ancestryAA	7.54816e-13	-0.683033
All Subtypes, All Stages	ENSG00000121858	TNFSF10	ancestryAA	7.83103e-13	-0.385216
All Subtypes, All Stages	ENSG00000102098	SCML2	ancestryAA	8.10177e-13	0.429326
All Subtypes, All Stages	ENSG00000170790	OR10A2	ancestryAA	8.3017e-13	0.517257
All Subtypes, All Stages	ENSG00000167676	PLIN4	ancestryAA	8.3738e-13	-0.639268
All Subtypes, All Stages	ENSG00000163006	CCDC138	ancestryAA	8.39498e-13	0.228764
All Subtypes, All Stages	ENSG00000127952	STYXL1	ancestryAA	8.67524e-13	-0.177209
All Subtypes, All Stages	ENSG00000249715	FER1L5	ancestryAA	8.80285e-13	-0.42008
All Subtypes, All Stages	ENSG00000119787	ATL2	ancestryAA	8.95753e-13	0.246114
All Subtypes, All Stages	ENSG00000113520	IL4	ancestryAA	9.49104e-13	-0.408921
All Subtypes, All Stages	ENSG00000239839	DEFA3	ancestryAA	9.49599e-13	-1.9432
All Subtypes, All Stages	ENSG00000134222	PSRC1	ancestryAA	1.00188e-12	0.299585
All Subtypes, All Stages	ENSG00000164082	GRM2	ancestryAA	1.02449e-12	-0.434003
All Subtypes, All Stages	ENSG00000100304	TTLL12	ancestryAA	1.02566e-12	0.291534
All Subtypes, All Stages	ENSG00000204576	PRR3	ancestryAA	1.05976e-12	-0.48896
All Subtypes, All Stages	ENSG00000085999	RAD54L	ancestryAA	1.09879e-12	0.307073
All Subtypes, All Stages	ENSG00000175938	ORAI3	ancestryAA	1.12005e-12	-0.218216
All Subtypes, All Stages	ENSG00000165548	TMEM63C	ancestryAA	1.12722e-12	-0.55082
All Subtypes, All Stages	ENSG00000241697	TMEFF1	ancestryAA	1.14684e-12	0.402844
All Subtypes, All Stages	ENSG00000197329	PELI1	ancestryAA	1.15769e-12	0.288547
All Subtypes, All Stages	ENSG00000204392	LSM2	ancestryAA	1.18871e-12	0.192953
All Subtypes, All Stages	ENSG00000147649	MTDH	ancestryAA	1.19225e-12	0.193493
All Subtypes, All Stages	ENSG00000048462	TNFRSF17	ancestryAA	1.20522e-12	0.492661
All Subtypes, All Stages	ENSG00000134684	YARS	ancestryAA	1.25716e-12	0.202847
All Subtypes, All Stages	ENSG00000163218	PGLYRP4	ancestryAA	1.29927e-12	0.876341
All Subtypes, All Stages	ENSG00000188763	FZD9	ancestryAA	1.31448e-12	0.88414
All Subtypes, All Stages	ENSG00000152942	RAD17	ancestryAA	1.34981e-12	0.366061
All Subtypes, All Stages	ENSG00000125630	POLR1B	ancestryAA	1.35973e-12	0.208751
All Subtypes, All Stages	ENSG00000179889	PDXDC1	ancestryAA	1.35981e-12	-0.179111
All Subtypes, All Stages	ENSG00000140623	12-Sep	ancestryAA	1.36044e-12	-0.559575
All Subtypes, All Stages	ENSG00000183856	IQGAP3	ancestryAA	1.46071e-12	0.375849
All Subtypes, All Stages	ENSG00000134690	CDCA8	ancestryAA	1.46894e-12	0.328293
All Subtypes, All Stages	ENSG00000121381	TAS2R9	ancestryAA	1.51296e-12	0.71953
All Subtypes, All Stages	ENSG00000073008	PVR	ancestryAA	1.52176e-12	0.258158
All Subtypes, All Stages	ENSG00000094796	KRT31	ancestryAA	1.54995e-12	-1.1324
All Subtypes, All Stages	ENSG00000185875	THNSL1	ancestryAA	1.70581e-12	0.288511
All Subtypes, All Stages	ENSG00000129295	LRRC6	ancestryAA	1.71551e-12	-0.413538
All Subtypes, All Stages	ENSG00000196449	YRDC	ancestryAA	1.73713e-12	0.200565
All Subtypes, All Stages	ENSG00000171453	POLR1C	ancestryAA	1.7418e-12	0.214452
All Subtypes, All Stages	ENSG00000156469	MTERFD1	ancestryAA	1.75629e-12	0.209486
All Subtypes, All Stages	ENSG00000215845	TSTD1	ancestryAA	1.76717e-12	-0.284054
All Subtypes, All Stages	ENSG00000079112	CDH17	ancestryAA	1.76747e-12	-0.169876
All Subtypes, All Stages	ENSG00000153822	KCNJ16	ancestryAA	1.80759e-12	0.860123
All Subtypes, All Stages	ENSG00000160214	RRP1	ancestryAA	1.81788e-12	0.210041
All Subtypes, All Stages	ENSG00000104341	LAPTM4B	ancestryAA	1.85211e-12	0.358866
All Subtypes, All Stages	ENSG00000165732	DDX21	ancestryAA	1.91333e-12	0.214893
All Subtypes, All Stages	ENSG00000099810	MTAP	ancestryAA	1.93232e-12	0.229576
All Subtypes, All Stages	ENSG00000206077	ZDHHC11B	ancestryAA	2.03277e-12	0.493464
All Subtypes, All Stages	ENSG00000101997	CCDC22	ancestryAA	2.09221e-12	-0.745673
All Subtypes, All Stages	ENSG00000148488	ST8SIA6	ancestryAA	2.13995e-12	-0.750622
All Subtypes, All Stages	ENSG00000143171	RXRG	ancestryAA	2.16158e-12	-0.733241
All Subtypes, All Stages	ENSG00000099875	MKNK2	ancestryAA	2.1979e-12	-0.21879
All Subtypes, All Stages	ENSG00000102030	NAA10	ancestryAA	2.19814e-12	0.159359
All Subtypes, All Stages	ENSG00000100221	JOSD1	ancestryAA	2.20405e-12	0.149215
All Subtypes, All Stages	ENSG00000111912	NCOA7	ancestryAA	2.45379e-12	0.257321
All Subtypes, All Stages	ENSG00000127419	TMEM175	ancestryAA	2.51992e-12	-0.20702
All Subtypes, All Stages	ENSG00000205595	AREGB	ancestryAA	2.62521e-12	1.10403
All Subtypes, All Stages	ENSG00000173868	PHOSPHO1	ancestryAA	2.70228e-12	-0.421479
All Subtypes, All Stages	ENSG00000140263	SORD	ancestryAA	2.71694e-12	-0.428911
All Subtypes, All Stages	ENSG00000104419	NDRG1	ancestryAA	2.72142e-12	0.439783
All Subtypes, All Stages	ENSG00000186603	HPDL	ancestryAA	2.77121e-12	0.437362
All Subtypes, All Stages	ENSG00000144802	NFKBIZ	ancestryAA	2.80888e-12	-0.463045
All Subtypes, All Stages	ENSG00000129204	USP6	ancestryAA	2.88353e-12	-0.582978
All Subtypes, All Stages	ENSG00000136270	TBRG4	ancestryAA	2.90594e-12	0.178268
All Subtypes, All Stages	ENSG00000102230	PCYT1B	ancestryAA	2.95197e-12	0.625383
All Subtypes, All Stages	ENSG00000180543	TSPYL5	ancestryAA	2.9618e-12	0.542553
All Subtypes, All Stages	ENSG00000269699	ZIM2	ancestryAA	2.97868e-12	0.665679
All Subtypes, All Stages	ENSG00000152642	GPD1L	ancestryAA	3.04491e-12	-0.339664
All Subtypes, All Stages	ENSG00000198246	SLC29A3	ancestryAA	3.08476e-12	-0.25993
All Subtypes, All Stages	ENSG00000137055	PLAA	ancestryAA	3.12684e-12	0.167903
All Subtypes, All Stages	ENSG00000166682	TMPRSS5	ancestryAA	3.16013e-12	0.507505
All Subtypes, All Stages	ENSG00000006071	ABCC8	ancestryAA	3.1968e-12	-0.856794
All Subtypes, All Stages	ENSG00000127995	CASD1	ancestryAA	3.29554e-12	-0.344561
All Subtypes, All Stages	ENSG00000128655	PDE11A	ancestryAA	3.29808e-12	-0.550424
All Subtypes, All Stages	ENSG00000224389	C4B	ancestryAA	3.41359e-12	0.657524
All Subtypes, All Stages	ENSG00000173473	SMARCC1	ancestryAA	3.70092e-12	0.143428
All Subtypes, All Stages	ENSG00000204941	PSG5	ancestryAA	4.03647e-12	-1.04102
All Subtypes, All Stages	ENSG00000162600	OMA1	ancestryAA	4.27749e-12	-0.303752
All Subtypes, All Stages	ENSG00000104320	NBN	ancestryAA	4.3846e-12	0.189031
All Subtypes, All Stages	ENSG00000065882	TBC1D1	ancestryAA	4.64792e-12	0.194022
All Subtypes, All Stages	ENSG00000171793	CTPS1	ancestryAA	4.699e-12	0.240389
All Subtypes, All Stages	ENSG00000254709	IGLL5	ancestryAA	4.71775e-12	0.78986
All Subtypes, All Stages	ENSG00000153789	FAM92B	ancestryAA	4.93253e-12	0.765021
All Subtypes, All Stages	ENSG00000166435	XRRA1	ancestryAA	4.93834e-12	-0.337746
All Subtypes, All Stages	ENSG00000124613	ZNF391	ancestryAA	4.97527e-12	0.336075
All Subtypes, All Stages	ENSG00000121904	CSMD2	ancestryAA	5.20611e-12	0.630766
All Subtypes, All Stages	ENSG00000198768	APCDD1L	ancestryAA	5.22921e-12	0.479591
All Subtypes, All Stages	ENSG00000116977	LGALS8	ancestryAA	5.34113e-12	-0.21092
All Subtypes, All Stages	ENSG00000266996	TCEB3CL2	ancestryAA	5.42311e-12	-1.13888
All Subtypes, All Stages	ENSG00000125656	CLPP	ancestryAA	5.45695e-12	0.159502
All Subtypes, All Stages	ENSG00000124678	TCP11	ancestryAA	5.46486e-12	0.799312
All Subtypes, All Stages	ENSG00000166743	ACSM1	ancestryAA	5.72574e-12	0.883596
All Subtypes, All Stages	ENSG00000148291	SURF2	ancestryAA	5.73374e-12	-0.728381
All Subtypes, All Stages	ENSG00000100092	SH3BP1	ancestryAA	5.81024e-12	0.229264
All Subtypes, All Stages	ENSG00000183943	PRKX	ancestryAA	5.93979e-12	0.306416
All Subtypes, All Stages	ENSG00000164574	GALNT10	ancestryAA	5.95659e-12	-0.262215
All Subtypes, All Stages	ENSG00000111981	ULBP1	ancestryAA	5.99702e-12	0.540769
All Subtypes, All Stages	ENSG00000104879	CKM	ancestryAA	5.99915e-12	-1.825
All Subtypes, All Stages	ENSG00000134453	RBM17	ancestryAA	6.01652e-12	0.171837
All Subtypes, All Stages	ENSG00000141295	SCRN2	ancestryAA	6.03452e-12	-0.181546
All Subtypes, All Stages	ENSG00000159289	GOLGA6A	ancestryAA	6.07357e-12	-0.514664
All Subtypes, All Stages	ENSG00000124831	LRRFIP1	ancestryAA	6.17041e-12	-0.160788
All Subtypes, All Stages	ENSG00000237649	KIFC1	ancestryAA	6.17632e-12	0.416049
All Subtypes, All Stages	ENSG00000185619	PCGF3	ancestryAA	6.29634e-12	-0.18433
All Subtypes, All Stages	ENSG00000065054	SLC9A3R2	ancestryAA	6.37746e-12	-0.289602
All Subtypes, All Stages	ENSG00000134318	ROCK2	ancestryAA	6.58029e-12	0.174401
All Subtypes, All Stages	ENSG00000183091	NEB	ancestryAA	6.75102e-12	-1.09983
All Subtypes, All Stages	ENSG00000171863	RPS7	ancestryAA	6.77336e-12	0.203637
All Subtypes, All Stages	ENSG00000239474	KLHL41	ancestryAA	6.89214e-12	-1.22416
All Subtypes, All Stages	ENSG00000107815	C10orf2	ancestryAA	7.24404e-12	0.218424
All Subtypes, All Stages	ENSG00000112742	TTK	ancestryAA	7.28751e-12	0.373719
All Subtypes, All Stages	ENSG00000187689	AMTN	ancestryAA	7.48581e-12	0.756143
All Subtypes, All Stages	ENSG00000109586	GALNT7	ancestryAA	7.80325e-12	-0.43019
All Subtypes, All Stages	ENSG00000117632	STMN1	ancestryAA	7.83062e-12	0.282603
All Subtypes, All Stages	ENSG00000174226	SNX31	ancestryAA	7.83316e-12	0.676966
All Subtypes, All Stages	ENSG00000204577	LILRB3	ancestryAA	7.99295e-12	0.567582
All Subtypes, All Stages	ENSG00000183396	TMEM89	ancestryAA	8.01534e-12	0.537068
All Subtypes, All Stages	ENSG00000198795	ZNF521	ancestryAA	8.16483e-12	0.41772
All Subtypes, All Stages	ENSG00000187987	ZSCAN23	ancestryAA	8.19296e-12	0.493758
All Subtypes, All Stages	ENSG00000164404	GDF9	ancestryAA	8.3813e-12	-0.807078
All Subtypes, All Stages	ENSG00000086548	CEACAM6	ancestryAA	8.42007e-12	-1.17742
All Subtypes, All Stages	ENSG00000172167	MTBP	ancestryAA	8.53404e-12	0.285435
All Subtypes, All Stages	ENSG00000154645	CHODL	ancestryAA	8.53741e-12	0.710379
All Subtypes, All Stages	ENSG00000144771	LRTM1	ancestryAA	8.66064e-12	-1.03632
All Subtypes, All Stages	ENSG00000157388	CACNA1D	ancestryAA	8.68785e-12	-0.49318
All Subtypes, All Stages	ENSG00000111641	NOP2	ancestryAA	8.68838e-12	0.211551
All Subtypes, All Stages	ENSG00000182481	KPNA2	ancestryAA	9.11145e-12	0.283136
All Subtypes, All Stages	ENSG00000107821	KAZALD1	ancestryAA	9.47976e-12	-0.463902
All Subtypes, All Stages	ENSG00000105849	TWISTNB	ancestryAA	9.53129e-12	0.177261
All Subtypes, All Stages	ENSG00000166508	MCM7	ancestryAA	9.56898e-12	0.207878
All Subtypes, All Stages	ENSG00000177854	TMEM187	ancestryAA	9.59993e-12	-0.212881
All Subtypes, All Stages	ENSG00000094755	GABRP	ancestryAA	9.60896e-12	0.965351
All Subtypes, All Stages	ENSG00000176490	DIRAS1	ancestryAA	9.7068e-12	0.543745
All Subtypes, All Stages	ENSG00000173917	HOXB2	ancestryAA	9.74055e-12	-0.490418
All Subtypes, All Stages	ENSG00000070756	PABPC1	ancestryAA	1.02268e-11	0.222762
All Subtypes, All Stages	ENSG00000167850	CD300C	ancestryAA	1.0294e-11	-0.339778
All Subtypes, All Stages	ENSG00000235173	FAM203A	ancestryAA	1.04741e-11	0.255669
All Subtypes, All Stages	ENSG00000169679	BUB1	ancestryAA	1.05237e-11	0.362282
All Subtypes, All Stages	ENSG00000178295	GEN1	ancestryAA	1.06402e-11	0.198039
All Subtypes, All Stages	ENSG00000131148	EMC8	ancestryAA	1.09828e-11	0.185389
All Subtypes, All Stages	ENSG00000161016	RPL8	ancestryAA	1.10417e-11	0.195568
All Subtypes, All Stages	ENSG00000189007	ADAT2	ancestryAA	1.12073e-11	0.229406
All Subtypes, All Stages	ENSG00000180815	MAP3K15	ancestryAA	1.12892e-11	0.45842
All Subtypes, All Stages	ENSG00000196550	FAM72A	ancestryAA	1.12911e-11	0.243218
All Subtypes, All Stages	ENSG00000122863	CHST3	ancestryAA	1.14216e-11	0.401895
All Subtypes, All Stages	ENSG00000204335	SP5	ancestryAA	1.15008e-11	-0.6864
All Subtypes, All Stages	ENSG00000184867	ARMCX2	ancestryAA	1.17189e-11	-0.387923
All Subtypes, All Stages	ENSG00000168795	ZBTB5	ancestryAA	1.17366e-11	0.162877
All Subtypes, All Stages	ENSG00000104324	CPQ	ancestryAA	1.21363e-11	0.228497
All Subtypes, All Stages	ENSG00000126467	TSKS	ancestryAA	1.23271e-11	0.463913
All Subtypes, All Stages	ENSG00000077044	DGKD	ancestryAA	1.24443e-11	-0.245946
All Subtypes, All Stages	ENSG00000175575	PAAF1	ancestryAA	1.28129e-11	-0.199613
All Subtypes, All Stages	ENSG00000177666	PNPLA2	ancestryAA	1.29989e-11	-0.250394
All Subtypes, All Stages	ENSG00000106069	CHN2	ancestryAA	1.33252e-11	-0.430812
All Subtypes, All Stages	ENSG00000104899	AMH	ancestryAA	1.36792e-11	-0.527451
All Subtypes, All Stages	ENSG00000126001	CEP250	ancestryAA	1.42588e-11	0.166925
All Subtypes, All Stages	ENSG00000092054	MYH7	ancestryAA	1.44537e-11	-2.61997
All Subtypes, All Stages	ENSG00000115325	DOK1	ancestryAA	1.47897e-11	-0.235289
All Subtypes, All Stages	ENSG00000167740	CYB5D2	ancestryAA	1.58073e-11	-0.224011
All Subtypes, All Stages	ENSG00000161010	C5orf45	ancestryAA	1.5835e-11	-0.178163
All Subtypes, All Stages	ENSG00000160193	WDR4	ancestryAA	1.59444e-11	0.194541
All Subtypes, All Stages	ENSG00000164933	SLC25A32	ancestryAA	1.60381e-11	0.17185
All Subtypes, All Stages	ENSG00000168283	BMI1	ancestryAA	1.61056e-11	-0.264586
All Subtypes, All Stages	ENSG00000186184	POLR1D	ancestryAA	1.64735e-11	0.140084
All Subtypes, All Stages	ENSG00000146733	PSPH	ancestryAA	1.67219e-11	0.369394
All Subtypes, All Stages	ENSG00000135597	REPS1	ancestryAA	1.6949e-11	0.172557
All Subtypes, All Stages	ENSG00000010292	NCAPD2	ancestryAA	1.70896e-11	0.230747
All Subtypes, All Stages	ENSG00000132321	IQCA1	ancestryAA	1.72609e-11	-0.503099
All Subtypes, All Stages	ENSG00000134697	GNL2	ancestryAA	1.73082e-11	0.15214
All Subtypes, All Stages	ENSG00000137574	TGS1	ancestryAA	1.74576e-11	0.177371
All Subtypes, All Stages	ENSG00000197299	BLM	ancestryAA	1.78946e-11	0.305857
All Subtypes, All Stages	ENSG00000122694	GLIPR2	ancestryAA	1.79207e-11	0.319679
All Subtypes, All Stages	ENSG00000183148	ANKRD20A2	ancestryAA	1.82126e-11	0.605597
All Subtypes, All Stages	ENSG00000173480	ZNF417	ancestryAA	1.85593e-11	0.196103
All Subtypes, All Stages	ENSG00000188175	HEPACAM2	ancestryAA	1.86061e-11	-0.982622
All Subtypes, All Stages	ENSG00000080608	KIAA0020	ancestryAA	1.91832e-11	0.218855
All Subtypes, All Stages	ENSG00000204779	FOXD4L5	ancestryAA	1.97208e-11	0.722004
All Subtypes, All Stages	ENSG00000089847	ANKRD24	ancestryAA	1.99738e-11	-0.441043
All Subtypes, All Stages	ENSG00000163064	EN1	ancestryAA	2.00752e-11	0.851746
All Subtypes, All Stages	ENSG00000064886	CHI3L2	ancestryAA	2.01291e-11	0.846953
All Subtypes, All Stages	ENSG00000268470	DNAH17-AS1	ancestryAA	2.12127e-11	0.725403
All Subtypes, All Stages	ENSG00000198948	MFAP3L	ancestryAA	2.16805e-11	0.401934
All Subtypes, All Stages	ENSG00000161999	JMJD8	ancestryAA	2.17776e-11	-0.183293
All Subtypes, All Stages	ENSG00000134757	DSG3	ancestryAA	2.20645e-11	1.04364
All Subtypes, All Stages	ENSG00000203760	CENPW	ancestryAA	2.25124e-11	0.418118
All Subtypes, All Stages	ENSG00000117984	CTSD	ancestryAA	2.37354e-11	-0.278566
All Subtypes, All Stages	ENSG00000126953	TIMM8A	ancestryAA	2.43033e-11	0.227752
All Subtypes, All Stages	ENSG00000111328	CDK2AP1	ancestryAA	2.48281e-11	0.247513
All Subtypes, All Stages	ENSG00000258083	OR9A4	ancestryAA	2.48856e-11	0.508083
All Subtypes, All Stages	ENSG00000144233	AMMECR1L	ancestryAA	2.56675e-11	0.107031
All Subtypes, All Stages	ENSG00000181544	FANCB	ancestryAA	2.57582e-11	0.325539
All Subtypes, All Stages	ENSG00000105679	GAPDHS	ancestryAA	2.60696e-11	0.196988
All Subtypes, All Stages	ENSG00000065978	YBX1	ancestryAA	2.74657e-11	0.211295
All Subtypes, All Stages	ENSG00000179902	C1orf194	ancestryAA	2.7597e-11	0.317928
All Subtypes, All Stages	ENSG00000138152	BTBD16	ancestryAA	2.78291e-11	0.446427
All Subtypes, All Stages	ENSG00000043514	TRIT1	ancestryAA	2.89016e-11	0.152248
All Subtypes, All Stages	ENSG00000181007	ZFP82	ancestryAA	2.96586e-11	0.252208
All Subtypes, All Stages	ENSG00000141401	IMPA2	ancestryAA	3.04822e-11	0.358071
All Subtypes, All Stages	ENSG00000145386	CCNA2	ancestryAA	3.10555e-11	0.299815
All Subtypes, All Stages	ENSG00000118557	PMFBP1	ancestryAA	3.13964e-11	0.386061
All Subtypes, All Stages	ENSG00000143127	ITGA10	ancestryAA	3.17759e-11	0.405962
All Subtypes, All Stages	ENSG00000146386	ABRACL	ancestryAA	3.25815e-11	0.292632
All Subtypes, All Stages	ENSG00000164930	FZD6	ancestryAA	3.28875e-11	0.307201
All Subtypes, All Stages	ENSG00000136425	CIB2	ancestryAA	3.42409e-11	0.406616
All Subtypes, All Stages	ENSG00000097046	CDC7	ancestryAA	3.4302e-11	0.291156
All Subtypes, All Stages	ENSG00000173207	CKS1B	ancestryAA	3.46653e-11	0.254396
All Subtypes, All Stages	ENSG00000168032	ENTPD3	ancestryAA	3.47371e-11	-0.409204
All Subtypes, All Stages	ENSG00000198755	RPL10A	ancestryAA	3.49149e-11	0.145935
All Subtypes, All Stages	ENSG00000112039	FANCE	ancestryAA	3.68927e-11	0.263104
All Subtypes, All Stages	ENSG00000139505	MTMR6	ancestryAA	3.71409e-11	0.139155
All Subtypes, All Stages	ENSG00000178409	BEND3	ancestryAA	3.75727e-11	0.271973
All Subtypes, All Stages	ENSG00000099622	CIRBP	ancestryAA	3.99704e-11	-0.18783
All Subtypes, All Stages	ENSG00000011426	ANLN	ancestryAA	4.02689e-11	0.35421
All Subtypes, All Stages	ENSG00000123473	STIL	ancestryAA	4.05863e-11	0.260521
All Subtypes, All Stages	ENSG00000136982	DSCC1	ancestryAA	4.13187e-11	0.341927
All Subtypes, All Stages	ENSG00000162627	SNX7	ancestryAA	4.1859e-11	0.248765
All Subtypes, All Stages	ENSG00000117020	AKT3	ancestryAA	4.20269e-11	0.355732
All Subtypes, All Stages	ENSG00000184162	NR2C2AP	ancestryAA	4.20395e-11	0.187295
All Subtypes, All Stages	ENSG00000186364	NUDT17	ancestryAA	4.2562e-11	0.63151
All Subtypes, All Stages	ENSG00000151465	CDC123	ancestryAA	4.26636e-11	0.193848
All Subtypes, All Stages	ENSG00000114395	CYB561D2	ancestryAA	4.2921e-11	-0.172021
All Subtypes, All Stages	ENSG00000214376	VSTM5	ancestryAA	4.29227e-11	0.526158
All Subtypes, All Stages	ENSG00000165752	STK32C	ancestryAA	4.36596e-11	0.215487
All Subtypes, All Stages	ENSG00000153029	MR1	ancestryAA	4.40747e-11	-0.208988
All Subtypes, All Stages	ENSG00000164924	YWHAZ	ancestryAA	4.43708e-11	0.198227
All Subtypes, All Stages	ENSG00000111725	PRKAB1	ancestryAA	4.4495e-11	-0.150587
All Subtypes, All Stages	ENSG00000174130	TLR6	ancestryAA	4.4831e-11	0.297303
All Subtypes, All Stages	ENSG00000145555	MYO10	ancestryAA	4.50352e-11	0.294115
All Subtypes, All Stages	ENSG00000256188	TAS2R30	ancestryAA	4.60863e-11	0.605344
All Subtypes, All Stages	ENSG00000255524	NPIPB8	ancestryAA	4.6335e-11	-0.516842
All Subtypes, All Stages	ENSG00000130529	TRPM4	ancestryAA	4.65645e-11	-0.270457
All Subtypes, All Stages	ENSG00000185261	KIAA0825	ancestryAA	4.73626e-11	-0.252455
All Subtypes, All Stages	ENSG00000104883	PEX11G	ancestryAA	4.84752e-11	-0.286707
All Subtypes, All Stages	ENSG00000104517	UBR5	ancestryAA	4.88782e-11	0.159018
All Subtypes, All Stages	ENSG00000250361	GYPB	ancestryAA	4.94021e-11	-1.09676
All Subtypes, All Stages	ENSG00000111716	LDHB	ancestryAA	5.01139e-11	0.38324
All Subtypes, All Stages	ENSG00000167964	RAB26	ancestryAA	5.03329e-11	-0.303512
All Subtypes, All Stages	ENSG00000100079	LGALS2	ancestryAA	5.03826e-11	0.280831
All Subtypes, All Stages	ENSG00000213390	ARHGAP19	ancestryAA	5.13466e-11	0.243199
All Subtypes, All Stages	ENSG00000132874	SLC14A2	ancestryAA	5.15433e-11	-0.466347
All Subtypes, All Stages	ENSG00000261857	MIA	ancestryAA	5.34134e-11	0.832405
All Subtypes, All Stages	ENSG00000077312	SNRPA	ancestryAA	5.35975e-11	0.138318
All Subtypes, All Stages	ENSG00000185155	MIXL1	ancestryAA	5.39687e-11	0.393582
All Subtypes, All Stages	ENSG00000106263	EIF3B	ancestryAA	5.41387e-11	0.198765
All Subtypes, All Stages	ENSG00000169991	IFFO2	ancestryAA	5.78485e-11	0.315004
All Subtypes, All Stages	ENSG00000126970	ZC4H2	ancestryAA	5.84578e-11	0.304446
All Subtypes, All Stages	ENSG00000105821	DNAJC2	ancestryAA	5.93933e-11	0.157095
All Subtypes, All Stages	ENSG00000198944	SOWAHA	ancestryAA	5.94909e-11	-0.76999
All Subtypes, All Stages	ENSG00000110628	SLC22A18	ancestryAA	5.99248e-11	-0.282795
All Subtypes, All Stages	ENSG00000117399	CDC20	ancestryAA	6.01733e-11	0.37223
All Subtypes, All Stages	ENSG00000154305	MIA3	ancestryAA	6.04577e-11	-0.249201
All Subtypes, All Stages	ENSG00000108511	HOXB6	ancestryAA	6.12069e-11	-0.710427
All Subtypes, All Stages	ENSG00000183527	PSMG1	ancestryAA	6.33413e-11	0.206356
All Subtypes, All Stages	ENSG00000105641	SLC5A5	ancestryAA	6.49297e-11	0.262941
All Subtypes, All Stages	ENSG00000117643	MAN1C1	ancestryAA	6.56069e-11	-0.323999
All Subtypes, All Stages	ENSG00000174837	EMR1	ancestryAA	6.58971e-11	0.399527
All Subtypes, All Stages	ENSG00000111665	CDCA3	ancestryAA	6.82833e-11	0.326976
All Subtypes, All Stages	ENSG00000135951	TSGA10	ancestryAA	6.8782e-11	-0.251531
All Subtypes, All Stages	ENSG00000184661	CDCA2	ancestryAA	7.00049e-11	0.368255
All Subtypes, All Stages	ENSG00000091262	ABCC6	ancestryAA	7.07686e-11	-0.56205
All Subtypes, All Stages	ENSG00000204231	RXRB	ancestryAA	7.10386e-11	-0.684344
All Subtypes, All Stages	ENSG00000120647	CCDC77	ancestryAA	7.36837e-11	0.251625
All Subtypes, All Stages	ENSG00000213967	ZNF726	ancestryAA	7.3829e-11	0.375941
All Subtypes, All Stages	ENSG00000143179	UCK2	ancestryAA	7.39637e-11	0.259442
All Subtypes, All Stages	ENSG00000117724	CENPF	ancestryAA	7.50018e-11	0.318591
All Subtypes, All Stages	ENSG00000213397	HAUS7	ancestryAA	7.59933e-11	0.197683
All Subtypes, All Stages	ENSG00000198535	C2CD4A	ancestryAA	7.61614e-11	-0.782916
All Subtypes, All Stages	ENSG00000243452	NBPF15	ancestryAA	7.70564e-11	-0.379369
All Subtypes, All Stages	ENSG00000185128	TBC1D3F	ancestryAA	7.75036e-11	-0.275358
All Subtypes, All Stages	ENSG00000254726	MEX3A	ancestryAA	8.13778e-11	0.517956
All Subtypes, All Stages	ENSG00000184389	A3GALT2	ancestryAA	8.27187e-11	0.66523
All Subtypes, All Stages	ENSG00000138434	SSFA2	ancestryAA	8.40905e-11	-0.398745
All Subtypes, All Stages	ENSG00000189280	GJB5	ancestryAA	8.98226e-11	0.558705
All Subtypes, All Stages	ENSG00000132854	KANK4	ancestryAA	9.10779e-11	0.700026
All Subtypes, All Stages	ENSG00000118997	DNAH7	ancestryAA	9.38981e-11	-0.417904
All Subtypes, All Stages	ENSG00000180198	RCC1	ancestryAA	9.44223e-11	0.20887
All Subtypes, All Stages	ENSG00000065150	IPO5	ancestryAA	9.4551e-11	0.166185
All Subtypes, All Stages	ENSG00000157734	SNX22	ancestryAA	9.62927e-11	0.363176
All Subtypes, All Stages	ENSG00000242110	AMACR	ancestryAA	1.00606e-10	-0.306198
All Subtypes, All Stages	ENSG00000141096	DPEP3	ancestryAA	1.02542e-10	0.0941395
All Subtypes, All Stages	ENSG00000105176	URI1	ancestryAA	1.02699e-10	0.280129
All Subtypes, All Stages	ENSG00000135828	RNASEL	ancestryAA	1.03228e-10	-0.177116
All Subtypes, All Stages	ENSG00000126233	SLURP1	ancestryAA	1.06796e-10	1.01892
All Subtypes, All Stages	ENSG00000196805	SPRR2B	ancestryAA	1.08021e-10	0.0905819
All Subtypes, All Stages	ENSG00000243444	PALM2	ancestryAA	1.09387e-10	0.357113
All Subtypes, All Stages	ENSG00000175356	SCUBE2	ancestryAA	1.09493e-10	-0.93158
All Subtypes, All Stages	ENSG00000103490	PYCARD	ancestryAA	1.09715e-10	-0.368959
All Subtypes, All Stages	ENSG00000182154	MRPL41	ancestryAA	1.10493e-10	-0.199148
All Subtypes, All Stages	ENSG00000225119	LINC00999	ancestryAA	1.10718e-10	0.822123
All Subtypes, All Stages	ENSG00000134308	YWHAQ	ancestryAA	1.10984e-10	0.154029
All Subtypes, All Stages	ENSG00000100296	THOC5	ancestryAA	1.11583e-10	0.142642
All Subtypes, All Stages	ENSG00000105675	ATP4A	ancestryAA	1.11601e-10	-0.832608
All Subtypes, All Stages	ENSG00000125450	NUP85	ancestryAA	1.11658e-10	0.174803
All Subtypes, All Stages	ENSG00000078053	AMPH	ancestryAA	1.19519e-10	-0.534709
All Subtypes, All Stages	ENSG00000112159	MDN1	ancestryAA	1.20651e-10	0.15271
All Subtypes, All Stages	ENSG00000121769	FABP3	ancestryAA	1.21361e-10	-0.320875
All Subtypes, All Stages	ENSG00000197879	MYO1C	ancestryAA	1.21648e-10	-0.144721
All Subtypes, All Stages	ENSG00000181143	MUC16	ancestryAA	1.22801e-10	0.909142
All Subtypes, All Stages	ENSG00000124615	MOCS1	ancestryAA	1.23396e-10	-0.229012
All Subtypes, All Stages	ENSG00000043039	BARX2	ancestryAA	1.25885e-10	0.559057
All Subtypes, All Stages	ENSG00000070882	OSBPL3	ancestryAA	1.27818e-10	0.262816
All Subtypes, All Stages	ENSG00000106105	GARS	ancestryAA	1.29241e-10	0.202209
All Subtypes, All Stages	ENSG00000151353	TMEM18	ancestryAA	1.31267e-10	0.17381
All Subtypes, All Stages	ENSG00000056586	RC3H2	ancestryAA	1.32717e-10	0.120749
All Subtypes, All Stages	ENSG00000114861	FOXP1	ancestryAA	1.34374e-10	-0.188065
All Subtypes, All Stages	ENSG00000156482	RPL30	ancestryAA	1.38743e-10	0.214279
All Subtypes, All Stages	ENSG00000105088	OLFM2	ancestryAA	1.4303e-10	0.33762
All Subtypes, All Stages	ENSG00000137154	RPS6	ancestryAA	1.44877e-10	0.187814
All Subtypes, All Stages	ENSG00000101470	TNNC2	ancestryAA	1.45787e-10	-1.11993
All Subtypes, All Stages	ENSG00000242013	USP27X	ancestryAA	1.47368e-10	0.171853
All Subtypes, All Stages	ENSG00000166851	PLK1	ancestryAA	1.49287e-10	0.313837
All Subtypes, All Stages	ENSG00000168778	TCTN2	ancestryAA	1.5163e-10	-0.199685
All Subtypes, All Stages	ENSG00000204525	HLA-C	ancestryAA	1.54552e-10	-1.10848
All Subtypes, All Stages	ENSG00000130741	EIF2S3	ancestryAA	1.56998e-10	0.163191
All Subtypes, All Stages	ENSG00000244588	RAD21L1	ancestryAA	1.59068e-10	-1.20554
All Subtypes, All Stages	ENSG00000198185	ZNF334	ancestryAA	1.59172e-10	0.434847
All Subtypes, All Stages	ENSG00000112511	PHF1	ancestryAA	1.6171e-10	-0.303425
All Subtypes, All Stages	ENSG00000167034	NKX3-1	ancestryAA	1.65848e-10	-0.703689
All Subtypes, All Stages	ENSG00000128272	ATF4	ancestryAA	1.66251e-10	0.133332
All Subtypes, All Stages	ENSG00000211584	SLC48A1	ancestryAA	1.67811e-10	-0.201016
All Subtypes, All Stages	ENSG00000168993	CPLX1	ancestryAA	1.7038e-10	-0.485161
All Subtypes, All Stages	ENSG00000119866	BCL11A	ancestryAA	1.77846e-10	0.625551
All Subtypes, All Stages	ENSG00000166762	CATSPER2	ancestryAA	1.77914e-10	-0.281773
All Subtypes, All Stages	ENSG00000100612	DHRS7	ancestryAA	1.80194e-10	-0.189189
All Subtypes, All Stages	ENSG00000204228	HSD17B8	ancestryAA	1.80401e-10	-0.230612
All Subtypes, All Stages	ENSG00000068489	PRR11	ancestryAA	1.80453e-10	0.334122
All Subtypes, All Stages	ENSG00000010438	PRSS3	ancestryAA	1.8119e-10	0.506156
All Subtypes, All Stages	ENSG00000164877	MICALL2	ancestryAA	1.83832e-10	-0.223531
All Subtypes, All Stages	ENSG00000162461	SLC25A34	ancestryAA	1.87625e-10	-0.226646
All Subtypes, All Stages	ENSG00000140950	TLDC1	ancestryAA	1.88282e-10	0.251453
All Subtypes, All Stages	ENSG00000100596	SPTLC2	ancestryAA	1.89148e-10	-0.184832
All Subtypes, All Stages	ENSG00000157150	TIMP4	ancestryAA	1.89745e-10	-0.624816
All Subtypes, All Stages	ENSG00000116641	DOCK7	ancestryAA	1.96136e-10	0.159106
All Subtypes, All Stages	ENSG00000130724	CHMP2A	ancestryAA	1.96745e-10	-0.163563
All Subtypes, All Stages	ENSG00000185499	MUC1	ancestryAA	2.09744e-10	-0.511507
All Subtypes, All Stages	ENSG00000100583	SAMD15	ancestryAA	2.10108e-10	-0.322829
All Subtypes, All Stages	ENSG00000169062	UPF3A	ancestryAA	2.11983e-10	0.15046
All Subtypes, All Stages	ENSG00000198805	PNP	ancestryAA	2.1199e-10	0.227365
All Subtypes, All Stages	ENSG00000162572	SCNN1D	ancestryAA	2.14301e-10	-0.293066
All Subtypes, All Stages	ENSG00000160213	CSTB	ancestryAA	2.19069e-10	0.234585
All Subtypes, All Stages	ENSG00000102043	MTMR8	ancestryAA	2.24155e-10	0.317337
All Subtypes, All Stages	ENSG00000177599	ZNF491	ancestryAA	2.24561e-10	-0.234176
All Subtypes, All Stages	ENSG00000164438	TLX3	ancestryAA	2.3084e-10	0.931411
All Subtypes, All Stages	ENSG00000181617	FDCSP	ancestryAA	2.32215e-10	1.09423
All Subtypes, All Stages	ENSG00000104332	SFRP1	ancestryAA	2.39188e-10	0.7941
All Subtypes, All Stages	ENSG00000230246	SPATA31C1	ancestryAA	2.51398e-10	-0.911064
All Subtypes, All Stages	ENSG00000183808	RBM12B	ancestryAA	2.56417e-10	0.152234
All Subtypes, All Stages	ENSG00000112578	BYSL	ancestryAA	2.59368e-10	0.213122
All Subtypes, All Stages	ENSG00000024526	DEPDC1	ancestryAA	2.60679e-10	0.368392
All Subtypes, All Stages	ENSG00000007062	PROM1	ancestryAA	2.63278e-10	0.77605
All Subtypes, All Stages	ENSG00000065328	MCM10	ancestryAA	2.76425e-10	0.378181
All Subtypes, All Stages	ENSG00000118307	CASC1	ancestryAA	2.8046e-10	-0.400943
All Subtypes, All Stages	ENSG00000167693	NXN	ancestryAA	2.85142e-10	0.33555
All Subtypes, All Stages	ENSG00000196605	ZNF846	ancestryAA	2.86717e-10	-0.184011
All Subtypes, All Stages	ENSG00000114999	TTL	ancestryAA	2.94964e-10	0.130751
All Subtypes, All Stages	ENSG00000126262	FFAR2	ancestryAA	2.95163e-10	-0.66743
All Subtypes, All Stages	ENSG00000102096	PIM2	ancestryAA	2.96674e-10	0.346372
All Subtypes, All Stages	ENSG00000105518	TMEM205	ancestryAA	3.04181e-10	-0.257908
All Subtypes, All Stages	ENSG00000100678	SLC8A3	ancestryAA	3.10832e-10	-0.844648
All Subtypes, All Stages	ENSG00000102898	NUTF2	ancestryAA	3.18847e-10	0.160179
All Subtypes, All Stages	ENSG00000054523	KIF1B	ancestryAA	3.38184e-10	0.141219
All Subtypes, All Stages	ENSG00000129595	EPB41L4A	ancestryAA	3.38967e-10	-0.307285
All Subtypes, All Stages	ENSG00000204677	FAM153C	ancestryAA	3.49574e-10	-0.655969
All Subtypes, All Stages	ENSG00000140688	C16orf58	ancestryAA	3.49865e-10	-0.138121
All Subtypes, All Stages	ENSG00000186439	TRDN	ancestryAA	3.55228e-10	-1.56911
All Subtypes, All Stages	ENSG00000139734	DIAPH3	ancestryAA	3.60778e-10	0.305445
All Subtypes, All Stages	ENSG00000187145	MRPS21	ancestryAA	3.77123e-10	0.205654
All Subtypes, All Stages	ENSG00000152455	SUV39H2	ancestryAA	3.8249e-10	0.238565
All Subtypes, All Stages	ENSG00000104738	MCM4	ancestryAA	3.84326e-10	0.289863
All Subtypes, All Stages	ENSG00000213923	CSNK1E	ancestryAA	3.86964e-10	0.139818
All Subtypes, All Stages	ENSG00000242715	CCDC169	ancestryAA	3.88369e-10	0.562211
All Subtypes, All Stages	ENSG00000140274	DUOXA2	ancestryAA	3.9184e-10	0.569724
All Subtypes, All Stages	ENSG00000157613	CREB3L1	ancestryAA	3.99569e-10	-0.401636
All Subtypes, All Stages	ENSG00000185739	SRL	ancestryAA	4.2645e-10	-0.721261
All Subtypes, All Stages	ENSG00000183401	CCDC159	ancestryAA	4.28054e-10	-0.224793
All Subtypes, All Stages	ENSG00000152256	PDK1	ancestryAA	4.32683e-10	0.286853
All Subtypes, All Stages	ENSG00000117335	CD46	ancestryAA	4.57575e-10	-0.179916
All Subtypes, All Stages	ENSG00000130396	MLLT4	ancestryAA	4.59335e-10	0.203101
All Subtypes, All Stages	ENSG00000101400	SNTA1	ancestryAA	4.61353e-10	-0.204537
All Subtypes, All Stages	ENSG00000184988	TMEM106A	ancestryAA	4.68583e-10	-0.173745
All Subtypes, All Stages	ENSG00000244187	TMEM141	ancestryAA	4.84085e-10	-0.187059
All Subtypes, All Stages	ENSG00000159131	GART	ancestryAA	4.9113e-10	0.150899
All Subtypes, All Stages	ENSG00000187736	NHEJ1	ancestryAA	5.00548e-10	0.130202
All Subtypes, All Stages	ENSG00000146453	PNLDC1	ancestryAA	5.30606e-10	0.729592
All Subtypes, All Stages	ENSG00000064995	TAF11	ancestryAA	5.46904e-10	0.105626
All Subtypes, All Stages	ENSG00000085265	FCN1	ancestryAA	5.52705e-10	-0.62796
All Subtypes, All Stages	ENSG00000146410	MTFR2	ancestryAA	5.55878e-10	0.328426
All Subtypes, All Stages	ENSG00000255181	CCDC166	ancestryAA	5.68702e-10	0.671712
All Subtypes, All Stages	ENSG00000179409	GEMIN4	ancestryAA	5.73432e-10	0.161626
All Subtypes, All Stages	ENSG00000165182	CXorf58	ancestryAA	5.7519e-10	0.452612
All Subtypes, All Stages	ENSG00000141385	AFG3L2	ancestryAA	5.80541e-10	0.152622
All Subtypes, All Stages	ENSG00000177697	CD151	ancestryAA	5.84376e-10	-0.185471
All Subtypes, All Stages	ENSG00000110777	POU2AF1	ancestryAA	5.90382e-10	0.617412
All Subtypes, All Stages	ENSG00000217442	SYCE3	ancestryAA	5.96309e-10	0.414808
All Subtypes, All Stages	ENSG00000118655	DCLRE1B	ancestryAA	6.01706e-10	0.15129
All Subtypes, All Stages	ENSG00000162419	GMEB1	ancestryAA	6.0435e-10	0.0974591
All Subtypes, All Stages	ENSG00000170631	ZNF16	ancestryAA	6.05181e-10	0.158491
All Subtypes, All Stages	ENSG00000162076	FLYWCH2	ancestryAA	6.05188e-10	-0.199416
All Subtypes, All Stages	ENSG00000169570	DTWD2	ancestryAA	6.12483e-10	-0.178163
All Subtypes, All Stages	ENSG00000162413	KLHL21	ancestryAA	6.17801e-10	0.182726
All Subtypes, All Stages	ENSG00000105855	ITGB8	ancestryAA	6.21092e-10	0.438297
All Subtypes, All Stages	ENSG00000155561	NUP205	ancestryAA	6.23665e-10	0.18499
All Subtypes, All Stages	ENSG00000125352	RNF113A	ancestryAA	6.32108e-10	0.121863
All Subtypes, All Stages	ENSG00000166012	TAF1D	ancestryAA	6.35405e-10	0.17578
All Subtypes, All Stages	ENSG00000186431	FCAR	ancestryAA	6.38585e-10	-0.865812
All Subtypes, All Stages	ENSG00000173960	UBXN2A	ancestryAA	6.47344e-10	0.155789
All Subtypes, All Stages	ENSG00000181444	ZNF467	ancestryAA	6.54572e-10	-0.298557
All Subtypes, All Stages	ENSG00000169217	CD2BP2	ancestryAA	6.57804e-10	-0.117487
All Subtypes, All Stages	ENSG00000121933	ADORA3	ancestryAA	6.63977e-10	-0.282781
All Subtypes, All Stages	ENSG00000243708	PLA2G4B	ancestryAA	6.79977e-10	-0.193885
All Subtypes, All Stages	ENSG00000120729	MYOT	ancestryAA	6.81936e-10	-0.872854
All Subtypes, All Stages	ENSG00000135049	AGTPBP1	ancestryAA	6.82676e-10	0.219981
All Subtypes, All Stages	ENSG00000206530	WDR52	ancestryAA	6.85709e-10	-0.228455
All Subtypes, All Stages	ENSG00000169955	ZNF747	ancestryAA	6.85848e-10	-0.199615
All Subtypes, All Stages	ENSG00000183049	CAMK1D	ancestryAA	6.92501e-10	0.234444
All Subtypes, All Stages	ENSG00000155918	RAET1L	ancestryAA	6.92941e-10	1.03774
All Subtypes, All Stages	ENSG00000123505	AMD1	ancestryAA	7.0463e-10	0.229472
All Subtypes, All Stages	ENSG00000163060	TEKT4	ancestryAA	7.0926e-10	-0.368874
All Subtypes, All Stages	ENSG00000196511	TPK1	ancestryAA	7.10643e-10	-0.237199
All Subtypes, All Stages	ENSG00000070814	TCOF1	ancestryAA	7.13711e-10	0.153996
All Subtypes, All Stages	ENSG00000179163	FUCA1	ancestryAA	7.20663e-10	-0.230297
All Subtypes, All Stages	ENSG00000104974	LILRA1	ancestryAA	7.25634e-10	-0.363725
All Subtypes, All Stages	ENSG00000166363	OR10A5	ancestryAA	7.51307e-10	0.501608
All Subtypes, All Stages	ENSG00000172731	LRRC20	ancestryAA	7.60734e-10	-0.237825
All Subtypes, All Stages	ENSG00000109805	NCAPG	ancestryAA	7.66716e-10	0.278399
All Subtypes, All Stages	ENSG00000129465	RIPK3	ancestryAA	7.68233e-10	-0.326716
All Subtypes, All Stages	ENSG00000120875	DUSP4	ancestryAA	7.69303e-10	-0.607971
All Subtypes, All Stages	ENSG00000123908	AGO2	ancestryAA	7.69656e-10	0.191491
All Subtypes, All Stages	ENSG00000196365	LONP1	ancestryAA	7.72177e-10	0.138314
All Subtypes, All Stages	ENSG00000135205	CCDC146	ancestryAA	7.80869e-10	-0.217846
All Subtypes, All Stages	ENSG00000164983	TMEM65	ancestryAA	7.92968e-10	0.217129
All Subtypes, All Stages	ENSG00000110660	SLC35F2	ancestryAA	7.98124e-10	0.362063
All Subtypes, All Stages	ENSG00000144579	CTDSP1	ancestryAA	8.00678e-10	-0.143479
All Subtypes, All Stages	ENSG00000085415	SEH1L	ancestryAA	8.03747e-10	0.177223
All Subtypes, All Stages	ENSG00000265817	FSBP	ancestryAA	8.1448e-10	0.22001
All Subtypes, All Stages	ENSG00000099290	FAM21A	ancestryAA	8.16404e-10	0.246742
All Subtypes, All Stages	ENSG00000215790	SLC35E2	ancestryAA	8.27115e-10	-0.186497
All Subtypes, All Stages	ENSG00000073578	SDHA	ancestryAA	8.43135e-10	-0.166995
All Subtypes, All Stages	ENSG00000185792	NLRP9	ancestryAA	8.57807e-10	-0.317837
All Subtypes, All Stages	ENSG00000158488	CD1E	ancestryAA	8.65882e-10	0.505159
All Subtypes, All Stages	ENSG00000167925	GHDC	ancestryAA	8.86921e-10	-0.198699
All Subtypes, All Stages	ENSG00000133121	STARD13	ancestryAA	8.94381e-10	-0.213921
All Subtypes, All Stages	ENSG00000147650	LRP12	ancestryAA	8.95906e-10	0.354704
All Subtypes, All Stages	ENSG00000154265	ABCA5	ancestryAA	9.08078e-10	0.253795
All Subtypes, All Stages	ENSG00000104497	SNX16	ancestryAA	9.08771e-10	0.182154
All Subtypes, All Stages	ENSG00000162735	PEX19	ancestryAA	9.23695e-10	-0.162007
All Subtypes, All Stages	ENSG00000165626	BEND7	ancestryAA	9.41775e-10	0.385188
All Subtypes, All Stages	ENSG00000103534	TMC5	ancestryAA	9.4945e-10	-0.606163
All Subtypes, All Stages	ENSG00000180257	ZNF816	ancestryAA	9.52568e-10	-0.250912
All Subtypes, All Stages	ENSG00000105255	FSD1	ancestryAA	9.62165e-10	0.58476
All Subtypes, All Stages	ENSG00000121864	ZNF639	ancestryAA	9.6255e-10	0.186938
All Subtypes, All Stages	ENSG00000205838	TTC23L	ancestryAA	9.69801e-10	-0.425967
All Subtypes, All Stages	ENSG00000167088	SNRPD1	ancestryAA	9.76178e-10	0.215278
All Subtypes, All Stages	ENSG00000128039	SRD5A3	ancestryAA	9.81155e-10	-0.278139
All Subtypes, All Stages	ENSG00000143256	PFDN2	ancestryAA	9.88216e-10	0.188974
All Subtypes, All Stages	ENSG00000173457	PPP1R14B	ancestryAA	9.89263e-10	0.204579
All Subtypes, All Stages	ENSG00000107863	ARHGAP21	ancestryAA	9.94719e-10	0.21727
All Subtypes, All Stages	ENSG00000197681	TBC1D3	ancestryAA	9.96674e-10	-0.417247
All Subtypes, All Stages	ENSG00000170782	OR10A4	ancestryAA	1.004e-09	0.412108
All Subtypes, All Stages	ENSG00000188388	GOLGA6L3	ancestryAA	1.03402e-09	-0.564379
All Subtypes, All Stages	ENSG00000107833	NPM3	ancestryAA	1.04401e-09	0.30257
All Subtypes, All Stages	ENSG00000141076	CIRH1A	ancestryAA	1.06479e-09	0.17098
All Subtypes, All Stages	ENSG00000184227	ACOT1	ancestryAA	1.08682e-09	0.325345
All Subtypes, All Stages	ENSG00000168350	DEGS2	ancestryAA	1.10305e-09	-0.474488
All Subtypes, All Stages	ENSG00000137880	GCHFR	ancestryAA	1.11762e-09	-0.25566
All Subtypes, All Stages	ENSG00000173641	HSPB7	ancestryAA	1.12512e-09	-0.417401
All Subtypes, All Stages	ENSG00000231925	TAPBP	ancestryAA	1.12674e-09	-0.300927
All Subtypes, All Stages	ENSG00000204304	PBX2	ancestryAA	1.15233e-09	-0.260926
All Subtypes, All Stages	ENSG00000088305	DNMT3B	ancestryAA	1.1941e-09	0.288223
All Subtypes, All Stages	ENSG00000213903	LTB4R	ancestryAA	1.2038e-09	-0.234217
All Subtypes, All Stages	ENSG00000204740	MALRD1	ancestryAA	1.22431e-09	-1.33254
All Subtypes, All Stages	ENSG00000196591	HDAC2	ancestryAA	1.2474e-09	0.206003
All Subtypes, All Stages	ENSG00000102302	FGD1	ancestryAA	1.24928e-09	0.245245
All Subtypes, All Stages	ENSG00000139531	SUOX	ancestryAA	1.25226e-09	-0.173324
All Subtypes, All Stages	ENSG00000164934	DCAF13	ancestryAA	1.26868e-09	0.196821
All Subtypes, All Stages	ENSG00000184216	IRAK1	ancestryAA	1.28989e-09	0.230638
All Subtypes, All Stages	ENSG00000123545	NDUFAF4	ancestryAA	1.29595e-09	0.235428
All Subtypes, All Stages	ENSG00000166535	A2ML1	ancestryAA	1.32358e-09	0.812771
All Subtypes, All Stages	ENSG00000137842	TMEM62	ancestryAA	1.33954e-09	-0.225586
All Subtypes, All Stages	ENSG00000197056	ZMYM1	ancestryAA	1.34028e-09	0.152953
All Subtypes, All Stages	ENSG00000105202	FBL	ancestryAA	1.35291e-09	0.242023
All Subtypes, All Stages	ENSG00000154655	L3MBTL4	ancestryAA	1.35404e-09	0.35862
All Subtypes, All Stages	ENSG00000253368	TRNP1	ancestryAA	1.36191e-09	0.453199
All Subtypes, All Stages	ENSG00000162607	USP1	ancestryAA	1.36972e-09	0.219852
All Subtypes, All Stages	ENSG00000127554	GFER	ancestryAA	1.37247e-09	-0.176701
All Subtypes, All Stages	ENSG00000176273	SLC35G1	ancestryAA	1.39656e-09	0.300502
All Subtypes, All Stages	ENSG00000205002	AARD	ancestryAA	1.40448e-09	0.809211
All Subtypes, All Stages	ENSG00000153303	FRMD1	ancestryAA	1.41064e-09	0.000271315
All Subtypes, All Stages	ENSG00000175220	ARHGAP1	ancestryAA	1.41336e-09	-0.137609
All Subtypes, All Stages	ENSG00000156502	SUPV3L1	ancestryAA	1.41751e-09	0.158131
All Subtypes, All Stages	ENSG00000169908	TM4SF1	ancestryAA	1.41931e-09	0.372526
All Subtypes, All Stages	ENSG00000166351	POTED	ancestryAA	1.45107e-09	-1.41975
All Subtypes, All Stages	ENSG00000130177	CDC16	ancestryAA	1.47017e-09	0.124977
All Subtypes, All Stages	ENSG00000176978	DPP7	ancestryAA	1.48201e-09	-0.188722
All Subtypes, All Stages	ENSG00000115053	NCL	ancestryAA	1.48467e-09	0.129047
All Subtypes, All Stages	ENSG00000165816	VWA2	ancestryAA	1.52856e-09	-0.485133
All Subtypes, All Stages	ENSG00000103257	SLC7A5	ancestryAA	1.56384e-09	0.432887
All Subtypes, All Stages	ENSG00000244414	CFHR1	ancestryAA	1.57998e-09	-1.2127
All Subtypes, All Stages	ENSG00000183431	SF3A3	ancestryAA	1.62167e-09	0.119511
All Subtypes, All Stages	ENSG00000160075	SSU72	ancestryAA	1.62904e-09	0.123322
All Subtypes, All Stages	ENSG00000153898	MCOLN2	ancestryAA	1.63167e-09	0.321516
All Subtypes, All Stages	ENSG00000161281	COX7A1	ancestryAA	1.63172e-09	-0.237639
All Subtypes, All Stages	ENSG00000066855	MTFR1	ancestryAA	1.69804e-09	0.207382
All Subtypes, All Stages	ENSG00000162959	MEMO1	ancestryAA	1.70597e-09	0.1179
All Subtypes, All Stages	ENSG00000261701	HPR	ancestryAA	1.70639e-09	0.843142
All Subtypes, All Stages	ENSG00000173262	SLC2A14	ancestryAA	1.73799e-09	0.643219
All Subtypes, All Stages	ENSG00000175354	PTPN2	ancestryAA	1.7781e-09	0.147403
All Subtypes, All Stages	ENSG00000134575	ACP2	ancestryAA	1.7843e-09	-0.172692
All Subtypes, All Stages	ENSG00000160179	ABCG1	ancestryAA	1.79731e-09	-0.247746
All Subtypes, All Stages	ENSG00000183840	GPR39	ancestryAA	1.80749e-09	-0.431866
All Subtypes, All Stages	ENSG00000133808	MICALCL	ancestryAA	1.81217e-09	-0.367232
All Subtypes, All Stages	ENSG00000204438	GPANK1	ancestryAA	1.82134e-09	-0.323692
All Subtypes, All Stages	ENSG00000108100	CCNY	ancestryAA	1.83709e-09	0.133069
All Subtypes, All Stages	ENSG00000125508	SRMS	ancestryAA	1.84495e-09	-0.42781
All Subtypes, All Stages	ENSG00000133835	HSD17B4	ancestryAA	1.86865e-09	-0.211395
All Subtypes, All Stages	ENSG00000139618	BRCA2	ancestryAA	1.89924e-09	0.214968
All Subtypes, All Stages	ENSG00000162817	C1orf115	ancestryAA	1.97203e-09	-0.390596
All Subtypes, All Stages	ENSG00000214860	EVPLL	ancestryAA	1.97974e-09	-0.615263
All Subtypes, All Stages	ENSG00000132768	DPH2	ancestryAA	2.06741e-09	0.180662
All Subtypes, All Stages	ENSG00000124523	SIRT5	ancestryAA	2.06859e-09	0.14119
All Subtypes, All Stages	ENSG00000111206	FOXM1	ancestryAA	2.107e-09	0.307209
All Subtypes, All Stages	ENSG00000172493	AFF1	ancestryAA	2.12531e-09	-0.152358
All Subtypes, All Stages	ENSG00000124702	KLHDC3	ancestryAA	2.18487e-09	0.145209
All Subtypes, All Stages	ENSG00000118193	KIF14	ancestryAA	2.20005e-09	0.312301
All Subtypes, All Stages	ENSG00000197557	TTC30A	ancestryAA	2.27482e-09	-0.23433
All Subtypes, All Stages	ENSG00000135535	CD164	ancestryAA	2.28578e-09	-0.181435
All Subtypes, All Stages	ENSG00000183309	ZNF623	ancestryAA	2.32069e-09	0.182866
All Subtypes, All Stages	ENSG00000147140	NONO	ancestryAA	2.37721e-09	0.113594
All Subtypes, All Stages	ENSG00000136457	CHAD	ancestryAA	2.3913e-09	-0.538144
All Subtypes, All Stages	ENSG00000007216	SLC13A2	ancestryAA	2.39425e-09	-0.875139
All Subtypes, All Stages	ENSG00000086712	TXLNG	ancestryAA	2.40067e-09	0.169135
All Subtypes, All Stages	ENSG00000114745	GORASP1	ancestryAA	2.43995e-09	-0.113698
All Subtypes, All Stages	ENSG00000253958	CLDN23	ancestryAA	2.45968e-09	0.347445
All Subtypes, All Stages	ENSG00000188659	FAM154B	ancestryAA	2.46025e-09	0.321521
All Subtypes, All Stages	ENSG00000042832	TG	ancestryAA	2.47156e-09	-0.0747648
All Subtypes, All Stages	ENSG00000186496	ZNF396	ancestryAA	2.47909e-09	-0.245606
All Subtypes, All Stages	ENSG00000105792	C7orf63	ancestryAA	2.483e-09	-0.281059
All Subtypes, All Stages	ENSG00000101311	FERMT1	ancestryAA	2.48912e-09	0.584233
All Subtypes, All Stages	ENSG00000164879	CA3	ancestryAA	2.49352e-09	-1.40803
All Subtypes, All Stages	ENSG00000168028	RPSA	ancestryAA	2.51845e-09	0.152952
All Subtypes, All Stages	ENSG00000187391	MAGI2	ancestryAA	2.57287e-09	-0.555315
All Subtypes, All Stages	ENSG00000084731	KIF3C	ancestryAA	2.57909e-09	0.279876
All Subtypes, All Stages	ENSG00000182810	DDX28	ancestryAA	2.59011e-09	0.14991
All Subtypes, All Stages	ENSG00000069482	GAL	ancestryAA	2.59356e-09	0.852843
All Subtypes, All Stages	ENSG00000169299	PGM2	ancestryAA	2.60154e-09	0.163404
All Subtypes, All Stages	ENSG00000124334	IL9R	ancestryAA	2.60932e-09	-0.296447
All Subtypes, All Stages	ENSG00000166407	LMO1	ancestryAA	2.61003e-09	1.20858
All Subtypes, All Stages	ENSG00000184933	OR6A2	ancestryAA	2.61686e-09	0.50649
All Subtypes, All Stages	ENSG00000126249	PDCD2L	ancestryAA	2.62075e-09	0.194888
All Subtypes, All Stages	ENSG00000103528	SYT17	ancestryAA	2.62545e-09	-0.414195
All Subtypes, All Stages	ENSG00000157456	CCNB2	ancestryAA	2.69248e-09	0.27526
All Subtypes, All Stages	ENSG00000112118	MCM3	ancestryAA	2.69461e-09	0.179883
All Subtypes, All Stages	ENSG00000146090	RASGEF1C	ancestryAA	2.70166e-09	0.752075
All Subtypes, All Stages	ENSG00000187537	POTEM	ancestryAA	2.78048e-09	-1.21688
All Subtypes, All Stages	ENSG00000143514	TP53BP2	ancestryAA	2.79611e-09	0.207505
All Subtypes, All Stages	ENSG00000147905	ZCCHC7	ancestryAA	2.8217e-09	0.12445
All Subtypes, All Stages	ENSG00000204019	CT83	ancestryAA	2.88106e-09	0.889401
All Subtypes, All Stages	ENSG00000115484	CCT4	ancestryAA	2.89126e-09	0.167555
All Subtypes, All Stages	ENSG00000143578	CREB3L4	ancestryAA	2.91008e-09	-0.338815
All Subtypes, All Stages	ENSG00000037042	TUBG2	ancestryAA	2.91049e-09	-0.2001
All Subtypes, All Stages	ENSG00000186952	TMEM232	ancestryAA	2.94043e-09	0.331621
All Subtypes, All Stages	ENSG00000120094	HOXB1	ancestryAA	2.99533e-09	-0.766407
All Subtypes, All Stages	ENSG00000137168	PPIL1	ancestryAA	3.01229e-09	0.170304
All Subtypes, All Stages	ENSG00000134461	ANKRD16	ancestryAA	3.03023e-09	0.159129
All Subtypes, All Stages	ENSG00000177981	ASB8	ancestryAA	3.06239e-09	-0.110566
All Subtypes, All Stages	ENSG00000170545	SMAGP	ancestryAA	3.13796e-09	0.239091
All Subtypes, All Stages	ENSG00000187486	KCNJ11	ancestryAA	3.14291e-09	-0.434967
All Subtypes, All Stages	ENSG00000122705	CLTA	ancestryAA	3.14985e-09	0.129363
All Subtypes, All Stages	ENSG00000261603	PRSS46	ancestryAA	3.18983e-09	0.64439
All Subtypes, All Stages	ENSG00000164024	METAP1	ancestryAA	3.19452e-09	0.147739
All Subtypes, All Stages	ENSG00000233232	NPIPB7	ancestryAA	3.21783e-09	-0.318483
All Subtypes, All Stages	ENSG00000131037	EPS8L1	ancestryAA	3.23179e-09	-0.302917
All Subtypes, All Stages	ENSG00000174417	TRHR	ancestryAA	3.23564e-09	0.472624
All Subtypes, All Stages	ENSG00000066279	ASPM	ancestryAA	3.24159e-09	0.297807
All Subtypes, All Stages	ENSG00000140025	EFCAB11	ancestryAA	3.24422e-09	-0.229582
All Subtypes, All Stages	ENSG00000213906	LTB4R2	ancestryAA	3.24772e-09	-0.266203
All Subtypes, All Stages	ENSG00000101222	SPEF1	ancestryAA	3.28832e-09	-0.458842
All Subtypes, All Stages	ENSG00000243480	AMY2A	ancestryAA	3.29517e-09	-0.822905
All Subtypes, All Stages	ENSG00000183665	TRMT12	ancestryAA	3.29724e-09	0.178338
All Subtypes, All Stages	ENSG00000165138	ANKS6	ancestryAA	3.30084e-09	0.306593
All Subtypes, All Stages	ENSG00000101974	ATP11C	ancestryAA	3.36293e-09	0.217002
All Subtypes, All Stages	ENSG00000111215	PRR4	ancestryAA	3.36343e-09	0.524551
All Subtypes, All Stages	ENSG00000129450	SIGLEC9	ancestryAA	3.37939e-09	-0.320116
All Subtypes, All Stages	ENSG00000198797	BRINP2	ancestryAA	3.4118e-09	-0.91019
All Subtypes, All Stages	ENSG00000197046	SIGLEC15	ancestryAA	3.44359e-09	-0.456291
All Subtypes, All Stages	ENSG00000007908	SELE	ancestryAA	3.44625e-09	0.472516
All Subtypes, All Stages	ENSG00000120675	DNAJC15	ancestryAA	3.45002e-09	0.231056
All Subtypes, All Stages	ENSG00000164105	SAP30	ancestryAA	3.45482e-09	0.196945
All Subtypes, All Stages	ENSG00000157873	TNFRSF14	ancestryAA	3.4574e-09	-0.211716
All Subtypes, All Stages	ENSG00000143416	SELENBP1	ancestryAA	3.46417e-09	-0.321169
All Subtypes, All Stages	ENSG00000148334	PTGES2	ancestryAA	3.51663e-09	0.141657
All Subtypes, All Stages	ENSG00000047346	FAM214A	ancestryAA	3.54286e-09	-0.280385
All Subtypes, All Stages	ENSG00000100207	TCF20	ancestryAA	3.57689e-09	0.136882
All Subtypes, All Stages	ENSG00000101958	GLRA2	ancestryAA	3.57882e-09	0.526958
All Subtypes, All Stages	ENSG00000184730	APOBR	ancestryAA	3.60157e-09	-0.311804
All Subtypes, All Stages	ENSG00000163611	SPICE1	ancestryAA	3.63287e-09	-0.170449
All Subtypes, All Stages	ENSG00000166272	WBP1L	ancestryAA	3.64204e-09	-0.126743
All Subtypes, All Stages	ENSG00000171714	ANO5	ancestryAA	3.70829e-09	-0.620045
All Subtypes, All Stages	ENSG00000162039	MEIOB	ancestryAA	3.80251e-09	0.639501
All Subtypes, All Stages	ENSG00000172137	CALB2	ancestryAA	3.82779e-09	0.662879
All Subtypes, All Stages	ENSG00000239697	TNFSF12	ancestryAA	3.91118e-09	-0.169125
All Subtypes, All Stages	ENSG00000197951	ZNF71	ancestryAA	3.91528e-09	0.163211
All Subtypes, All Stages	ENSG00000130255	RPL36	ancestryAA	3.94149e-09	0.144583
All Subtypes, All Stages	ENSG00000142102	ATHL1	ancestryAA	3.94231e-09	-0.489614
All Subtypes, All Stages	ENSG00000158008	EXTL1	ancestryAA	3.96554e-09	0.616795
All Subtypes, All Stages	ENSG00000213463	SYNJ2BP	ancestryAA	4.01114e-09	-0.169398
All Subtypes, All Stages	ENSG00000102900	NUP93	ancestryAA	4.02081e-09	0.154104
All Subtypes, All Stages	ENSG00000163683	SMIM14	ancestryAA	4.09537e-09	-0.2484
All Subtypes, All Stages	ENSG00000170448	NFXL1	ancestryAA	4.16359e-09	0.14117
All Subtypes, All Stages	ENSG00000164649	CDCA7L	ancestryAA	4.17565e-09	0.303368
All Subtypes, All Stages	ENSG00000152749	GPR180	ancestryAA	4.18764e-09	0.172524
All Subtypes, All Stages	ENSG00000137642	SORL1	ancestryAA	4.1999e-09	-0.234612
All Subtypes, All Stages	ENSG00000143321	HDGF	ancestryAA	4.20419e-09	0.160886
All Subtypes, All Stages	ENSG00000162755	KLHDC9	ancestryAA	4.25115e-09	-0.306811
All Subtypes, All Stages	ENSG00000138092	CENPO	ancestryAA	4.27491e-09	0.164653
All Subtypes, All Stages	ENSG00000157654	PALM2-AKAP2	ancestryAA	4.29178e-09	0.325061
All Subtypes, All Stages	ENSG00000168781	PPIP5K1	ancestryAA	4.34187e-09	-0.165417
All Subtypes, All Stages	ENSG00000180346	TIGD2	ancestryAA	4.34812e-09	0.192501
All Subtypes, All Stages	ENSG00000179294	C17orf96	ancestryAA	4.35448e-09	0.381127
All Subtypes, All Stages	ENSG00000048162	NOP16	ancestryAA	4.38053e-09	0.229893
All Subtypes, All Stages	ENSG00000178999	AURKB	ancestryAA	4.3997e-09	0.325739
All Subtypes, All Stages	ENSG00000198483	ANKRD35	ancestryAA	4.41669e-09	0.682736
All Subtypes, All Stages	ENSG00000115274	INO80B	ancestryAA	4.43979e-09	-0.11648
All Subtypes, All Stages	ENSG00000205189	ZBTB10	ancestryAA	4.44577e-09	0.251527
All Subtypes, All Stages	ENSG00000196503	ARL9	ancestryAA	4.45007e-09	0.440232
All Subtypes, All Stages	ENSG00000198825	INPP5F	ancestryAA	4.47022e-09	0.168949
All Subtypes, All Stages	ENSG00000110318	KIAA1377	ancestryAA	4.50868e-09	-0.359725
All Subtypes, All Stages	ENSG00000140451	PIF1	ancestryAA	4.70969e-09	0.306913
All Subtypes, All Stages	ENSG00000170803	OR2AG1	ancestryAA	4.71725e-09	0.557555
All Subtypes, All Stages	ENSG00000079337	RAPGEF3	ancestryAA	4.82771e-09	-0.305225
All Subtypes, All Stages	ENSG00000197893	NRAP	ancestryAA	4.86113e-09	-1.92124
All Subtypes, All Stages	ENSG00000174898	CATSPERD	ancestryAA	4.87844e-09	0.422943
All Subtypes, All Stages	ENSG00000035720	STAP1	ancestryAA	4.88473e-09	0.491252
All Subtypes, All Stages	ENSG00000155962	CLIC2	ancestryAA	4.96289e-09	-0.373121
All Subtypes, All Stages	ENSG00000180658	OR2A4	ancestryAA	5.05498e-09	-0.86096
All Subtypes, All Stages	ENSG00000155760	FZD7	ancestryAA	5.07911e-09	0.420041
All Subtypes, All Stages	ENSG00000166946	CCNDBP1	ancestryAA	5.08133e-09	-0.165194
All Subtypes, All Stages	ENSG00000153487	ING1	ancestryAA	5.08289e-09	0.239508
All Subtypes, All Stages	ENSG00000169994	MYO7B	ancestryAA	5.114e-09	-0.0473347
All Subtypes, All Stages	ENSG00000142207	URB1	ancestryAA	5.13976e-09	0.143196
All Subtypes, All Stages	ENSG00000174607	UGT8	ancestryAA	5.15758e-09	0.729294
All Subtypes, All Stages	ENSG00000144228	SPOPL	ancestryAA	5.22734e-09	-0.185531
All Subtypes, All Stages	ENSG00000105186	ANKRD27	ancestryAA	5.25397e-09	0.182652
All Subtypes, All Stages	ENSG00000163684	RPP14	ancestryAA	5.4782e-09	0.0996599
All Subtypes, All Stages	ENSG00000114654	EFCC1	ancestryAA	5.53374e-09	-0.439315
All Subtypes, All Stages	ENSG00000176236	C10orf111	ancestryAA	5.7048e-09	0.323512
All Subtypes, All Stages	ENSG00000183520	UTP11L	ancestryAA	5.80857e-09	0.144411
All Subtypes, All Stages	ENSG00000132122	SPATA6	ancestryAA	5.82927e-09	-0.203156
All Subtypes, All Stages	ENSG00000114670	NEK11	ancestryAA	5.84257e-09	-0.203352
All Subtypes, All Stages	ENSG00000185013	NT5C1B	ancestryAA	5.89267e-09	-0.224725
All Subtypes, All Stages	ENSG00000172262	ZNF131	ancestryAA	5.89856e-09	0.120409
All Subtypes, All Stages	ENSG00000017797	RALBP1	ancestryAA	5.90581e-09	0.137598
All Subtypes, All Stages	ENSG00000168955	TM4SF20	ancestryAA	5.91072e-09	-0.000930749
All Subtypes, All Stages	ENSG00000122188	LAX1	ancestryAA	5.91529e-09	0.474201
All Subtypes, All Stages	ENSG00000164045	CDC25A	ancestryAA	6.08553e-09	0.324274
All Subtypes, All Stages	ENSG00000148840	PPRC1	ancestryAA	6.11901e-09	0.118908
All Subtypes, All Stages	ENSG00000146530	VWDE	ancestryAA	6.27876e-09	0.584647
All Subtypes, All Stages	ENSG00000118729	CASQ2	ancestryAA	6.39752e-09	-0.566464
All Subtypes, All Stages	ENSG00000123131	PRDX4	ancestryAA	6.44452e-09	0.211835
All Subtypes, All Stages	ENSG00000229859	PGA3	ancestryAA	6.44782e-09	-2.03177
All Subtypes, All Stages	ENSG00000186377	CYP4X1	ancestryAA	6.50899e-09	-0.705482
All Subtypes, All Stages	ENSG00000144713	RPL32	ancestryAA	6.52327e-09	0.149449
All Subtypes, All Stages	ENSG00000186493	C5orf38	ancestryAA	6.53443e-09	-0.47919
All Subtypes, All Stages	ENSG00000149554	CHEK1	ancestryAA	6.53886e-09	0.26999
All Subtypes, All Stages	ENSG00000177465	ACOT4	ancestryAA	6.60288e-09	-0.305988
All Subtypes, All Stages	ENSG00000137955	RABGGTB	ancestryAA	6.72415e-09	0.160107
All Subtypes, All Stages	ENSG00000104313	EYA1	ancestryAA	6.77703e-09	-0.790799
All Subtypes, All Stages	ENSG00000154310	TNIK	ancestryAA	6.90488e-09	-0.289838
All Subtypes, All Stages	ENSG00000204172	AGAP10	ancestryAA	6.9323e-09	-0.517263
All Subtypes, All Stages	ENSG00000115841	RMDN2	ancestryAA	6.96309e-09	-0.218446
All Subtypes, All Stages	ENSG00000170396	ZNF804A	ancestryAA	7.00964e-09	-0.0573507
All Subtypes, All Stages	ENSG00000115596	WNT6	ancestryAA	7.09762e-09	0.737623
All Subtypes, All Stages	ENSG00000104044	OCA2	ancestryAA	7.14129e-09	0.86615
All Subtypes, All Stages	ENSG00000001167	NFYA	ancestryAA	7.14891e-09	0.134519
All Subtypes, All Stages	ENSG00000054392	HHAT	ancestryAA	7.41467e-09	-0.239226
All Subtypes, All Stages	ENSG00000122696	SLC25A51	ancestryAA	7.62612e-09	0.122701
All Subtypes, All Stages	ENSG00000170011	MYRIP	ancestryAA	7.70347e-09	-0.322901
All Subtypes, All Stages	ENSG00000137996	RTCA	ancestryAA	7.8433e-09	0.116481
All Subtypes, All Stages	ENSG00000168453	HR	ancestryAA	7.99575e-09	0.447366
All Subtypes, All Stages	ENSG00000137513	NARS2	ancestryAA	8.02457e-09	-0.234953
All Subtypes, All Stages	ENSG00000171403	KRT9	ancestryAA	8.0764e-09	-0.112092
All Subtypes, All Stages	ENSG00000197165	SULT1A2	ancestryAA	8.10793e-09	-0.294604
All Subtypes, All Stages	ENSG00000148604	RGR	ancestryAA	8.18723e-09	1.04628
All Subtypes, All Stages	ENSG00000198912	C1orf174	ancestryAA	8.23184e-09	0.0967964
All Subtypes, All Stages	ENSG00000119185	ITGB1BP1	ancestryAA	8.2745e-09	0.107193
All Subtypes, All Stages	ENSG00000112077	RHAG	ancestryAA	8.32684e-09	-1.31009
All Subtypes, All Stages	ENSG00000163866	SMIM12	ancestryAA	8.36748e-09	0.106026
All Subtypes, All Stages	ENSG00000105750	ZNF85	ancestryAA	8.37601e-09	0.192984
All Subtypes, All Stages	ENSG00000169249	ZRSR2	ancestryAA	8.39927e-09	-0.130459
All Subtypes, All Stages	ENSG00000127415	IDUA	ancestryAA	8.47436e-09	-0.264847
All Subtypes, All Stages	ENSG00000102393	GLA	ancestryAA	8.52617e-09	0.0252176
All Subtypes, All Stages	ENSG00000140829	DHX38	ancestryAA	8.58845e-09	0.110729
All Subtypes, All Stages	ENSG00000139914	FITM1	ancestryAA	9.00458e-09	-0.322584
All Subtypes, All Stages	ENSG00000116062	MSH6	ancestryAA	9.03253e-09	0.140287
All Subtypes, All Stages	ENSG00000157404	KIT	ancestryAA	9.10055e-09	0.478821
All Subtypes, All Stages	ENSG00000149295	DRD2	ancestryAA	9.22447e-09	0.837041
All Subtypes, All Stages	ENSG00000113163	COL4A3BP	ancestryAA	9.31693e-09	-0.130294
All Subtypes, All Stages	ENSG00000064419	TNPO3	ancestryAA	9.32923e-09	0.0999405
All Subtypes, All Stages	ENSG00000188603	CLN3	ancestryAA	9.49937e-09	-0.201914
All Subtypes, All Stages	ENSG00000197565	COL4A6	ancestryAA	9.60808e-09	-0.641912
All Subtypes, All Stages	ENSG00000163424	C3orf30	ancestryAA	9.67549e-09	0.435692
All Subtypes, All Stages	ENSG00000184828	ZBTB7C	ancestryAA	9.69223e-09	-0.406741
All Subtypes, All Stages	ENSG00000125848	FLRT3	ancestryAA	9.70017e-09	-0.382351
All Subtypes, All Stages	ENSG00000198492	YTHDF2	ancestryAA	9.72971e-09	0.0890515
All Subtypes, All Stages	ENSG00000167264	DUS2	ancestryAA	9.98967e-09	0.130427
All Subtypes, All Stages	ENSG00000165966	PDZRN4	ancestryAA	1.02035e-08	-0.796751
All Subtypes, All Stages	ENSG00000152284	TCF7L1	ancestryAA	1.04019e-08	0.347306
All Subtypes, All Stages	ENSG00000185467	KPNA7	ancestryAA	1.07127e-08	0.382978
All Subtypes, All Stages	ENSG00000124493	GRM4	ancestryAA	1.07998e-08	-0.73381
All Subtypes, All Stages	ENSG00000255633	MTRNR2L9	ancestryAA	1.08013e-08	0.154065
All Subtypes, All Stages	ENSG00000011590	ZBTB32	ancestryAA	1.08077e-08	0.196715
All Subtypes, All Stages	ENSG00000139146	FAM60A	ancestryAA	1.10284e-08	0.335379
All Subtypes, All Stages	ENSG00000135506	OS9	ancestryAA	1.10785e-08	-0.117294
All Subtypes, All Stages	ENSG00000183793	NPIPA5	ancestryAA	1.10788e-08	-0.403587
All Subtypes, All Stages	ENSG00000065060	UHRF1BP1	ancestryAA	1.12859e-08	0.1198
All Subtypes, All Stages	ENSG00000122483	CCDC18	ancestryAA	1.13515e-08	0.155535
All Subtypes, All Stages	ENSG00000163872	YEATS2	ancestryAA	1.14803e-08	0.157818
All Subtypes, All Stages	ENSG00000203780	FANK1	ancestryAA	1.14901e-08	-0.31678
All Subtypes, All Stages	ENSG00000034239	EFCAB1	ancestryAA	1.15103e-08	0.540074
All Subtypes, All Stages	ENSG00000185621	LMLN	ancestryAA	1.15904e-08	-0.155105
All Subtypes, All Stages	ENSG00000041353	RAB27B	ancestryAA	1.16446e-08	-0.357218
All Subtypes, All Stages	ENSG00000171206	TRIM8	ancestryAA	1.16896e-08	-0.142373
All Subtypes, All Stages	ENSG00000149090	PAMR1	ancestryAA	1.17267e-08	-0.414051
All Subtypes, All Stages	ENSG00000005381	MPO	ancestryAA	1.17783e-08	-1.0361
All Subtypes, All Stages	ENSG00000116711	PLA2G4A	ancestryAA	1.19069e-08	0.34077
All Subtypes, All Stages	ENSG00000204084	INPP5B	ancestryAA	1.19672e-08	-0.119562
All Subtypes, All Stages	ENSG00000172062	SMN1	ancestryAA	1.19803e-08	-0.228895
All Subtypes, All Stages	ENSG00000165695	AK8	ancestryAA	1.24567e-08	-0.267225
All Subtypes, All Stages	ENSG00000167094	TTC16	ancestryAA	1.24752e-08	-0.320264
All Subtypes, All Stages	ENSG00000175084	DES	ancestryAA	1.31329e-08	-0.958806
All Subtypes, All Stages	ENSG00000132970	WASF3	ancestryAA	1.31454e-08	0.284163
All Subtypes, All Stages	ENSG00000185306	C12orf56	ancestryAA	1.31859e-08	0.484316
All Subtypes, All Stages	ENSG00000135521	LTV1	ancestryAA	1.32095e-08	0.145882
All Subtypes, All Stages	ENSG00000113569	NUP155	ancestryAA	1.32404e-08	0.168688
All Subtypes, All Stages	ENSG00000144354	CDCA7	ancestryAA	1.34509e-08	0.420228
All Subtypes, All Stages	ENSG00000143107	FNDC7	ancestryAA	1.3452e-08	0.366076
All Subtypes, All Stages	ENSG00000170382	LRRN2	ancestryAA	1.36431e-08	-0.316944
All Subtypes, All Stages	ENSG00000183044	ABAT	ancestryAA	1.38544e-08	-0.459091
All Subtypes, All Stages	ENSG00000164237	CMBL	ancestryAA	1.39645e-08	-0.36114
All Subtypes, All Stages	ENSG00000100302	RASD2	ancestryAA	1.41286e-08	0.432456
All Subtypes, All Stages	ENSG00000247626	MARS2	ancestryAA	1.43344e-08	0.156211
All Subtypes, All Stages	ENSG00000204147	ASAH2B	ancestryAA	1.47303e-08	0.19789
All Subtypes, All Stages	ENSG00000188152	NUTM2G	ancestryAA	1.47892e-08	0.155246
All Subtypes, All Stages	ENSG00000175262	C1orf127	ancestryAA	1.48968e-08	-0.441723
All Subtypes, All Stages	ENSG00000184220	CMSS1	ancestryAA	1.49815e-08	0.179663
All Subtypes, All Stages	ENSG00000046653	GPM6B	ancestryAA	1.5094e-08	0.305447
All Subtypes, All Stages	ENSG00000144820	GPR128	ancestryAA	1.51574e-08	-1.14959
All Subtypes, All Stages	ENSG00000151640	DPYSL4	ancestryAA	1.52528e-08	0.358684
All Subtypes, All Stages	ENSG00000123485	HJURP	ancestryAA	1.54088e-08	0.278232
All Subtypes, All Stages	ENSG00000118420	UBE3D	ancestryAA	1.54884e-08	0.161266
All Subtypes, All Stages	ENSG00000171227	TMEM37	ancestryAA	1.55797e-08	-0.298264
All Subtypes, All Stages	ENSG00000196912	ANKRD36B	ancestryAA	1.57631e-08	0.174402
All Subtypes, All Stages	ENSG00000197122	SRC	ancestryAA	1.5804e-08	0.16916
All Subtypes, All Stages	ENSG00000076003	MCM6	ancestryAA	1.60644e-08	0.192684
All Subtypes, All Stages	ENSG00000115758	ODC1	ancestryAA	1.6183e-08	0.25559
All Subtypes, All Stages	ENSG00000163209	SPRR3	ancestryAA	1.63077e-08	0.397507
All Subtypes, All Stages	ENSG00000143153	ATP1B1	ancestryAA	1.64102e-08	-0.288892
All Subtypes, All Stages	ENSG00000101213	PTK6	ancestryAA	1.67389e-08	-0.331559
All Subtypes, All Stages	ENSG00000102384	CENPI	ancestryAA	1.68178e-08	0.254217
All Subtypes, All Stages	ENSG00000169504	CLIC4	ancestryAA	1.69647e-08	0.170666
All Subtypes, All Stages	ENSG00000085978	ATG16L1	ancestryAA	1.73004e-08	-0.149912
All Subtypes, All Stages	ENSG00000167333	TRIM68	ancestryAA	1.7408e-08	-0.235905
All Subtypes, All Stages	ENSG00000182307	C8orf33	ancestryAA	1.74558e-08	0.19428
All Subtypes, All Stages	ENSG00000164187	LMBRD2	ancestryAA	1.74776e-08	-0.176012
All Subtypes, All Stages	ENSG00000164430	MB21D1	ancestryAA	1.78802e-08	0.21444
All Subtypes, All Stages	ENSG00000250486	FAM218A	ancestryAA	1.79053e-08	0.381369
All Subtypes, All Stages	ENSG00000184454	NCMAP	ancestryAA	1.79685e-08	0.486236
All Subtypes, All Stages	ENSG00000139990	DCAF5	ancestryAA	1.80118e-08	-0.10762
All Subtypes, All Stages	ENSG00000132964	CDK8	ancestryAA	1.80436e-08	0.155823
All Subtypes, All Stages	ENSG00000132688	NES	ancestryAA	1.8365e-08	0.29305
All Subtypes, All Stages	ENSG00000155657	TTN	ancestryAA	1.84133e-08	-0.951665
All Subtypes, All Stages	ENSG00000175662	TOM1L2	ancestryAA	1.93514e-08	-0.149146
All Subtypes, All Stages	ENSG00000125355	TMEM255A	ancestryAA	1.93723e-08	0.318438
All Subtypes, All Stages	ENSG00000145604	SKP2	ancestryAA	1.96515e-08	0.189184
All Subtypes, All Stages	ENSG00000102387	TAF7L	ancestryAA	2.01734e-08	0.351901
All Subtypes, All Stages	ENSG00000151773	CCDC122	ancestryAA	2.01853e-08	-0.227713
All Subtypes, All Stages	ENSG00000267795	SMIM22	ancestryAA	2.05188e-08	-0.37082
All Subtypes, All Stages	ENSG00000204179	PTPN20A	ancestryAA	2.05314e-08	0.432026
All Subtypes, All Stages	ENSG00000065989	PDE4A	ancestryAA	2.13528e-08	-0.260121
All Subtypes, All Stages	ENSG00000133818	RRAS2	ancestryAA	2.15716e-08	0.221563
All Subtypes, All Stages	ENSG00000180336	C17orf104	ancestryAA	2.18241e-08	0.336313
All Subtypes, All Stages	ENSG00000143653	SCCPDH	ancestryAA	2.2046e-08	-0.292069
All Subtypes, All Stages	ENSG00000164002	EXO5	ancestryAA	2.23623e-08	0.138438
All Subtypes, All Stages	ENSG00000143452	HORMAD1	ancestryAA	2.23683e-08	0.681205
All Subtypes, All Stages	ENSG00000135956	TMEM127	ancestryAA	2.24638e-08	-0.100712
All Subtypes, All Stages	ENSG00000167851	CD300A	ancestryAA	2.25586e-08	-0.245271
All Subtypes, All Stages	ENSG00000120539	MASTL	ancestryAA	2.27141e-08	0.186651
All Subtypes, All Stages	ENSG00000197653	DNAH10	ancestryAA	2.2875e-08	0.269668
All Subtypes, All Stages	ENSG00000135976	ANKRD36	ancestryAA	2.2972e-08	0.185787
All Subtypes, All Stages	ENSG00000143479	DYRK3	ancestryAA	2.30275e-08	0.228319
All Subtypes, All Stages	ENSG00000204209	DAXX	ancestryAA	2.31184e-08	0.359881
All Subtypes, All Stages	ENSG00000168653	NDUFS5	ancestryAA	2.31513e-08	0.166351
All Subtypes, All Stages	ENSG00000175274	TP53I11	ancestryAA	2.31566e-08	-0.199537
All Subtypes, All Stages	ENSG00000170959	DCDC1	ancestryAA	2.31948e-08	-0.53598
All Subtypes, All Stages	ENSG00000168263	KCNV2	ancestryAA	2.34215e-08	0.247953
All Subtypes, All Stages	ENSG00000133195	SLC39A11	ancestryAA	2.36127e-08	-0.201646
All Subtypes, All Stages	ENSG00000198046	ZNF667	ancestryAA	2.36231e-08	0.325953
All Subtypes, All Stages	ENSG00000185043	CIB1	ancestryAA	2.36803e-08	-0.17462
All Subtypes, All Stages	ENSG00000157335	CLEC18C	ancestryAA	2.37474e-08	-0.730014
All Subtypes, All Stages	ENSG00000188807	TMEM201	ancestryAA	2.38251e-08	0.18728
All Subtypes, All Stages	ENSG00000132128	LRRC41	ancestryAA	2.39683e-08	0.130796
All Subtypes, All Stages	ENSG00000109576	AADAT	ancestryAA	2.39903e-08	0.347583
All Subtypes, All Stages	ENSG00000172014	ANKRD20A4	ancestryAA	2.41739e-08	-0.373801
All Subtypes, All Stages	ENSG00000065183	WDR3	ancestryAA	2.42716e-08	0.191978
All Subtypes, All Stages	ENSG00000135549	PKIB	ancestryAA	2.43289e-08	-0.441165
All Subtypes, All Stages	ENSG00000162885	B3GALNT2	ancestryAA	2.45549e-08	0.14323
All Subtypes, All Stages	ENSG00000203952	CCDC160	ancestryAA	2.45803e-08	-0.505983
All Subtypes, All Stages	ENSG00000163092	XIRP2	ancestryAA	2.45806e-08	-2.51397
All Subtypes, All Stages	ENSG00000149136	SSRP1	ancestryAA	2.47264e-08	0.148258
All Subtypes, All Stages	ENSG00000236398	TAS2R39	ancestryAA	2.48807e-08	0.352599
All Subtypes, All Stages	ENSG00000035141	FAM136A	ancestryAA	2.51162e-08	0.141707
All Subtypes, All Stages	ENSG00000144395	CCDC150	ancestryAA	2.51442e-08	0.252802
All Subtypes, All Stages	ENSG00000196415	PRTN3	ancestryAA	2.52482e-08	-1.1053
All Subtypes, All Stages	ENSG00000120696	KBTBD7	ancestryAA	2.54734e-08	0.132623
All Subtypes, All Stages	ENSG00000118017	A4GNT	ancestryAA	2.57282e-08	0.75391
All Subtypes, All Stages	ENSG00000120725	SIL1	ancestryAA	2.59746e-08	-0.165638
All Subtypes, All Stages	ENSG00000177602	GSG2	ancestryAA	2.60707e-08	0.240273
All Subtypes, All Stages	ENSG00000196584	XRCC2	ancestryAA	2.61453e-08	0.271508
All Subtypes, All Stages	ENSG00000205863	C1QTNF9B	ancestryAA	2.64433e-08	-0.517424
All Subtypes, All Stages	ENSG00000212643	ZRSR1	ancestryAA	2.65192e-08	-0.699622
All Subtypes, All Stages	ENSG00000198863	RUNDC1	ancestryAA	2.6529e-08	-0.180747
All Subtypes, All Stages	ENSG00000161040	FBXL13	ancestryAA	2.65752e-08	0.28487
All Subtypes, All Stages	ENSG00000100445	SDR39U1	ancestryAA	2.65806e-08	0.114521
All Subtypes, All Stages	ENSG00000156876	SASS6	ancestryAA	2.67506e-08	0.191827
All Subtypes, All Stages	ENSG00000070669	ASNS	ancestryAA	2.68718e-08	0.202869
All Subtypes, All Stages	ENSG00000166004	KIAA1731	ancestryAA	2.70335e-08	0.152336
All Subtypes, All Stages	ENSG00000148773	MKI67	ancestryAA	2.72513e-08	0.275714
All Subtypes, All Stages	ENSG00000206418	RAB12	ancestryAA	2.72942e-08	0.147718
All Subtypes, All Stages	ENSG00000169084	DHRSX	ancestryAA	2.7635e-08	-0.148563
All Subtypes, All Stages	ENSG00000136535	TBR1	ancestryAA	2.7771e-08	0.00158602
All Subtypes, All Stages	ENSG00000257150	PGAM1P5	ancestryAA	2.79486e-08	-0.656976
All Subtypes, All Stages	ENSG00000042317	SPATA7	ancestryAA	2.84337e-08	-0.146209
All Subtypes, All Stages	ENSG00000160688	FLAD1	ancestryAA	2.87579e-08	0.153237
All Subtypes, All Stages	ENSG00000138449	SLC40A1	ancestryAA	2.94094e-08	-0.366437
All Subtypes, All Stages	ENSG00000186523	FAM86B1	ancestryAA	2.94997e-08	-0.230324
All Subtypes, All Stages	ENSG00000141101	NOB1	ancestryAA	2.95174e-08	0.171585
All Subtypes, All Stages	ENSG00000034053	APBA2	ancestryAA	2.9871e-08	0.414428
All Subtypes, All Stages	ENSG00000148835	TAF5	ancestryAA	3.01077e-08	0.128059
All Subtypes, All Stages	ENSG00000122406	RPL5	ancestryAA	3.01881e-08	0.153543
All Subtypes, All Stages	ENSG00000080293	SCTR	ancestryAA	3.02098e-08	-0.467915
All Subtypes, All Stages	ENSG00000133872	TMEM66	ancestryAA	3.03191e-08	-0.148114
All Subtypes, All Stages	ENSG00000080839	RBL1	ancestryAA	3.06133e-08	0.174662
All Subtypes, All Stages	ENSG00000165887	ANKRD2	ancestryAA	3.06244e-08	-1.06589
All Subtypes, All Stages	ENSG00000033050	ABCF2	ancestryAA	3.07554e-08	0.158486
All Subtypes, All Stages	ENSG00000137968	SLC44A5	ancestryAA	3.07625e-08	-0.56769
All Subtypes, All Stages	ENSG00000139970	RTN1	ancestryAA	3.08295e-08	-0.329196
All Subtypes, All Stages	ENSG00000050393	MCUR1	ancestryAA	3.21059e-08	0.150911
All Subtypes, All Stages	ENSG00000117013	KCNQ4	ancestryAA	3.22823e-08	0.635541
All Subtypes, All Stages	ENSG00000124789	NUP153	ancestryAA	3.25565e-08	0.135256
All Subtypes, All Stages	ENSG00000162631	NTNG1	ancestryAA	3.33582e-08	-0.955794
All Subtypes, All Stages	ENSG00000183072	NKX2-5	ancestryAA	3.34541e-08	0.718356
All Subtypes, All Stages	ENSG00000116785	CFHR3	ancestryAA	3.36635e-08	-1.00284
All Subtypes, All Stages	ENSG00000152669	CCNO	ancestryAA	3.38271e-08	-0.572146
All Subtypes, All Stages	ENSG00000155380	SLC16A1	ancestryAA	3.43216e-08	0.308427
All Subtypes, All Stages	ENSG00000104687	GSR	ancestryAA	3.43841e-08	-0.260545
All Subtypes, All Stages	ENSG00000124657	OR2B6	ancestryAA	3.481e-08	0.553992
All Subtypes, All Stages	ENSG00000175063	UBE2C	ancestryAA	3.48211e-08	0.308731
All Subtypes, All Stages	ENSG00000204619	PPP1R11	ancestryAA	3.49576e-08	-0.352666
All Subtypes, All Stages	ENSG00000156042	TTC18	ancestryAA	3.50157e-08	-0.310699
All Subtypes, All Stages	ENSG00000139174	PRICKLE1	ancestryAA	3.52838e-08	0.276929
All Subtypes, All Stages	ENSG00000112234	FBXL4	ancestryAA	3.55283e-08	0.149475
All Subtypes, All Stages	ENSG00000169220	RGS14	ancestryAA	3.60419e-08	-0.205989
All Subtypes, All Stages	ENSG00000112306	RPS12	ancestryAA	3.67154e-08	0.208575
All Subtypes, All Stages	ENSG00000154237	LRRK1	ancestryAA	3.69339e-08	0.179762
All Subtypes, All Stages	ENSG00000039139	DNAH5	ancestryAA	3.72234e-08	-0.426321
All Subtypes, All Stages	ENSG00000168274	HIST1H2AE	ancestryAA	3.72438e-08	0.251255
All Subtypes, All Stages	ENSG00000161996	WDR90	ancestryAA	3.76835e-08	-0.20279
All Subtypes, All Stages	ENSG00000120438	TCP1	ancestryAA	3.78895e-08	0.16817
All Subtypes, All Stages	ENSG00000068400	GRIPAP1	ancestryAA	3.81692e-08	-0.108677
All Subtypes, All Stages	ENSG00000116678	LEPR	ancestryAA	3.81698e-08	-0.389308
All Subtypes, All Stages	ENSG00000172927	MYEOV	ancestryAA	4.01083e-08	0.670022
All Subtypes, All Stages	ENSG00000106351	AGFG2	ancestryAA	4.01436e-08	-0.176994
All Subtypes, All Stages	ENSG00000077809	GTF2I	ancestryAA	4.0206e-08	0.125022
All Subtypes, All Stages	ENSG00000104731	KLHDC4	ancestryAA	4.02213e-08	0.141
All Subtypes, All Stages	ENSG00000070761	C16orf80	ancestryAA	4.02676e-08	0.127841
All Subtypes, All Stages	ENSG00000167747	C19orf48	ancestryAA	4.06966e-08	0.183841
All Subtypes, All Stages	ENSG00000140323	DISP2	ancestryAA	4.07888e-08	-0.389032
All Subtypes, All Stages	ENSG00000147789	ZNF7	ancestryAA	4.10518e-08	0.134148
All Subtypes, All Stages	ENSG00000106144	CASP2	ancestryAA	4.11373e-08	0.117118
All Subtypes, All Stages	ENSG00000164086	DUSP7	ancestryAA	4.14084e-08	0.180065
All Subtypes, All Stages	ENSG00000259511	UBE2Q2L	ancestryAA	4.19604e-08	0.253401
All Subtypes, All Stages	ENSG00000108018	SORCS1	ancestryAA	4.20178e-08	-0.702376
All Subtypes, All Stages	ENSG00000138100	TRIM54	ancestryAA	4.20478e-08	-0.655366
All Subtypes, All Stages	ENSG00000197375	SLC22A5	ancestryAA	4.22826e-08	-0.216068
All Subtypes, All Stages	ENSG00000186832	KRT16	ancestryAA	4.28046e-08	0.905557
All Subtypes, All Stages	ENSG00000145214	DGKQ	ancestryAA	4.282e-08	-0.226627
All Subtypes, All Stages	ENSG00000164970	FAM219A	ancestryAA	4.31392e-08	0.171841
All Subtypes, All Stages	ENSG00000198933	TBKBP1	ancestryAA	4.31822e-08	-0.184337
All Subtypes, All Stages	ENSG00000151849	CENPJ	ancestryAA	4.32062e-08	0.181987
All Subtypes, All Stages	ENSG00000135472	FAIM2	ancestryAA	4.32901e-08	-0.933266
All Subtypes, All Stages	ENSG00000139985	ADAM21	ancestryAA	4.45277e-08	-0.277817
All Subtypes, All Stages	ENSG00000159212	CLIC6	ancestryAA	4.51182e-08	-0.845529
All Subtypes, All Stages	ENSG00000149761	NUDT22	ancestryAA	4.60539e-08	-0.125819
All Subtypes, All Stages	ENSG00000143412	ANXA9	ancestryAA	4.64245e-08	-0.355979
All Subtypes, All Stages	ENSG00000170852	KBTBD2	ancestryAA	4.65591e-08	0.0972833
All Subtypes, All Stages	ENSG00000196118	C16orf93	ancestryAA	4.77269e-08	-0.2332
All Subtypes, All Stages	ENSG00000160345	C9orf116	ancestryAA	4.79668e-08	-0.283176
All Subtypes, All Stages	ENSG00000186815	TPCN1	ancestryAA	4.88519e-08	-0.142852
All Subtypes, All Stages	ENSG00000137571	SLCO5A1	ancestryAA	4.93348e-08	0.415506
All Subtypes, All Stages	ENSG00000213366	GSTM2	ancestryAA	4.93532e-08	-0.314148
All Subtypes, All Stages	ENSG00000105185	PDCD5	ancestryAA	5.04128e-08	0.228761
All Subtypes, All Stages	ENSG00000185104	FAF1	ancestryAA	5.04968e-08	0.114653
All Subtypes, All Stages	ENSG00000112706	IMPG1	ancestryAA	5.11163e-08	0.632321
All Subtypes, All Stages	ENSG00000128059	PPAT	ancestryAA	5.13278e-08	0.163097
All Subtypes, All Stages	ENSG00000141699	FAM134C	ancestryAA	5.14635e-08	-0.111789
All Subtypes, All Stages	ENSG00000131379	C3orf20	ancestryAA	5.1587e-08	-0.462764
All Subtypes, All Stages	ENSG00000163159	VPS72	ancestryAA	5.16457e-08	0.145499
All Subtypes, All Stages	ENSG00000188452	CERKL	ancestryAA	5.25029e-08	-0.362547
All Subtypes, All Stages	ENSG00000145220	LYAR	ancestryAA	5.30223e-08	0.166914
All Subtypes, All Stages	ENSG00000165140	FBP1	ancestryAA	5.37618e-08	-0.362843
All Subtypes, All Stages	ENSG00000119650	IFT43	ancestryAA	5.38811e-08	-0.131962
All Subtypes, All Stages	ENSG00000197548	ATG7	ancestryAA	5.39089e-08	-0.12577
All Subtypes, All Stages	ENSG00000164916	FOXK1	ancestryAA	5.43264e-08	0.176886
All Subtypes, All Stages	ENSG00000155438	NIFK	ancestryAA	5.4396e-08	0.141481
All Subtypes, All Stages	ENSG00000066923	STAG3	ancestryAA	5.4556e-08	0.328487
All Subtypes, All Stages	ENSG00000175414	ARL10	ancestryAA	5.48297e-08	0.232764
All Subtypes, All Stages	ENSG00000175040	CHST2	ancestryAA	5.49045e-08	0.408756
All Subtypes, All Stages	ENSG00000101282	RSPO4	ancestryAA	5.50803e-08	0.542157
All Subtypes, All Stages	ENSG00000269897	COMMD3-BMI1	ancestryAA	5.53537e-08	-0.199006
All Subtypes, All Stages	ENSG00000155542	SETD9	ancestryAA	5.81682e-08	-0.204124
All Subtypes, All Stages	ENSG00000116151	MORN1	ancestryAA	5.82164e-08	-0.205008
All Subtypes, All Stages	ENSG00000163762	TM4SF18	ancestryAA	5.94996e-08	-0.531921
All Subtypes, All Stages	ENSG00000067836	ROGDI	ancestryAA	6.00059e-08	-0.23004
All Subtypes, All Stages	ENSG00000070770	CSNK2A2	ancestryAA	6.05043e-08	0.124465
All Subtypes, All Stages	ENSG00000100726	TELO2	ancestryAA	6.14076e-08	-0.164475
All Subtypes, All Stages	ENSG00000186020	ZNF529	ancestryAA	6.16203e-08	0.162443
All Subtypes, All Stages	ENSG00000184206	GOLGA6L4	ancestryAA	6.167e-08	0.234963
All Subtypes, All Stages	ENSG00000115163	CENPA	ancestryAA	6.18882e-08	0.288898
All Subtypes, All Stages	ENSG00000007312	CD79B	ancestryAA	6.20423e-08	0.435322
All Subtypes, All Stages	ENSG00000152042	NBPF11	ancestryAA	6.21719e-08	0.137004
All Subtypes, All Stages	ENSG00000151650	VENTX	ancestryAA	6.25204e-08	-0.271982
All Subtypes, All Stages	ENSG00000126261	UBA2	ancestryAA	6.32735e-08	0.139054
All Subtypes, All Stages	ENSG00000123570	RAB9B	ancestryAA	6.32998e-08	0.24968
All Subtypes, All Stages	ENSG00000186094	AGBL4	ancestryAA	6.34821e-08	-0.384673
All Subtypes, All Stages	ENSG00000112658	SRF	ancestryAA	6.41647e-08	0.159552
All Subtypes, All Stages	ENSG00000197616	MYH6	ancestryAA	6.45623e-08	-0.962253
All Subtypes, All Stages	ENSG00000139631	CSAD	ancestryAA	6.60583e-08	-0.214415
All Subtypes, All Stages	ENSG00000235169	SMIM1	ancestryAA	6.68778e-08	-0.336719
All Subtypes, All Stages	ENSG00000136002	ARHGEF4	ancestryAA	6.72715e-08	0.41299
All Subtypes, All Stages	ENSG00000153832	FBXO36	ancestryAA	6.8009e-08	-0.216134
All Subtypes, All Stages	ENSG00000154582	TCEB1	ancestryAA	6.81517e-08	0.228944
All Subtypes, All Stages	ENSG00000183763	TRAIP	ancestryAA	6.84632e-08	0.173008
All Subtypes, All Stages	ENSG00000206013	IFITM5	ancestryAA	6.887e-08	-0.634507
All Subtypes, All Stages	ENSG00000080986	NDC80	ancestryAA	6.90861e-08	0.288155
All Subtypes, All Stages	ENSG00000183454	GRIN2A	ancestryAA	6.92009e-08	0.503899
All Subtypes, All Stages	ENSG00000106605	BLVRA	ancestryAA	6.98788e-08	-0.204327
All Subtypes, All Stages	ENSG00000175482	POLD4	ancestryAA	7.03171e-08	-0.172044
All Subtypes, All Stages	ENSG00000182931	WFDC10B	ancestryAA	7.05764e-08	0.468393
All Subtypes, All Stages	ENSG00000174371	EXO1	ancestryAA	7.19675e-08	0.272271
All Subtypes, All Stages	ENSG00000129255	MPDU1	ancestryAA	7.30317e-08	-0.131328
All Subtypes, All Stages	ENSG00000112679	DUSP22	ancestryAA	7.34295e-08	0.163244
All Subtypes, All Stages	ENSG00000105426	PTPRS	ancestryAA	7.34502e-08	-0.19282
All Subtypes, All Stages	ENSG00000205021	CCL3L1	ancestryAA	7.35728e-08	0.440682
All Subtypes, All Stages	ENSG00000147687	TATDN1	ancestryAA	7.40414e-08	0.212106
All Subtypes, All Stages	ENSG00000156261	CCT8	ancestryAA	7.41886e-08	0.157705
All Subtypes, All Stages	ENSG00000186160	CYP4Z1	ancestryAA	7.4229e-08	-1.00678
All Subtypes, All Stages	ENSG00000129810	SGOL1	ancestryAA	7.44881e-08	0.245862
All Subtypes, All Stages	ENSG00000100557	C14orf105	ancestryAA	7.49974e-08	-0.453113
All Subtypes, All Stages	ENSG00000198648	STK39	ancestryAA	7.52792e-08	-0.227103
All Subtypes, All Stages	ENSG00000171208	NETO2	ancestryAA	7.54943e-08	0.365964
All Subtypes, All Stages	ENSG00000159173	TNNI1	ancestryAA	7.61745e-08	-1.3947
All Subtypes, All Stages	ENSG00000107864	CPEB3	ancestryAA	7.64196e-08	-0.160782
All Subtypes, All Stages	ENSG00000203791	METTL10	ancestryAA	7.64641e-08	0.11182
All Subtypes, All Stages	ENSG00000175768	TOMM5	ancestryAA	7.70556e-08	0.176099
All Subtypes, All Stages	ENSG00000165661	QSOX2	ancestryAA	7.79019e-08	0.161602
All Subtypes, All Stages	ENSG00000255112	CHMP1B	ancestryAA	7.87274e-08	0.137099
All Subtypes, All Stages	ENSG00000113391	FAM172A	ancestryAA	7.87527e-08	-0.149968
All Subtypes, All Stages	ENSG00000168813	ZNF507	ancestryAA	7.87897e-08	0.135712
All Subtypes, All Stages	ENSG00000114993	RTKN	ancestryAA	7.91392e-08	0.179105
All Subtypes, All Stages	ENSG00000167434	CA4	ancestryAA	8.00671e-08	-0.0943627
All Subtypes, All Stages	ENSG00000121753	BAI2	ancestryAA	8.01519e-08	-0.414813
All Subtypes, All Stages	ENSG00000116455	WDR77	ancestryAA	8.04352e-08	0.117676
All Subtypes, All Stages	ENSG00000155957	TMBIM4	ancestryAA	8.04508e-08	-0.180759
All Subtypes, All Stages	ENSG00000165125	TRPV6	ancestryAA	8.07868e-08	-0.661371
All Subtypes, All Stages	ENSG00000137767	SQRDL	ancestryAA	8.11797e-08	-0.174414
All Subtypes, All Stages	ENSG00000124610	HIST1H1A	ancestryAA	8.17674e-08	0.499789
All Subtypes, All Stages	ENSG00000092200	RPGRIP1	ancestryAA	8.19075e-08	-0.276885
All Subtypes, All Stages	ENSG00000111846	GCNT2	ancestryAA	8.22817e-08	0.370103
All Subtypes, All Stages	ENSG00000183914	DNAH2	ancestryAA	8.23022e-08	0.379796
All Subtypes, All Stages	ENSG00000143167	GPA33	ancestryAA	8.27927e-08	-0.780081
All Subtypes, All Stages	ENSG00000169016	E2F6	ancestryAA	8.29116e-08	0.107519
All Subtypes, All Stages	ENSG00000204544	MUC21	ancestryAA	8.29557e-08	0.825383
All Subtypes, All Stages	ENSG00000023734	STRAP	ancestryAA	8.38651e-08	0.149023
All Subtypes, All Stages	ENSG00000166368	OR2D2	ancestryAA	8.48149e-08	0.402641
All Subtypes, All Stages	ENSG00000143632	ACTA1	ancestryAA	8.60263e-08	-1.82668
All Subtypes, All Stages	ENSG00000064651	SLC12A2	ancestryAA	8.67987e-08	-0.353556
All Subtypes, All Stages	ENSG00000162490	DRAXIN	ancestryAA	8.71084e-08	0.474905
All Subtypes, All Stages	ENSG00000184709	LRRC26	ancestryAA	8.71577e-08	-0.559139
All Subtypes, All Stages	ENSG00000120533	ENY2	ancestryAA	8.85991e-08	0.178856
All Subtypes, All Stages	ENSG00000087053	MTMR2	ancestryAA	8.86955e-08	0.187689
All Subtypes, All Stages	ENSG00000104442	ARMC1	ancestryAA	8.89445e-08	0.179656
All Subtypes, All Stages	ENSG00000173013	CCDC96	ancestryAA	8.89993e-08	-0.299135
All Subtypes, All Stages	ENSG00000140534	TICRR	ancestryAA	9.03186e-08	0.253743
All Subtypes, All Stages	ENSG00000006652	IFRD1	ancestryAA	9.05225e-08	0.185702
All Subtypes, All Stages	ENSG00000211689	TRGC1	ancestryAA	9.14692e-08	-0.590919
All Subtypes, All Stages	ENSG00000100300	TSPO	ancestryAA	9.17877e-08	0.20163
All Subtypes, All Stages	ENSG00000173064	HECTD4	ancestryAA	9.20052e-08	-0.111999
All Subtypes, All Stages	ENSG00000174010	KLHL15	ancestryAA	9.22619e-08	0.147218
All Subtypes, All Stages	ENSG00000163931	TKT	ancestryAA	9.25083e-08	0.179582
All Subtypes, All Stages	ENSG00000133392	MYH11	ancestryAA	9.33048e-08	-0.415837
All Subtypes, All Stages	ENSG00000164985	PSIP1	ancestryAA	9.37237e-08	0.180603
All Subtypes, All Stages	ENSG00000197223	C1D	ancestryAA	9.43806e-08	-0.150612
All Subtypes, All Stages	ENSG00000187741	FANCA	ancestryAA	9.48792e-08	0.224362
All Subtypes, All Stages	ENSG00000214063	TSPAN4	ancestryAA	9.50635e-08	-0.17414
All Subtypes, All Stages	ENSG00000151572	ANO4	ancestryAA	9.61764e-08	-0.571758
All Subtypes, All Stages	ENSG00000160256	FAM207A	ancestryAA	9.80347e-08	0.170657
All Subtypes, All Stages	ENSG00000187908	DMBT1	ancestryAA	9.86392e-08	0.165969
All Subtypes, All Stages	ENSG00000186567	CEACAM19	ancestryAA	9.90162e-08	0.232886
All Subtypes, All Stages	ENSG00000239900	ADSL	ancestryAA	9.91174e-08	0.124238
All Subtypes, All Stages	ENSG00000170271	FAXDC2	ancestryAA	1.01536e-07	-0.297305
All Subtypes, All Stages	ENSG00000177791	MYOZ1	ancestryAA	1.02115e-07	-0.798159
All Subtypes, All Stages	ENSG00000092529	CAPN3	ancestryAA	1.02912e-07	-0.1834
All Subtypes, All Stages	ENSG00000183960	KCNH8	ancestryAA	1.03725e-07	0.595228
All Subtypes, All Stages	ENSG00000021355	SERPINB1	ancestryAA	1.03971e-07	-0.165699
All Subtypes, All Stages	ENSG00000163682	RPL9	ancestryAA	1.05508e-07	0.279887
All Subtypes, All Stages	ENSG00000164304	CAGE1	ancestryAA	1.05578e-07	0.325309
All Subtypes, All Stages	ENSG00000090539	CHRD	ancestryAA	1.05991e-07	-0.515607
All Subtypes, All Stages	ENSG00000162241	SLC25A45	ancestryAA	1.06313e-07	-0.177315
All Subtypes, All Stages	ENSG00000140481	CCDC33	ancestryAA	1.06375e-07	0.571111
All Subtypes, All Stages	ENSG00000141568	FOXK2	ancestryAA	1.06746e-07	0.143937
All Subtypes, All Stages	ENSG00000122550	KLHL7	ancestryAA	1.07109e-07	0.144715
All Subtypes, All Stages	ENSG00000183675	PTPN20B	ancestryAA	1.0732e-07	-0.582524
All Subtypes, All Stages	ENSG00000150977	RILPL2	ancestryAA	1.10638e-07	-0.172963
All Subtypes, All Stages	ENSG00000127838	PNKD	ancestryAA	1.10944e-07	-0.176337
All Subtypes, All Stages	ENSG00000023287	RB1CC1	ancestryAA	1.11891e-07	0.183716
All Subtypes, All Stages	ENSG00000151287	TEX30	ancestryAA	1.12062e-07	0.203807
All Subtypes, All Stages	ENSG00000164944	KIAA1429	ancestryAA	1.13741e-07	0.155874
All Subtypes, All Stages	ENSG00000137265	IRF4	ancestryAA	1.13794e-07	0.493924
All Subtypes, All Stages	ENSG00000163032	VSNL1	ancestryAA	1.14696e-07	0.40807
All Subtypes, All Stages	ENSG00000019186	CYP24A1	ancestryAA	1.14753e-07	0.906416
All Subtypes, All Stages	ENSG00000170627	GTSF1	ancestryAA	1.15016e-07	0.730435
All Subtypes, All Stages	ENSG00000162104	ADCY9	ancestryAA	1.17592e-07	-0.205705
All Subtypes, All Stages	ENSG00000158164	TMSB15A	ancestryAA	1.17784e-07	0.500307
All Subtypes, All Stages	ENSG00000178055	PRSS42	ancestryAA	1.18378e-07	0.357708
All Subtypes, All Stages	ENSG00000099840	IZUMO4	ancestryAA	1.22725e-07	-0.195891
All Subtypes, All Stages	ENSG00000121211	MND1	ancestryAA	1.23242e-07	0.304181
All Subtypes, All Stages	ENSG00000115008	IL1A	ancestryAA	1.23585e-07	0.335833
All Subtypes, All Stages	ENSG00000122711	SPINK4	ancestryAA	1.23866e-07	0.610937
All Subtypes, All Stages	ENSG00000102924	CBLN1	ancestryAA	1.25171e-07	-0.522329
All Subtypes, All Stages	ENSG00000081913	PHLPP1	ancestryAA	1.26447e-07	0.178134
All Subtypes, All Stages	ENSG00000123975	CKS2	ancestryAA	1.27839e-07	0.284153
All Subtypes, All Stages	ENSG00000117505	DR1	ancestryAA	1.27886e-07	0.102731
All Subtypes, All Stages	ENSG00000026559	KCNG1	ancestryAA	1.28026e-07	0.571588
All Subtypes, All Stages	ENSG00000172803	SNX32	ancestryAA	1.29119e-07	-0.0938337
All Subtypes, All Stages	ENSG00000075223	SEMA3C	ancestryAA	1.30687e-07	-0.309477
All Subtypes, All Stages	ENSG00000169592	INO80E	ancestryAA	1.31294e-07	-0.121042
All Subtypes, All Stages	ENSG00000143337	TOR1AIP1	ancestryAA	1.31629e-07	-0.118278
All Subtypes, All Stages	ENSG00000116514	RNF19B	ancestryAA	1.31808e-07	0.14054
All Subtypes, All Stages	ENSG00000169385	RNASE2	ancestryAA	1.3264e-07	-0.643378
All Subtypes, All Stages	ENSG00000138675	FGF5	ancestryAA	1.34753e-07	-0.819943
All Subtypes, All Stages	ENSG00000134265	NAPG	ancestryAA	1.34797e-07	-0.109528
All Subtypes, All Stages	ENSG00000047578	KIAA0556	ancestryAA	1.34845e-07	-0.150844
All Subtypes, All Stages	ENSG00000104626	ERI1	ancestryAA	1.36646e-07	0.163545
All Subtypes, All Stages	ENSG00000042429	MED17	ancestryAA	1.38898e-07	0.110359
All Subtypes, All Stages	ENSG00000123240	OPTN	ancestryAA	1.40073e-07	0.167653
All Subtypes, All Stages	ENSG00000124802	EEF1E1	ancestryAA	1.40485e-07	0.170283
All Subtypes, All Stages	ENSG00000138778	CENPE	ancestryAA	1.40621e-07	0.248916
All Subtypes, All Stages	ENSG00000105676	ARMC6	ancestryAA	1.41033e-07	0.134091
All Subtypes, All Stages	ENSG00000135404	CD63	ancestryAA	1.45212e-07	-0.130494
All Subtypes, All Stages	ENSG00000117650	NEK2	ancestryAA	1.45217e-07	0.272148
All Subtypes, All Stages	ENSG00000198841	KTI12	ancestryAA	1.45264e-07	0.131113
All Subtypes, All Stages	ENSG00000185100	ADSSL1	ancestryAA	1.47573e-07	-0.340798
All Subtypes, All Stages	ENSG00000103227	LMF1	ancestryAA	1.48699e-07	-0.148429
All Subtypes, All Stages	ENSG00000163808	KIF15	ancestryAA	1.50539e-07	0.229973
All Subtypes, All Stages	ENSG00000198833	UBE2J1	ancestryAA	1.50796e-07	0.134568
All Subtypes, All Stages	ENSG00000106034	CPED1	ancestryAA	1.50865e-07	-0.397174
All Subtypes, All Stages	ENSG00000239704	CDRT4	ancestryAA	1.51241e-07	-0.196429
All Subtypes, All Stages	ENSG00000185689	C6orf201	ancestryAA	1.51443e-07	-0.231021
All Subtypes, All Stages	ENSG00000197496	SLC2A10	ancestryAA	1.5216e-07	-0.324162
All Subtypes, All Stages	ENSG00000101158	NELFCD	ancestryAA	1.53007e-07	0.127003
All Subtypes, All Stages	ENSG00000112667	DNPH1	ancestryAA	1.56314e-07	0.170137
All Subtypes, All Stages	ENSG00000198910	L1CAM	ancestryAA	1.56384e-07	0.534882
All Subtypes, All Stages	ENSG00000162777	DENND2D	ancestryAA	1.56889e-07	-0.169337
All Subtypes, All Stages	ENSG00000123130	ACOT9	ancestryAA	1.57539e-07	0.157284
All Subtypes, All Stages	ENSG00000148795	CYP17A1	ancestryAA	1.58261e-07	-0.332893
All Subtypes, All Stages	ENSG00000170412	GPRC5C	ancestryAA	1.59268e-07	-0.318334
All Subtypes, All Stages	ENSG00000148308	GTF3C5	ancestryAA	1.59899e-07	0.155711
All Subtypes, All Stages	ENSG00000115904	SOS1	ancestryAA	1.61218e-07	0.112152
All Subtypes, All Stages	ENSG00000055044	NOP58	ancestryAA	1.641e-07	0.127373
All Subtypes, All Stages	ENSG00000106701	FSD1L	ancestryAA	1.65833e-07	0.160186
All Subtypes, All Stages	ENSG00000081248	CACNA1S	ancestryAA	1.66606e-07	-1.05361
All Subtypes, All Stages	ENSG00000158014	SLC30A2	ancestryAA	1.67295e-07	-0.653568
All Subtypes, All Stages	ENSG00000215883	CYB5RL	ancestryAA	1.7049e-07	-0.137848
All Subtypes, All Stages	ENSG00000213920	MDP1	ancestryAA	1.70622e-07	-0.150502
All Subtypes, All Stages	ENSG00000172543	CTSW	ancestryAA	1.71794e-07	-0.319651
All Subtypes, All Stages	ENSG00000181195	PENK	ancestryAA	1.72251e-07	0.0184335
All Subtypes, All Stages	ENSG00000102225	CDK16	ancestryAA	1.72749e-07	0.144341
All Subtypes, All Stages	ENSG00000120256	LRP11	ancestryAA	1.75045e-07	0.205565
All Subtypes, All Stages	ENSG00000197561	ELANE	ancestryAA	1.75859e-07	-0.930801
All Subtypes, All Stages	ENSG00000121152	NCAPH	ancestryAA	1.75956e-07	0.253901
All Subtypes, All Stages	ENSG00000179057	IGSF22	ancestryAA	1.77223e-07	-0.267771
All Subtypes, All Stages	ENSG00000165609	NUDT5	ancestryAA	1.77264e-07	0.142761
All Subtypes, All Stages	ENSG00000119661	DNAL1	ancestryAA	1.80859e-07	-0.169769
All Subtypes, All Stages	ENSG00000133119	RFC3	ancestryAA	1.80967e-07	0.187657
All Subtypes, All Stages	ENSG00000147059	SPIN2A	ancestryAA	1.81376e-07	-0.144792
All Subtypes, All Stages	ENSG00000198742	SMURF1	ancestryAA	1.81734e-07	0.105685
All Subtypes, All Stages	ENSG00000188997	KCTD21	ancestryAA	1.8275e-07	-0.268613
All Subtypes, All Stages	ENSG00000005469	CROT	ancestryAA	1.82901e-07	-0.264899
All Subtypes, All Stages	ENSG00000082781	ITGB5	ancestryAA	1.83043e-07	-0.182552
All Subtypes, All Stages	ENSG00000131368	MRPS25	ancestryAA	1.84939e-07	0.130082
All Subtypes, All Stages	ENSG00000100298	APOBEC3H	ancestryAA	1.85553e-07	-0.275477
All Subtypes, All Stages	ENSG00000174749	C4orf32	ancestryAA	1.85894e-07	-0.261189
All Subtypes, All Stages	ENSG00000151812	SLC35F4	ancestryAA	1.86063e-07	-0.309305
All Subtypes, All Stages	ENSG00000175455	CCDC14	ancestryAA	1.87613e-07	0.140455
All Subtypes, All Stages	ENSG00000107341	UBE2R2	ancestryAA	1.87624e-07	0.100487
All Subtypes, All Stages	ENSG00000123191	ATP7B	ancestryAA	1.89093e-07	-0.307172
All Subtypes, All Stages	ENSG00000197958	RPL12	ancestryAA	1.89577e-07	0.143062
All Subtypes, All Stages	ENSG00000176659	C20orf197	ancestryAA	1.92805e-07	-0.317455
All Subtypes, All Stages	ENSG00000205084	TMEM231	ancestryAA	1.9488e-07	0.202833
All Subtypes, All Stages	ENSG00000102243	VGLL1	ancestryAA	1.97359e-07	0.767567
All Subtypes, All Stages	ENSG00000196368	NUDT11	ancestryAA	1.99419e-07	0.52998
All Subtypes, All Stages	ENSG00000157927	RADIL	ancestryAA	2.00045e-07	0.342156
All Subtypes, All Stages	ENSG00000182771	GRID1	ancestryAA	2.03345e-07	0.291017
All Subtypes, All Stages	ENSG00000135213	POM121C	ancestryAA	2.03989e-07	-0.166442
All Subtypes, All Stages	ENSG00000090889	KIF4A	ancestryAA	2.05111e-07	0.284734
All Subtypes, All Stages	ENSG00000154803	FLCN	ancestryAA	2.05236e-07	-0.11363
All Subtypes, All Stages	ENSG00000188153	COL4A5	ancestryAA	2.06052e-07	-0.371569
All Subtypes, All Stages	ENSG00000070785	EIF2B3	ancestryAA	2.06323e-07	0.102381
All Subtypes, All Stages	ENSG00000051108	HERPUD1	ancestryAA	2.06381e-07	0.136842
All Subtypes, All Stages	ENSG00000167635	ZNF146	ancestryAA	2.08099e-07	0.142523
All Subtypes, All Stages	ENSG00000108381	ASPA	ancestryAA	2.08852e-07	-0.30461
All Subtypes, All Stages	ENSG00000156467	UQCRB	ancestryAA	2.10225e-07	0.156861
All Subtypes, All Stages	ENSG00000198077	CYP2A7	ancestryAA	2.11907e-07	-0.609787
All Subtypes, All Stages	ENSG00000196376	SLC35F1	ancestryAA	2.13895e-07	0.386334
All Subtypes, All Stages	ENSG00000261609	GAN	ancestryAA	2.14558e-07	0.157887
All Subtypes, All Stages	ENSG00000168268	NT5DC2	ancestryAA	2.15107e-07	0.219891
All Subtypes, All Stages	ENSG00000124134	KCNS1	ancestryAA	2.15409e-07	-0.0542282
All Subtypes, All Stages	ENSG00000164296	TIGD6	ancestryAA	2.18472e-07	-0.127338
All Subtypes, All Stages	ENSG00000213139	CRYGS	ancestryAA	2.19355e-07	-0.129417
All Subtypes, All Stages	ENSG00000177548	RABEP2	ancestryAA	2.20176e-07	-0.171648
All Subtypes, All Stages	ENSG00000142530	FAM71E1	ancestryAA	2.20345e-07	0.305472
All Subtypes, All Stages	ENSG00000138031	ADCY3	ancestryAA	2.21272e-07	0.160623
All Subtypes, All Stages	ENSG00000076685	NT5C2	ancestryAA	2.21292e-07	0.154483
All Subtypes, All Stages	ENSG00000132640	BTBD3	ancestryAA	2.22783e-07	0.247467
All Subtypes, All Stages	ENSG00000196230	TUBB	ancestryAA	2.24282e-07	0.226105
All Subtypes, All Stages	ENSG00000100926	TM9SF1	ancestryAA	2.24507e-07	-0.113914
All Subtypes, All Stages	ENSG00000111319	SCNN1A	ancestryAA	2.247e-07	-0.400712
All Subtypes, All Stages	ENSG00000156697	UTP14A	ancestryAA	2.27655e-07	0.13189
All Subtypes, All Stages	ENSG00000166359	WDR88	ancestryAA	2.28989e-07	0.181403
All Subtypes, All Stages	ENSG00000205116	TMEM88B	ancestryAA	2.29381e-07	0.344492
All Subtypes, All Stages	ENSG00000205853	RFPL3S	ancestryAA	2.30757e-07	0.257159
All Subtypes, All Stages	ENSG00000171495	MROH2B	ancestryAA	2.31003e-07	-0.564821
All Subtypes, All Stages	ENSG00000169085	C8orf46	ancestryAA	2.31347e-07	0.452803
All Subtypes, All Stages	ENSG00000125675	GRIA3	ancestryAA	2.31845e-07	0.40257
All Subtypes, All Stages	ENSG00000158186	MRAS	ancestryAA	2.3338e-07	0.213113
All Subtypes, All Stages	ENSG00000112130	RNF8	ancestryAA	2.33381e-07	0.114891
All Subtypes, All Stages	ENSG00000115282	TTC31	ancestryAA	2.34024e-07	-0.0958768
All Subtypes, All Stages	ENSG00000120162	MOB3B	ancestryAA	2.36835e-07	0.253582
All Subtypes, All Stages	ENSG00000124243	BCAS4	ancestryAA	2.39802e-07	-0.284365
All Subtypes, All Stages	ENSG00000169031	COL4A3	ancestryAA	2.40067e-07	0.260714
All Subtypes, All Stages	ENSG00000175206	NPPA	ancestryAA	2.42528e-07	-0.236129
All Subtypes, All Stages	ENSG00000005100	DHX33	ancestryAA	2.49544e-07	0.112881
All Subtypes, All Stages	ENSG00000117597	DIEXF	ancestryAA	2.5119e-07	0.124311
All Subtypes, All Stages	ENSG00000156395	SORCS3	ancestryAA	2.52661e-07	0.671471
All Subtypes, All Stages	ENSG00000109016	DHRS7B	ancestryAA	2.53622e-07	-0.12778
All Subtypes, All Stages	ENSG00000085382	HACE1	ancestryAA	2.54773e-07	0.165043
All Subtypes, All Stages	ENSG00000164687	FABP5	ancestryAA	2.55374e-07	0.434181
All Subtypes, All Stages	ENSG00000092094	OSGEP	ancestryAA	2.57339e-07	0.0824429
All Subtypes, All Stages	ENSG00000081803	CADPS2	ancestryAA	2.58009e-07	-0.285208
All Subtypes, All Stages	ENSG00000215440	NPEPL1	ancestryAA	2.59862e-07	-0.15199
All Subtypes, All Stages	ENSG00000115112	TFCP2L1	ancestryAA	2.60346e-07	0.4419
All Subtypes, All Stages	ENSG00000143753	DEGS1	ancestryAA	2.6124e-07	-0.222481
All Subtypes, All Stages	ENSG00000083444	PLOD1	ancestryAA	2.62857e-07	0.176736
All Subtypes, All Stages	ENSG00000163705	FANCD2OS	ancestryAA	2.63823e-07	0.285602
All Subtypes, All Stages	ENSG00000205213	LGR4	ancestryAA	2.64646e-07	0.277401
All Subtypes, All Stages	ENSG00000112208	BAG2	ancestryAA	2.65245e-07	0.225927
All Subtypes, All Stages	ENSG00000108825	PTGES3L-AARSD1	ancestryAA	2.67926e-07	0.243017
All Subtypes, All Stages	ENSG00000142197	DOPEY2	ancestryAA	2.70194e-07	-0.185565
All Subtypes, All Stages	ENSG00000108010	GLRX3	ancestryAA	2.71903e-07	0.12703
All Subtypes, All Stages	ENSG00000007541	PIGQ	ancestryAA	2.73574e-07	-0.184318
All Subtypes, All Stages	ENSG00000163235	TGFA	ancestryAA	2.75379e-07	0.366324
All Subtypes, All Stages	ENSG00000090534	THPO	ancestryAA	2.75517e-07	-0.376773
All Subtypes, All Stages	ENSG00000198917	C9orf114	ancestryAA	2.76754e-07	-0.104235
All Subtypes, All Stages	ENSG00000152926	ZNF117	ancestryAA	2.7753e-07	-0.23177
All Subtypes, All Stages	ENSG00000026652	AGPAT4	ancestryAA	2.79113e-07	0.230796
All Subtypes, All Stages	ENSG00000185974	GRK1	ancestryAA	2.79922e-07	0.693983
All Subtypes, All Stages	ENSG00000163374	YY1AP1	ancestryAA	2.80419e-07	-0.102058
All Subtypes, All Stages	ENSG00000160460	SPTBN4	ancestryAA	2.80647e-07	-0.434769
All Subtypes, All Stages	ENSG00000174132	FAM174A	ancestryAA	2.81309e-07	-0.164944
All Subtypes, All Stages	ENSG00000120051	CCDC147	ancestryAA	2.83164e-07	0.247409
All Subtypes, All Stages	ENSG00000171643	S100Z	ancestryAA	2.85351e-07	-0.293918
All Subtypes, All Stages	ENSG00000114767	RRP9	ancestryAA	2.85601e-07	0.140035
All Subtypes, All Stages	ENSG00000132432	SEC61G	ancestryAA	2.91814e-07	0.210378
All Subtypes, All Stages	ENSG00000036549	ZZZ3	ancestryAA	2.92607e-07	0.122572
All Subtypes, All Stages	ENSG00000134115	CNTN6	ancestryAA	2.92705e-07	0.642973
All Subtypes, All Stages	ENSG00000138160	KIF11	ancestryAA	2.97712e-07	0.222008
All Subtypes, All Stages	ENSG00000163481	RNF25	ancestryAA	2.9907e-07	-0.0842377
All Subtypes, All Stages	ENSG00000111843	TMEM14C	ancestryAA	2.99694e-07	0.182851
All Subtypes, All Stages	ENSG00000148219	ASTN2	ancestryAA	3.00264e-07	-0.360458
All Subtypes, All Stages	ENSG00000099282	TSPAN15	ancestryAA	3.00384e-07	-0.226085
All Subtypes, All Stages	ENSG00000173928	SWSAP1	ancestryAA	3.01824e-07	-0.154022
All Subtypes, All Stages	ENSG00000213965	NUDT19	ancestryAA	3.0397e-07	0.154223
All Subtypes, All Stages	ENSG00000159063	ALG8	ancestryAA	3.04111e-07	-0.260851
All Subtypes, All Stages	ENSG00000163221	S100A12	ancestryAA	3.04865e-07	-0.878709
All Subtypes, All Stages	ENSG00000133961	NUMB	ancestryAA	3.05725e-07	-0.0816864
All Subtypes, All Stages	ENSG00000181513	ACBD4	ancestryAA	3.06873e-07	-0.183886
All Subtypes, All Stages	ENSG00000175567	UCP2	ancestryAA	3.07539e-07	-0.234772
All Subtypes, All Stages	ENSG00000120669	SOHLH2	ancestryAA	3.07941e-07	0.0830469
All Subtypes, All Stages	ENSG00000152464	RPP38	ancestryAA	3.09431e-07	0.130824
All Subtypes, All Stages	ENSG00000039987	BEST2	ancestryAA	3.15494e-07	0.0590854
All Subtypes, All Stages	ENSG00000072041	SLC6A15	ancestryAA	3.17783e-07	0.981179
All Subtypes, All Stages	ENSG00000254016	ALG1L10P	ancestryAA	3.18325e-07	-0.298925
All Subtypes, All Stages	ENSG00000160803	UBQLN4	ancestryAA	3.19361e-07	0.147773
All Subtypes, All Stages	ENSG00000179632	MAF1	ancestryAA	3.19455e-07	0.131176
All Subtypes, All Stages	ENSG00000168229	PTGDR	ancestryAA	3.20165e-07	-0.321299
All Subtypes, All Stages	ENSG00000163746	PLSCR2	ancestryAA	3.21293e-07	0.312128
All Subtypes, All Stages	ENSG00000130520	LSM4	ancestryAA	3.22473e-07	0.153448
All Subtypes, All Stages	ENSG00000092758	COL9A3	ancestryAA	3.25605e-07	0.727971
All Subtypes, All Stages	ENSG00000056277	ZNF280C	ancestryAA	3.28289e-07	0.14963
All Subtypes, All Stages	ENSG00000164611	PTTG1	ancestryAA	3.35049e-07	0.253442
All Subtypes, All Stages	ENSG00000038002	AGA	ancestryAA	3.39451e-07	-0.153576
All Subtypes, All Stages	ENSG00000127580	WDR24	ancestryAA	3.40837e-07	-0.154318
All Subtypes, All Stages	ENSG00000146670	CDCA5	ancestryAA	3.40861e-07	0.250225
All Subtypes, All Stages	ENSG00000221829	FANCG	ancestryAA	3.4151e-07	0.168167
All Subtypes, All Stages	ENSG00000229183	PGA4	ancestryAA	3.42278e-07	-2.70332
All Subtypes, All Stages	ENSG00000189091	SF3B3	ancestryAA	3.46272e-07	0.172054
All Subtypes, All Stages	ENSG00000100336	APOL4	ancestryAA	3.47565e-07	-0.282769
All Subtypes, All Stages	ENSG00000135249	RINT1	ancestryAA	3.48843e-07	0.0986
All Subtypes, All Stages	ENSG00000164626	KCNK5	ancestryAA	3.52684e-07	0.475755
All Subtypes, All Stages	ENSG00000129680	MAP7D3	ancestryAA	3.54058e-07	0.238471
All Subtypes, All Stages	ENSG00000165733	BMS1	ancestryAA	3.63524e-07	0.115245
All Subtypes, All Stages	ENSG00000116191	RALGPS2	ancestryAA	3.66683e-07	-0.240675
All Subtypes, All Stages	ENSG00000090861	AARS	ancestryAA	3.67173e-07	0.173365
All Subtypes, All Stages	ENSG00000124635	HIST1H2BJ	ancestryAA	3.68842e-07	0.244814
All Subtypes, All Stages	ENSG00000066044	ELAVL1	ancestryAA	3.70265e-07	0.0887931
All Subtypes, All Stages	ENSG00000143228	NUF2	ancestryAA	3.73803e-07	0.288407
All Subtypes, All Stages	ENSG00000063854	HAGH	ancestryAA	3.74402e-07	-0.178471
All Subtypes, All Stages	ENSG00000176014	TUBB6	ancestryAA	3.75155e-07	0.211826
All Subtypes, All Stages	ENSG00000165714	LOH12CR1	ancestryAA	3.75805e-07	0.143828
All Subtypes, All Stages	ENSG00000134061	CD180	ancestryAA	3.76789e-07	0.250165
All Subtypes, All Stages	ENSG00000129353	SLC44A2	ancestryAA	3.78864e-07	0.161091
All Subtypes, All Stages	ENSG00000143811	PYCR2	ancestryAA	3.83921e-07	-0.134178
All Subtypes, All Stages	ENSG00000073969	NSF	ancestryAA	3.89632e-07	-0.120475
All Subtypes, All Stages	ENSG00000179520	SLC17A8	ancestryAA	3.9012e-07	-1.34816
All Subtypes, All Stages	ENSG00000096654	ZNF184	ancestryAA	3.91042e-07	0.118102
All Subtypes, All Stages	ENSG00000212993	POU5F1B	ancestryAA	3.92165e-07	0.355506
All Subtypes, All Stages	ENSG00000164306	PRIMPOL	ancestryAA	3.93247e-07	-0.133748
All Subtypes, All Stages	ENSG00000168671	UGT3A2	ancestryAA	3.94301e-07	0.695037
All Subtypes, All Stages	ENSG00000132305	IMMT	ancestryAA	3.95719e-07	0.105789
All Subtypes, All Stages	ENSG00000204186	ZDBF2	ancestryAA	3.96407e-07	0.293916
All Subtypes, All Stages	ENSG00000088386	SLC15A1	ancestryAA	3.99842e-07	0.729172
All Subtypes, All Stages	ENSG00000104783	KCNN4	ancestryAA	3.99936e-07	0.395665
All Subtypes, All Stages	ENSG00000183814	LIN9	ancestryAA	4.0783e-07	0.198972
All Subtypes, All Stages	ENSG00000188487	INSC	ancestryAA	4.08898e-07	-0.834056
All Subtypes, All Stages	ENSG00000163827	LRRC2	ancestryAA	4.11585e-07	-0.428321
All Subtypes, All Stages	ENSG00000104290	FZD3	ancestryAA	4.12172e-07	0.294425
All Subtypes, All Stages	ENSG00000182400	TRAPPC6B	ancestryAA	4.1476e-07	-0.127419
All Subtypes, All Stages	ENSG00000130348	QRSL1	ancestryAA	4.18492e-07	0.203706
All Subtypes, All Stages	ENSG00000184343	SRPK3	ancestryAA	4.20715e-07	-0.271116
All Subtypes, All Stages	ENSG00000067369	TP53BP1	ancestryAA	4.20876e-07	-0.0948506
All Subtypes, All Stages	ENSG00000161265	U2AF1L4	ancestryAA	4.21948e-07	-0.150093
All Subtypes, All Stages	ENSG00000112796	ENPP5	ancestryAA	4.24326e-07	-0.435129
All Subtypes, All Stages	ENSG00000156804	FBXO32	ancestryAA	4.25058e-07	0.274065
All Subtypes, All Stages	ENSG00000154640	BTG3	ancestryAA	4.26607e-07	0.246179
All Subtypes, All Stages	ENSG00000159110	IFNAR2	ancestryAA	4.26968e-07	0.143476
All Subtypes, All Stages	ENSG00000004799	PDK4	ancestryAA	4.27683e-07	-0.392216
All Subtypes, All Stages	ENSG00000075218	GTSE1	ancestryAA	4.28279e-07	0.250641
All Subtypes, All Stages	ENSG00000198133	TMEM229B	ancestryAA	4.31474e-07	-0.249278
All Subtypes, All Stages	ENSG00000108784	NAGLU	ancestryAA	4.34693e-07	-0.122318
All Subtypes, All Stages	ENSG00000021645	NRXN3	ancestryAA	4.35609e-07	-0.364126
All Subtypes, All Stages	ENSG00000167081	PBX3	ancestryAA	4.36473e-07	-0.206571
All Subtypes, All Stages	ENSG00000074621	SLC24A1	ancestryAA	4.36771e-07	-0.125171
All Subtypes, All Stages	ENSG00000160325	CACFD1	ancestryAA	4.38761e-07	-0.197813
All Subtypes, All Stages	ENSG00000139629	GALNT6	ancestryAA	4.38805e-07	-0.339484
All Subtypes, All Stages	ENSG00000144749	LRIG1	ancestryAA	4.39839e-07	-0.23374
All Subtypes, All Stages	ENSG00000187535	IFT140	ancestryAA	4.42237e-07	-0.169809
All Subtypes, All Stages	ENSG00000116857	TMEM9	ancestryAA	4.4362e-07	-0.143561
All Subtypes, All Stages	ENSG00000255152	MSH5-SAPCD1	ancestryAA	4.46918e-07	-0.307265
All Subtypes, All Stages	ENSG00000115816	CEBPZ	ancestryAA	4.47885e-07	0.121629
All Subtypes, All Stages	ENSG00000106789	CORO2A	ancestryAA	4.48137e-07	-0.235821
All Subtypes, All Stages	ENSG00000101132	PFDN4	ancestryAA	4.48715e-07	0.187185
All Subtypes, All Stages	ENSG00000103024	NME3	ancestryAA	4.50302e-07	-0.215921
All Subtypes, All Stages	ENSG00000214029	ZNF891	ancestryAA	4.51423e-07	0.167854
All Subtypes, All Stages	ENSG00000140043	PTGR2	ancestryAA	4.51762e-07	-0.195518
All Subtypes, All Stages	ENSG00000112139	MDGA1	ancestryAA	4.52492e-07	-0.293087
All Subtypes, All Stages	ENSG00000075391	RASAL2	ancestryAA	4.53109e-07	0.133693
All Subtypes, All Stages	ENSG00000004776	HSPB6	ancestryAA	4.55011e-07	-0.435157
All Subtypes, All Stages	ENSG00000147874	HAUS6	ancestryAA	4.5624e-07	0.135583
All Subtypes, All Stages	ENSG00000165929	TC2N	ancestryAA	4.57044e-07	-0.245755
All Subtypes, All Stages	ENSG00000196622	RIMBP3	ancestryAA	4.58569e-07	-0.378154
All Subtypes, All Stages	ENSG00000129170	CSRP3	ancestryAA	4.59698e-07	-1.23822
All Subtypes, All Stages	ENSG00000170236	USP50	ancestryAA	4.66082e-07	-0.210374
All Subtypes, All Stages	ENSG00000166451	CENPN	ancestryAA	4.66525e-07	0.247564
All Subtypes, All Stages	ENSG00000030582	GRN	ancestryAA	4.70943e-07	-0.152493
All Subtypes, All Stages	ENSG00000164379	FOXQ1	ancestryAA	4.72167e-07	0.670112
All Subtypes, All Stages	ENSG00000097021	ACOT7	ancestryAA	4.73789e-07	0.175811
All Subtypes, All Stages	ENSG00000118496	FBXO30	ancestryAA	4.77163e-07	0.117112
All Subtypes, All Stages	ENSG00000147896	IFNK	ancestryAA	4.77364e-07	0.206857
All Subtypes, All Stages	ENSG00000198176	TFDP1	ancestryAA	4.77989e-07	0.18945
All Subtypes, All Stages	ENSG00000165675	ENOX2	ancestryAA	4.7888e-07	0.113062
All Subtypes, All Stages	ENSG00000241106	HLA-DOB	ancestryAA	4.82505e-07	0.588081
All Subtypes, All Stages	ENSG00000156284	CLDN8	ancestryAA	4.85077e-07	0.67321
All Subtypes, All Stages	ENSG00000143322	ABL2	ancestryAA	4.86777e-07	0.129336
All Subtypes, All Stages	ENSG00000124795	DEK	ancestryAA	4.8694e-07	0.181366
All Subtypes, All Stages	ENSG00000091732	ZC3HC1	ancestryAA	4.91356e-07	0.0976203
All Subtypes, All Stages	ENSG00000189376	C8orf76	ancestryAA	4.95106e-07	0.147519
All Subtypes, All Stages	ENSG00000254772	EEF1G	ancestryAA	4.9664e-07	0.131603
All Subtypes, All Stages	ENSG00000100083	GGA1	ancestryAA	4.96835e-07	0.102624
All Subtypes, All Stages	ENSG00000256453	DND1	ancestryAA	4.96955e-07	-0.407966
All Subtypes, All Stages	ENSG00000095015	MAP3K1	ancestryAA	4.98142e-07	-0.177261
All Subtypes, All Stages	ENSG00000229809	ZNF688	ancestryAA	5.01768e-07	-0.132901
All Subtypes, All Stages	ENSG00000229544	NKX1-2	ancestryAA	5.03715e-07	0.713918
All Subtypes, All Stages	ENSG00000221937	TAS2R40	ancestryAA	5.10954e-07	0.304916
All Subtypes, All Stages	ENSG00000100448	CTSG	ancestryAA	5.16223e-07	-0.660428
All Subtypes, All Stages	ENSG00000154654	NCAM2	ancestryAA	5.25697e-07	-0.425976
All Subtypes, All Stages	ENSG00000166986	MARS	ancestryAA	5.26148e-07	0.0992731
All Subtypes, All Stages	ENSG00000156642	NPTN	ancestryAA	5.34359e-07	-0.12207
All Subtypes, All Stages	ENSG00000143297	FCRL5	ancestryAA	5.35052e-07	0.514436
All Subtypes, All Stages	ENSG00000136144	RCBTB1	ancestryAA	5.37715e-07	-0.107118
All Subtypes, All Stages	ENSG00000168883	USP39	ancestryAA	5.40548e-07	0.108469
All Subtypes, All Stages	ENSG00000173698	GPR64	ancestryAA	5.42282e-07	0.244977
All Subtypes, All Stages	ENSG00000138413	IDH1	ancestryAA	5.42321e-07	-0.214917
All Subtypes, All Stages	ENSG00000134343	ANO3	ancestryAA	5.44522e-07	-0.558724
All Subtypes, All Stages	ENSG00000077522	ACTN2	ancestryAA	5.45566e-07	-1.11447
All Subtypes, All Stages	ENSG00000118707	TGIF2	ancestryAA	5.48781e-07	0.205367
All Subtypes, All Stages	ENSG00000230031	POTEB2	ancestryAA	5.49002e-07	-0.786605
All Subtypes, All Stages	ENSG00000136231	IGF2BP3	ancestryAA	5.50251e-07	0.514863
All Subtypes, All Stages	ENSG00000100418	DESI1	ancestryAA	5.53455e-07	0.153465
All Subtypes, All Stages	ENSG00000176731	C8orf59	ancestryAA	5.54966e-07	0.170604
All Subtypes, All Stages	ENSG00000170054	SERPINA9	ancestryAA	5.55658e-07	-0.748809
All Subtypes, All Stages	ENSG00000100938	GMPR2	ancestryAA	5.56994e-07	-0.0833237
All Subtypes, All Stages	ENSG00000088325	TPX2	ancestryAA	5.59488e-07	0.275146
All Subtypes, All Stages	ENSG00000076716	GPC4	ancestryAA	5.59651e-07	-0.288991
All Subtypes, All Stages	ENSG00000168131	OR2B2	ancestryAA	5.59812e-07	0.537529
All Subtypes, All Stages	ENSG00000189190	ZNF600	ancestryAA	5.62245e-07	-0.139156
All Subtypes, All Stages	ENSG00000122678	POLM	ancestryAA	5.63284e-07	-0.115713
All Subtypes, All Stages	ENSG00000139160	METTL20	ancestryAA	5.65839e-07	-0.142959
All Subtypes, All Stages	ENSG00000104490	NCALD	ancestryAA	5.73185e-07	0.285175
All Subtypes, All Stages	ENSG00000164778	EN2	ancestryAA	5.7329e-07	0.641714
All Subtypes, All Stages	ENSG00000149582	TMEM25	ancestryAA	5.75761e-07	-0.224081
All Subtypes, All Stages	ENSG00000123213	NLN	ancestryAA	5.77108e-07	0.144
All Subtypes, All Stages	ENSG00000196150	ZNF250	ancestryAA	5.7808e-07	0.153137
All Subtypes, All Stages	ENSG00000173890	GPR160	ancestryAA	5.84046e-07	-0.277381
All Subtypes, All Stages	ENSG00000196993	NPIPB9	ancestryAA	5.91648e-07	0.225558
All Subtypes, All Stages	ENSG00000171456	ASXL1	ancestryAA	5.9407e-07	0.0820367
All Subtypes, All Stages	ENSG00000165076	PRSS37	ancestryAA	6.0202e-07	0.325852
All Subtypes, All Stages	ENSG00000213462	ERV3-1	ancestryAA	6.09005e-07	-0.239415
All Subtypes, All Stages	ENSG00000119723	COQ6	ancestryAA	6.14618e-07	-0.14175
All Subtypes, All Stages	ENSG00000153774	CFDP1	ancestryAA	6.14811e-07	0.119235
All Subtypes, All Stages	ENSG00000197961	ZNF121	ancestryAA	6.25669e-07	0.162492
All Subtypes, All Stages	ENSG00000176956	LY6H	ancestryAA	6.2869e-07	-0.530849
All Subtypes, All Stages	ENSG00000164142	FAM160A1	ancestryAA	6.29663e-07	0.20816
All Subtypes, All Stages	ENSG00000169598	DFFB	ancestryAA	6.38686e-07	0.105755
All Subtypes, All Stages	ENSG00000102910	LONP2	ancestryAA	6.39179e-07	-0.149807
All Subtypes, All Stages	ENSG00000005302	MSL3	ancestryAA	6.3925e-07	0.117205
All Subtypes, All Stages	ENSG00000197568	HHLA3	ancestryAA	6.39649e-07	0.183573
All Subtypes, All Stages	ENSG00000078403	MLLT10	ancestryAA	6.42254e-07	0.0995884
All Subtypes, All Stages	ENSG00000184613	NELL2	ancestryAA	6.43474e-07	-0.514502
All Subtypes, All Stages	ENSG00000132382	MYBBP1A	ancestryAA	6.46417e-07	0.128693
All Subtypes, All Stages	ENSG00000105402	NAPA	ancestryAA	6.50919e-07	-0.121238
All Subtypes, All Stages	ENSG00000107951	MTPAP	ancestryAA	6.51029e-07	0.114322
All Subtypes, All Stages	ENSG00000159086	PAXBP1	ancestryAA	6.57133e-07	0.105146
All Subtypes, All Stages	ENSG00000117009	KMO	ancestryAA	6.5896e-07	-0.390983
All Subtypes, All Stages	ENSG00000204856	FAM216A	ancestryAA	6.62352e-07	0.138038
All Subtypes, All Stages	ENSG00000108639	SYNGR2	ancestryAA	6.66368e-07	-0.189355
All Subtypes, All Stages	ENSG00000134874	DZIP1	ancestryAA	6.78586e-07	0.255674
All Subtypes, All Stages	ENSG00000141391	SLMO1	ancestryAA	6.81735e-07	0.209384
All Subtypes, All Stages	ENSG00000164610	RP9	ancestryAA	6.8315e-07	0.117864
All Subtypes, All Stages	ENSG00000010704	HFE	ancestryAA	6.84122e-07	-0.177858
All Subtypes, All Stages	ENSG00000152359	POC5	ancestryAA	6.86489e-07	-0.146958
All Subtypes, All Stages	ENSG00000258708	SLC25A21-AS1	ancestryAA	6.9e-07	-0.329044
All Subtypes, All Stages	ENSG00000113722	CDX1	ancestryAA	6.94196e-07	-0.264812
All Subtypes, All Stages	ENSG00000133943	C14orf159	ancestryAA	6.99406e-07	-0.168299
All Subtypes, All Stages	ENSG00000117569	PTBP2	ancestryAA	6.99465e-07	0.124694
All Subtypes, All Stages	ENSG00000188976	NOC2L	ancestryAA	7.0124e-07	0.125624
All Subtypes, All Stages	ENSG00000110011	DNAJC4	ancestryAA	7.03264e-07	-0.126479
All Subtypes, All Stages	ENSG00000050767	COL23A1	ancestryAA	7.06564e-07	0.319133
All Subtypes, All Stages	ENSG00000185479	KRT6B	ancestryAA	7.08685e-07	0.851738
All Subtypes, All Stages	ENSG00000087884	AAMDC	ancestryAA	7.09187e-07	-0.270821
All Subtypes, All Stages	ENSG00000185475	TMEM179B	ancestryAA	7.1225e-07	-0.119009
All Subtypes, All Stages	ENSG00000176597	B3GNT5	ancestryAA	7.19362e-07	0.381808
All Subtypes, All Stages	ENSG00000163697	APBB2	ancestryAA	7.2366e-07	-0.197721
All Subtypes, All Stages	ENSG00000172476	RAB40A	ancestryAA	7.29993e-07	0.203475
All Subtypes, All Stages	ENSG00000101977	MCF2	ancestryAA	7.30992e-07	0.355747
All Subtypes, All Stages	ENSG00000095383	TBC1D2	ancestryAA	7.34726e-07	-0.184901
All Subtypes, All Stages	ENSG00000151461	UPF2	ancestryAA	7.38803e-07	0.119108
All Subtypes, All Stages	ENSG00000156970	BUB1B	ancestryAA	7.39879e-07	0.290582
All Subtypes, All Stages	ENSG00000144677	CTDSPL	ancestryAA	7.42469e-07	-0.132548
All Subtypes, All Stages	ENSG00000248592	TMEM110-MUSTN1	ancestryAA	7.4478e-07	-0.110327
All Subtypes, All Stages	ENSG00000151694	ADAM17	ancestryAA	7.46714e-07	0.103481
All Subtypes, All Stages	ENSG00000168434	COG7	ancestryAA	7.49056e-07	-0.111496
All Subtypes, All Stages	ENSG00000120451	SNX19	ancestryAA	7.54863e-07	-0.0987015
All Subtypes, All Stages	ENSG00000142453	CARM1	ancestryAA	7.58783e-07	0.114813
All Subtypes, All Stages	ENSG00000198477	ZNF280B	ancestryAA	7.60245e-07	0.343395
All Subtypes, All Stages	ENSG00000168634	WFDC13	ancestryAA	7.82469e-07	0.381181
All Subtypes, All Stages	ENSG00000124839	RAB17	ancestryAA	7.83231e-07	-0.258232
All Subtypes, All Stages	ENSG00000196862	RGPD4	ancestryAA	7.96341e-07	0.367334
All Subtypes, All Stages	ENSG00000185164	NOMO2	ancestryAA	8.02761e-07	0.113087
All Subtypes, All Stages	ENSG00000160883	HK3	ancestryAA	8.14814e-07	-0.35598
All Subtypes, All Stages	ENSG00000198892	SHISA4	ancestryAA	8.18545e-07	-0.195313
All Subtypes, All Stages	ENSG00000160223	ICOSLG	ancestryAA	8.22313e-07	0.229203
All Subtypes, All Stages	ENSG00000008952	SEC62	ancestryAA	8.3047e-07	-0.117299
All Subtypes, All Stages	ENSG00000116406	EDEM3	ancestryAA	8.31264e-07	-0.149737
All Subtypes, All Stages	ENSG00000166197	NOLC1	ancestryAA	8.33305e-07	0.15054
All Subtypes, All Stages	ENSG00000143319	ISG20L2	ancestryAA	8.35282e-07	0.0995635
All Subtypes, All Stages	ENSG00000181192	DHTKD1	ancestryAA	8.37522e-07	0.168346
All Subtypes, All Stages	ENSG00000170381	SEMA3E	ancestryAA	8.37923e-07	-0.459412
All Subtypes, All Stages	ENSG00000150773	PIH1D2	ancestryAA	8.39978e-07	-0.293484
All Subtypes, All Stages	ENSG00000132514	CLEC10A	ancestryAA	8.44215e-07	-0.392303
All Subtypes, All Stages	ENSG00000139651	ZNF740	ancestryAA	8.46905e-07	-0.0985205
All Subtypes, All Stages	ENSG00000112183	RBM24	ancestryAA	8.47019e-07	-0.065226
All Subtypes, All Stages	ENSG00000180773	SLC36A4	ancestryAA	8.58073e-07	0.164411
All Subtypes, All Stages	ENSG00000008988	RPS20	ancestryAA	8.66839e-07	0.182737
All Subtypes, All Stages	ENSG00000169231	THBS3	ancestryAA	8.83319e-07	0.147186
All Subtypes, All Stages	ENSG00000169903	TM4SF4	ancestryAA	8.8595e-07	-0.808789
All Subtypes, All Stages	ENSG00000146426	TIAM2	ancestryAA	8.86212e-07	0.218744
All Subtypes, All Stages	ENSG00000142606	MMEL1	ancestryAA	8.8652e-07	-0.296614
All Subtypes, All Stages	ENSG00000164109	MAD2L1	ancestryAA	8.90045e-07	0.270189
All Subtypes, All Stages	ENSG00000165475	CRYL1	ancestryAA	8.90874e-07	-0.199203
All Subtypes, All Stages	ENSG00000164405	UQCRQ	ancestryAA	8.91232e-07	-0.203826
All Subtypes, All Stages	ENSG00000064999	ANKS1A	ancestryAA	8.94456e-07	0.102584
All Subtypes, All Stages	ENSG00000152990	GPR125	ancestryAA	9.04107e-07	0.186186
All Subtypes, All Stages	ENSG00000088876	ZNF343	ancestryAA	9.11523e-07	0.112696
All Subtypes, All Stages	ENSG00000065427	KARS	ancestryAA	9.11577e-07	0.135809
All Subtypes, All Stages	ENSG00000090013	BLVRB	ancestryAA	9.31788e-07	-0.211821
All Subtypes, All Stages	ENSG00000160352	ZNF714	ancestryAA	9.32578e-07	0.207889
All Subtypes, All Stages	ENSG00000124535	WRNIP1	ancestryAA	9.33631e-07	0.111346
All Subtypes, All Stages	ENSG00000147202	DIAPH2	ancestryAA	9.4287e-07	0.150305
All Subtypes, All Stages	ENSG00000107130	NCS1	ancestryAA	9.43883e-07	0.225579
All Subtypes, All Stages	ENSG00000185818	NAT8L	ancestryAA	9.57833e-07	0.42957
All Subtypes, All Stages	ENSG00000136942	RPL35	ancestryAA	9.6407e-07	0.145306
All Subtypes, All Stages	ENSG00000117625	RCOR3	ancestryAA	9.6469e-07	-0.127757
All Subtypes, All Stages	ENSG00000204930	FAM221B	ancestryAA	9.66463e-07	-0.307775
All Subtypes, All Stages	ENSG00000179988	PSTK	ancestryAA	9.66721e-07	0.132178
All Subtypes, All Stages	ENSG00000114200	BCHE	ancestryAA	9.78317e-07	-0.935276
All Subtypes, All Stages	ENSG00000170264	FAM161A	ancestryAA	9.82275e-07	0.175828
All Subtypes, All Stages	ENSG00000010327	STAB1	ancestryAA	9.83361e-07	-0.225584
All Subtypes, All Stages	ENSG00000120685	PROSER1	ancestryAA	9.83378e-07	0.1226
All Subtypes, All Stages	ENSG00000111704	NANOG	ancestryAA	9.86057e-07	-0.298846
All Subtypes, All Stages	ENSG00000148832	PAOX	ancestryAA	9.87023e-07	-0.136907
All Subtypes, All Stages	ENSG00000130561	SAG	ancestryAA	9.91143e-07	-0.321268
All Subtypes, All Stages	ENSG00000130005	GAMT	ancestryAA	9.92261e-07	-0.334188
All Subtypes, All Stages	ENSG00000163468	CCT3	ancestryAA	1.00463e-06	0.162873
All Subtypes, All Stages	ENSG00000139219	COL2A1	ancestryAA	1.01962e-06	0.752072
All Subtypes, All Stages	ENSG00000141759	TXNL4A	ancestryAA	1.02576e-06	0.166223
All Subtypes, All Stages	ENSG00000213240	NOTCH2NL	ancestryAA	1.02583e-06	0.127006
All Subtypes, All Stages	ENSG00000072182	ASIC4	ancestryAA	1.02773e-06	0.29409
All Subtypes, All Stages	ENSG00000186474	KLK12	ancestryAA	1.03422e-06	-1.22065
All Subtypes, All Stages	ENSG00000174233	ADCY6	ancestryAA	1.04379e-06	-0.165352
All Subtypes, All Stages	ENSG00000103404	USP31	ancestryAA	1.04617e-06	0.12519
All Subtypes, All Stages	ENSG00000106554	CHCHD3	ancestryAA	1.05139e-06	0.0978059
All Subtypes, All Stages	ENSG00000148296	SURF6	ancestryAA	1.06433e-06	0.129904
All Subtypes, All Stages	ENSG00000137266	SLC22A23	ancestryAA	1.06743e-06	-0.235523
All Subtypes, All Stages	ENSG00000173261	PLAC8L1	ancestryAA	1.07592e-06	0.198605
All Subtypes, All Stages	ENSG00000166123	GPT2	ancestryAA	1.0778e-06	0.262876
All Subtypes, All Stages	ENSG00000138035	PNPT1	ancestryAA	1.07841e-06	0.165678
All Subtypes, All Stages	ENSG00000115648	MLPH	ancestryAA	1.08159e-06	-0.449053
All Subtypes, All Stages	ENSG00000234734	SPATA31A7	ancestryAA	1.09431e-06	0.933886
All Subtypes, All Stages	ENSG00000180777	ANKRD30B	ancestryAA	1.09779e-06	-0.742903
All Subtypes, All Stages	ENSG00000119314	PTBP3	ancestryAA	1.11701e-06	0.123307
All Subtypes, All Stages	ENSG00000173226	IQCB1	ancestryAA	1.11841e-06	0.10179
All Subtypes, All Stages	ENSG00000100647	KIAA0247	ancestryAA	1.12545e-06	-0.115158
All Subtypes, All Stages	ENSG00000064218	DMRT3	ancestryAA	1.12768e-06	0.491219
All Subtypes, All Stages	ENSG00000163071	SPATA18	ancestryAA	1.13044e-06	-0.359744
All Subtypes, All Stages	ENSG00000080345	RIF1	ancestryAA	1.15002e-06	0.115461
All Subtypes, All Stages	ENSG00000196367	TRRAP	ancestryAA	1.15233e-06	0.0827758
All Subtypes, All Stages	ENSG00000165409	TSHR	ancestryAA	1.15652e-06	-0.254938
All Subtypes, All Stages	ENSG00000183439	TRIM61	ancestryAA	1.15746e-06	0.165132
All Subtypes, All Stages	ENSG00000144681	STAC	ancestryAA	1.16297e-06	0.479438
All Subtypes, All Stages	ENSG00000116157	GPX7	ancestryAA	1.16386e-06	0.24032
All Subtypes, All Stages	ENSG00000171962	LRRC48	ancestryAA	1.16641e-06	-0.243932
All Subtypes, All Stages	ENSG00000138442	WDR12	ancestryAA	1.16893e-06	0.138672
All Subtypes, All Stages	ENSG00000157483	MYO1E	ancestryAA	1.17393e-06	0.162233
All Subtypes, All Stages	ENSG00000146038	DCDC2	ancestryAA	1.18589e-06	-0.52395
All Subtypes, All Stages	ENSG00000163960	UBXN7	ancestryAA	1.18761e-06	0.0902714
All Subtypes, All Stages	ENSG00000060138	YBX3	ancestryAA	1.20121e-06	0.233911
All Subtypes, All Stages	ENSG00000183668	PSG9	ancestryAA	1.2076e-06	-0.894276
All Subtypes, All Stages	ENSG00000250565	ATP6V1E2	ancestryAA	1.21224e-06	0.230208
All Subtypes, All Stages	ENSG00000149970	CNKSR2	ancestryAA	1.21381e-06	0.316669
All Subtypes, All Stages	ENSG00000117411	B4GALT2	ancestryAA	1.24294e-06	0.161292
All Subtypes, All Stages	ENSG00000117481	NSUN4	ancestryAA	1.24456e-06	0.0936691
All Subtypes, All Stages	ENSG00000145451	GLRA3	ancestryAA	1.24943e-06	0.678688
All Subtypes, All Stages	ENSG00000141867	BRD4	ancestryAA	1.2673e-06	0.107049
All Subtypes, All Stages	ENSG00000196220	SRGAP3	ancestryAA	1.27337e-06	-0.233103
All Subtypes, All Stages	ENSG00000144959	NCEH1	ancestryAA	1.27444e-06	-0.24212
All Subtypes, All Stages	ENSG00000206047	DEFA1	ancestryAA	1.27891e-06	-1.19491
All Subtypes, All Stages	ENSG00000136928	GABBR2	ancestryAA	1.28376e-06	0.693388
All Subtypes, All Stages	ENSG00000144331	ZNF385B	ancestryAA	1.28682e-06	-0.529334
All Subtypes, All Stages	ENSG00000109205	ODAM	ancestryAA	1.28683e-06	0.147595
All Subtypes, All Stages	ENSG00000164830	OXR1	ancestryAA	1.29725e-06	0.141469
All Subtypes, All Stages	ENSG00000140279	DUOX2	ancestryAA	1.30358e-06	0.503304
All Subtypes, All Stages	ENSG00000113249	HAVCR1	ancestryAA	1.30663e-06	-0.461075
All Subtypes, All Stages	ENSG00000119203	CPSF3	ancestryAA	1.32392e-06	0.114412
All Subtypes, All Stages	ENSG00000228672	PROB1	ancestryAA	1.3258e-06	-0.379008
All Subtypes, All Stages	ENSG00000102181	CD99L2	ancestryAA	1.33654e-06	-0.123581
All Subtypes, All Stages	ENSG00000163141	BNIPL	ancestryAA	1.34186e-06	-0.342439
All Subtypes, All Stages	ENSG00000204344	STK19	ancestryAA	1.34693e-06	-0.187574
All Subtypes, All Stages	ENSG00000198121	LPAR1	ancestryAA	1.35569e-06	-0.25357
All Subtypes, All Stages	ENSG00000164305	CASP3	ancestryAA	1.36059e-06	0.135344
All Subtypes, All Stages	ENSG00000107929	LARP4B	ancestryAA	1.36924e-06	0.133321
All Subtypes, All Stages	ENSG00000169507	SLC38A11	ancestryAA	1.37118e-06	-0.63169
All Subtypes, All Stages	ENSG00000163312	HELQ	ancestryAA	1.37463e-06	-0.114106
All Subtypes, All Stages	ENSG00000198003	CCDC151	ancestryAA	1.38525e-06	-0.324119
All Subtypes, All Stages	ENSG00000104998	IL27RA	ancestryAA	1.3929e-06	0.349616
All Subtypes, All Stages	ENSG00000161955	TNFSF13	ancestryAA	1.3956e-06	-0.142799
All Subtypes, All Stages	ENSG00000161634	DCD	ancestryAA	1.39708e-06	0.923195
All Subtypes, All Stages	ENSG00000152217	SETBP1	ancestryAA	1.40295e-06	-0.236975
All Subtypes, All Stages	ENSG00000157214	STEAP2	ancestryAA	1.40363e-06	-0.373981
All Subtypes, All Stages	ENSG00000075618	FSCN1	ancestryAA	1.40891e-06	0.306976
All Subtypes, All Stages	ENSG00000196839	ADA	ancestryAA	1.40937e-06	0.200333
All Subtypes, All Stages	ENSG00000144026	ZNF514	ancestryAA	1.41697e-06	-0.128116
All Subtypes, All Stages	ENSG00000103194	USP10	ancestryAA	1.41942e-06	0.105169
All Subtypes, All Stages	ENSG00000079482	OPHN1	ancestryAA	1.42913e-06	0.175975
All Subtypes, All Stages	ENSG00000100227	POLDIP3	ancestryAA	1.43403e-06	0.0922393
All Subtypes, All Stages	ENSG00000157193	LRP8	ancestryAA	1.45383e-06	0.33353
All Subtypes, All Stages	ENSG00000118292	C1orf54	ancestryAA	1.45755e-06	0.13063
All Subtypes, All Stages	ENSG00000148444	COMMD3	ancestryAA	1.45836e-06	-0.149019
All Subtypes, All Stages	ENSG00000186625	KATNA1	ancestryAA	1.4761e-06	0.124423
All Subtypes, All Stages	ENSG00000171953	ATPAF2	ancestryAA	1.49672e-06	-0.101922
All Subtypes, All Stages	ENSG00000132780	NASP	ancestryAA	1.50524e-06	0.121412
All Subtypes, All Stages	ENSG00000196459	TRAPPC2	ancestryAA	1.50944e-06	0.100365
All Subtypes, All Stages	ENSG00000185482	STAC3	ancestryAA	1.51382e-06	-0.314352
All Subtypes, All Stages	ENSG00000086967	MYBPC2	ancestryAA	1.51407e-06	-0.831735
All Subtypes, All Stages	ENSG00000176619	LMNB2	ancestryAA	1.51781e-06	0.156281
All Subtypes, All Stages	ENSG00000241360	PDXP	ancestryAA	1.53286e-06	0.227946
All Subtypes, All Stages	ENSG00000115255	REEP6	ancestryAA	1.53406e-06	-0.469883
All Subtypes, All Stages	ENSG00000215021	PHB2	ancestryAA	1.55445e-06	0.126619
All Subtypes, All Stages	ENSG00000101901	ALG13	ancestryAA	1.55929e-06	-0.122855
All Subtypes, All Stages	ENSG00000103274	NUBP1	ancestryAA	1.5665e-06	-0.1285
All Subtypes, All Stages	ENSG00000065457	ADAT1	ancestryAA	1.56693e-06	0.107783
All Subtypes, All Stages	ENSG00000204920	ZNF155	ancestryAA	1.56745e-06	0.146686
All Subtypes, All Stages	ENSG00000110871	COQ5	ancestryAA	1.57174e-06	-0.132437
All Subtypes, All Stages	ENSG00000166340	TPP1	ancestryAA	1.57213e-06	-0.123455
All Subtypes, All Stages	ENSG00000175073	VCPIP1	ancestryAA	1.58647e-06	0.133606
All Subtypes, All Stages	ENSG00000089250	NOS1	ancestryAA	1.58764e-06	0.0548057
All Subtypes, All Stages	ENSG00000173272	MZT2A	ancestryAA	1.60101e-06	-0.156112
All Subtypes, All Stages	ENSG00000185567	AHNAK2	ancestryAA	1.60391e-06	0.34061
All Subtypes, All Stages	ENSG00000004468	CD38	ancestryAA	1.62995e-06	0.353917
All Subtypes, All Stages	ENSG00000152127	MGAT5	ancestryAA	1.63164e-06	0.125593
All Subtypes, All Stages	ENSG00000225556	C2CD4D	ancestryAA	1.63496e-06	0.320053
All Subtypes, All Stages	ENSG00000100650	SRSF5	ancestryAA	1.636e-06	-0.116055
All Subtypes, All Stages	ENSG00000002919	SNX11	ancestryAA	1.64269e-06	-0.139481
All Subtypes, All Stages	ENSG00000159708	LRRC36	ancestryAA	1.65385e-06	0.290516
All Subtypes, All Stages	ENSG00000172426	RSPH9	ancestryAA	1.65878e-06	0.216148
All Subtypes, All Stages	ENSG00000066651	TRMT11	ancestryAA	1.66177e-06	0.131041
All Subtypes, All Stages	ENSG00000117877	CD3EAP	ancestryAA	1.6676e-06	0.138847
All Subtypes, All Stages	ENSG00000143499	SMYD2	ancestryAA	1.67571e-06	0.1612
All Subtypes, All Stages	ENSG00000124302	CHST8	ancestryAA	1.67829e-06	-0.603692
All Subtypes, All Stages	ENSG00000072571	HMMR	ancestryAA	1.69027e-06	0.229736
All Subtypes, All Stages	ENSG00000133321	RARRES3	ancestryAA	1.69679e-06	-0.351906
All Subtypes, All Stages	ENSG00000184908	CLCNKB	ancestryAA	1.73867e-06	-0.429486
All Subtypes, All Stages	ENSG00000082556	OPRK1	ancestryAA	1.74451e-06	0.709275
All Subtypes, All Stages	ENSG00000127526	SLC35E1	ancestryAA	1.75206e-06	0.109025
All Subtypes, All Stages	ENSG00000081052	COL4A4	ancestryAA	1.76585e-06	0.305363
All Subtypes, All Stages	ENSG00000131778	CHD1L	ancestryAA	1.76602e-06	0.437278
All Subtypes, All Stages	ENSG00000153989	NUS1	ancestryAA	1.77236e-06	0.134788
All Subtypes, All Stages	ENSG00000143867	OSR1	ancestryAA	1.79212e-06	0.423297
All Subtypes, All Stages	ENSG00000168517	HEXIM2	ancestryAA	1.79695e-06	-0.177468
All Subtypes, All Stages	ENSG00000112640	PPP2R5D	ancestryAA	1.80312e-06	0.115961
All Subtypes, All Stages	ENSG00000095380	NANS	ancestryAA	1.82175e-06	-0.130698
All Subtypes, All Stages	ENSG00000174282	ZBTB4	ancestryAA	1.83172e-06	-0.146284
All Subtypes, All Stages	ENSG00000163156	SCNM1	ancestryAA	1.84009e-06	0.105648
All Subtypes, All Stages	ENSG00000141579	ZNF750	ancestryAA	1.84477e-06	0.174726
[truncated: 6,183 more rows]

## Sheet: All Subtypes, Stages I-III
cohort	ensembl_gene	hgnc_symbol	coef	PValue_meta	logFC_meta
All Subtypes, Stages 1-3	ENSG00000130950	NUTM2F	ancestryAA	8.47898e-35	2.47439
All Subtypes, Stages 1-3	ENSG00000147403	RPL10	ancestryAA	6.17945e-28	2.12675
All Subtypes, Stages 1-3	ENSG00000130827	PLXNA3	ancestryAA	2.09874e-22	-1.39689
All Subtypes, Stages 1-3	ENSG00000153822	KCNJ16	ancestryAA	3.68525e-21	2.48994
All Subtypes, Stages 1-3	ENSG00000102178	UBL4A	ancestryAA	2.29755e-18	-1.80835
All Subtypes, Stages 1-3	ENSG00000204469	PRRC2A	ancestryAA	1.16911e-17	-3.69361
All Subtypes, Stages 1-3	ENSG00000137441	FGFBP2	ancestryAA	3.93755e-16	2.01117
All Subtypes, Stages 1-3	ENSG00000198788	MUC2	ancestryAA	1.72355e-14	2.63365
All Subtypes, Stages 1-3	ENSG00000204389	HSPA1A	ancestryAA	1.87249e-14	-3.96839
All Subtypes, Stages 1-3	ENSG00000140287	HDC	ancestryAA	1.98963e-14	3.61695
All Subtypes, Stages 1-3	ENSG00000268182	SMIM17	ancestryAA	8.13605e-14	0.887939
All Subtypes, Stages 1-3	ENSG00000100376	FAM118A	ancestryAA	1.37593e-13	-0.632875
All Subtypes, Stages 1-3	ENSG00000205609	EIF3CL	ancestryAA	2.4486e-13	1.34905
All Subtypes, Stages 1-3	ENSG00000132972	RNF17	ancestryAA	5.87375e-13	2.24556
All Subtypes, Stages 1-3	ENSG00000105499	PLA2G4C	ancestryAA	1.26235e-12	0.596871
All Subtypes, Stages 1-3	ENSG00000261701	HPR	ancestryAA	2.68608e-12	0.981378
All Subtypes, Stages 1-3	ENSG00000121335	PRB2	ancestryAA	3.27435e-12	-0.882745
All Subtypes, Stages 1-3	ENSG00000068323	TFE3	ancestryAA	3.69581e-12	-0.697096
All Subtypes, Stages 1-3	ENSG00000013563	DNASE1L1	ancestryAA	5.85624e-12	0.865944
All Subtypes, Stages 1-3	ENSG00000133710	SPINK5	ancestryAA	1.25212e-11	-0.408575
All Subtypes, Stages 1-3	ENSG00000197932	F8A1	ancestryAA	1.34516e-11	-2.17588
All Subtypes, Stages 1-3	ENSG00000230657	PRB4	ancestryAA	2.78664e-11	-1.41048
All Subtypes, Stages 1-3	ENSG00000176681	LRRC37A	ancestryAA	2.79126e-11	1.19008
All Subtypes, Stages 1-3	ENSG00000162877	PM20D1	ancestryAA	3.00168e-11	-1.4148
All Subtypes, Stages 1-3	ENSG00000170667	RASA4B	ancestryAA	7.10587e-11	0.669544
All Subtypes, Stages 1-3	ENSG00000174111	SOCS7	ancestryAA	1.08972e-10	0.551621
All Subtypes, Stages 1-3	ENSG00000196228	SULT1C3	ancestryAA	1.4444e-10	0.411502
All Subtypes, Stages 1-3	ENSG00000221988	PPT2	ancestryAA	1.49578e-10	-2.15519
All Subtypes, Stages 1-3	ENSG00000124657	OR2B6	ancestryAA	1.57957e-10	1.22843
All Subtypes, Stages 1-3	ENSG00000170889	RPS9	ancestryAA	1.77998e-10	0.49706
All Subtypes, Stages 1-3	ENSG00000163536	SERPINI1	ancestryAA	2.18925e-10	0.993031
All Subtypes, Stages 1-3	ENSG00000103226	NOMO3	ancestryAA	2.25529e-10	-0.468503
All Subtypes, Stages 1-3	ENSG00000126768	TIMM17B	ancestryAA	2.26614e-10	-2.00646
All Subtypes, Stages 1-3	ENSG00000166317	SYNPO2L	ancestryAA	4.08957e-10	2.33443
All Subtypes, Stages 1-3	ENSG00000085224	ATRX	ancestryAA	4.47757e-10	-1.93657
All Subtypes, Stages 1-3	ENSG00000162620	LRRIQ3	ancestryAA	8.38434e-10	1.034
All Subtypes, Stages 1-3	ENSG00000101197	BIRC7	ancestryAA	8.65049e-10	-1.62553
All Subtypes, Stages 1-3	ENSG00000168131	OR2B2	ancestryAA	1.80628e-09	1.16978
All Subtypes, Stages 1-3	ENSG00000185684	EP400NL	ancestryAA	1.93339e-09	-0.563893
All Subtypes, Stages 1-3	ENSG00000177453	NIM1K	ancestryAA	2.45001e-09	0.963807
All Subtypes, Stages 1-3	ENSG00000167676	PLIN4	ancestryAA	3.41768e-09	-1.29113
All Subtypes, Stages 1-3	ENSG00000173480	ZNF417	ancestryAA	5.21302e-09	0.414235
All Subtypes, Stages 1-3	ENSG00000124253	PCK1	ancestryAA	5.67563e-09	-0.177144
All Subtypes, Stages 1-3	ENSG00000166743	ACSM1	ancestryAA	5.75289e-09	0.662827
All Subtypes, Stages 1-3	ENSG00000205021	CCL3L1	ancestryAA	7.35691e-09	0.956416
All Subtypes, Stages 1-3	ENSG00000137411	VARS2	ancestryAA	7.62706e-09	0.972772
All Subtypes, Stages 1-3	ENSG00000007171	NOS2	ancestryAA	9.58237e-09	-0.159316
All Subtypes, Stages 1-3	ENSG00000106113	CRHR2	ancestryAA	1.06852e-08	0.810891
All Subtypes, Stages 1-3	ENSG00000166959	MS4A8	ancestryAA	1.31072e-08	-0.0717236
All Subtypes, Stages 1-3	ENSG00000170289	CNGB3	ancestryAA	1.56009e-08	1.14178
All Subtypes, Stages 1-3	ENSG00000187537	POTEM	ancestryAA	2.18671e-08	-2.75988
All Subtypes, Stages 1-3	ENSG00000171227	TMEM37	ancestryAA	2.19885e-08	-0.597467
All Subtypes, Stages 1-3	ENSG00000154059	IMPACT	ancestryAA	2.3722e-08	0.0537907
All Subtypes, Stages 1-3	ENSG00000198444	F8A2	ancestryAA	3.08242e-08	1.15147
All Subtypes, Stages 1-3	ENSG00000185990	F8A3	ancestryAA	3.08242e-08	1.15147
All Subtypes, Stages 1-3	ENSG00000256515	CCL3L3	ancestryAA	3.68835e-08	1.08073
All Subtypes, Stages 1-3	ENSG00000249437	NAIP	ancestryAA	4.27531e-08	-0.655504
All Subtypes, Stages 1-3	ENSG00000108296	CWC25	ancestryAA	5.87888e-08	0.340883
All Subtypes, Stages 1-3	ENSG00000228570	NUTM2E	ancestryAA	6.92837e-08	0.661323
All Subtypes, Stages 1-3	ENSG00000198870	C9orf96	ancestryAA	8.17259e-08	0.54059
All Subtypes, Stages 1-3	ENSG00000168894	RNF181	ancestryAA	8.90249e-08	-0.307993
All Subtypes, Stages 1-3	ENSG00000166819	PLIN1	ancestryAA	9.38984e-08	-1.20889
All Subtypes, Stages 1-3	ENSG00000244617	ASPRV1	ancestryAA	9.53268e-08	-0.168953
All Subtypes, Stages 1-3	ENSG00000196167	COLCA1	ancestryAA	1.10446e-07	-0.163039
All Subtypes, Stages 1-3	ENSG00000203791	METTL10	ancestryAA	1.11714e-07	0.304244
All Subtypes, Stages 1-3	ENSG00000100336	APOL4	ancestryAA	1.20939e-07	-0.670367
All Subtypes, Stages 1-3	ENSG00000180316	PNPLA1	ancestryAA	1.213e-07	-0.12421
All Subtypes, Stages 1-3	ENSG00000182583	VCX	ancestryAA	1.24882e-07	0.0377748
All Subtypes, Stages 1-3	ENSG00000107262	BAG1	ancestryAA	1.27234e-07	0.431939
All Subtypes, Stages 1-3	ENSG00000204371	EHMT2	ancestryAA	1.37845e-07	-0.96374
All Subtypes, Stages 1-3	ENSG00000099998	GGT5	ancestryAA	1.40785e-07	-0.511711
All Subtypes, Stages 1-3	ENSG00000243649	CFB	ancestryAA	1.44509e-07	-1.01707
All Subtypes, Stages 1-3	ENSG00000163209	SPRR3	ancestryAA	1.47745e-07	0.876717
All Subtypes, Stages 1-3	ENSG00000255374	TAS2R43	ancestryAA	1.59279e-07	1.76565
All Subtypes, Stages 1-3	ENSG00000122497	NBPF14	ancestryAA	1.73463e-07	-0.741505
All Subtypes, Stages 1-3	ENSG00000160808	MYL3	ancestryAA	1.9818e-07	-0.152344
All Subtypes, Stages 1-3	ENSG00000169474	SPRR1A	ancestryAA	2.11706e-07	0.391848
All Subtypes, Stages 1-3	ENSG00000196277	GRM7	ancestryAA	2.29346e-07	-1.15133
All Subtypes, Stages 1-3	ENSG00000196805	SPRR2B	ancestryAA	2.38861e-07	0.376228
All Subtypes, Stages 1-3	ENSG00000214491	SEC14L6	ancestryAA	2.49507e-07	-0.429254
All Subtypes, Stages 1-3	ENSG00000179083	FAM133A	ancestryAA	2.76461e-07	0.0500703
All Subtypes, Stages 1-3	ENSG00000100298	APOBEC3H	ancestryAA	2.84791e-07	-0.586531
All Subtypes, Stages 1-3	ENSG00000007129	CEACAM21	ancestryAA	2.93613e-07	0.990869
All Subtypes, Stages 1-3	ENSG00000204305	AGER	ancestryAA	2.95002e-07	-0.831881
All Subtypes, Stages 1-3	ENSG00000145107	TM4SF19	ancestryAA	3.04031e-07	-1.03421
All Subtypes, Stages 1-3	ENSG00000184811	TUSC5	ancestryAA	3.07493e-07	-1.46208
All Subtypes, Stages 1-3	ENSG00000108771	DHX58	ancestryAA	3.12059e-07	-0.465395
All Subtypes, Stages 1-3	ENSG00000185303	SFTPA2	ancestryAA	3.21813e-07	-0.742743
All Subtypes, Stages 1-3	ENSG00000166670	MMP10	ancestryAA	3.25811e-07	-1.815
All Subtypes, Stages 1-3	ENSG00000173805	HAP1	ancestryAA	3.30881e-07	0.0260889
All Subtypes, Stages 1-3	ENSG00000092295	TGM1	ancestryAA	3.32005e-07	-0.0854478
All Subtypes, Stages 1-3	ENSG00000164756	SLC30A8	ancestryAA	3.35242e-07	-0.290312
All Subtypes, Stages 1-3	ENSG00000155959	VBP1	ancestryAA	3.35852e-07	-1.05066
All Subtypes, Stages 1-3	ENSG00000179909	ZNF154	ancestryAA	3.59211e-07	0.442958
All Subtypes, Stages 1-3	ENSG00000067992	PDK3	ancestryAA	4.16516e-07	0.462213
All Subtypes, Stages 1-3	ENSG00000204713	TRIM27	ancestryAA	4.21142e-07	-0.76773
All Subtypes, Stages 1-3	ENSG00000167588	GPD1	ancestryAA	4.42435e-07	-1.06681
All Subtypes, Stages 1-3	ENSG00000179593	ALOX15B	ancestryAA	4.62325e-07	0.472207
All Subtypes, Stages 1-3	ENSG00000223865	HLA-DPB1	ancestryAA	4.81367e-07	-1.50133
All Subtypes, Stages 1-3	ENSG00000163041	H3F3A	ancestryAA	4.90583e-07	0.373973
All Subtypes, Stages 1-3	ENSG00000143631	FLG	ancestryAA	5.77118e-07	-0.374949
All Subtypes, Stages 1-3	ENSG00000118898	PPL	ancestryAA	6.04028e-07	-0.00635989
All Subtypes, Stages 1-3	ENSG00000133317	LGALS12	ancestryAA	6.30457e-07	-1.21795
All Subtypes, Stages 1-3	ENSG00000254852	NPIPA2	ancestryAA	6.3511e-07	-0.685723
All Subtypes, Stages 1-3	ENSG00000129450	SIGLEC9	ancestryAA	6.56054e-07	-0.438989
All Subtypes, Stages 1-3	ENSG00000169469	SPRR1B	ancestryAA	6.78982e-07	-0.241244
All Subtypes, Stages 1-3	ENSG00000092054	MYH7	ancestryAA	7.12124e-07	-0.357116
All Subtypes, Stages 1-3	ENSG00000267508	ZNF285	ancestryAA	7.17607e-07	0.526997
All Subtypes, Stages 1-3	ENSG00000167280	ENGASE	ancestryAA	7.44338e-07	-0.332009
All Subtypes, Stages 1-3	ENSG00000182156	ENPP7	ancestryAA	7.66601e-07	-1.22931
All Subtypes, Stages 1-3	ENSG00000185875	THNSL1	ancestryAA	7.7541e-07	0.458091
All Subtypes, Stages 1-3	ENSG00000169903	TM4SF4	ancestryAA	8.0541e-07	-0.092396
All Subtypes, Stages 1-3	ENSG00000153930	ANKFN1	ancestryAA	8.25619e-07	0.935166
All Subtypes, Stages 1-3	ENSG00000143520	FLG2	ancestryAA	8.97324e-07	-0.282957
All Subtypes, Stages 1-3	ENSG00000204248	COL11A2	ancestryAA	1.04881e-06	0.893031
All Subtypes, Stages 1-3	ENSG00000171401	KRT13	ancestryAA	1.06173e-06	-3.25635
All Subtypes, Stages 1-3	ENSG00000181074	OR52N4	ancestryAA	1.0658e-06	1.69933
All Subtypes, Stages 1-3	ENSG00000165269	AQP7	ancestryAA	1.09198e-06	-1.05888
All Subtypes, Stages 1-3	ENSG00000125780	TGM3	ancestryAA	1.21624e-06	-0.26727
All Subtypes, Stages 1-3	ENSG00000176809	LRRC37A3	ancestryAA	1.25289e-06	-0.560234
All Subtypes, Stages 1-3	ENSG00000164398	ACSL6	ancestryAA	1.27256e-06	0.985747
All Subtypes, Stages 1-3	ENSG00000114854	TNNC1	ancestryAA	1.36434e-06	-0.23407
All Subtypes, Stages 1-3	ENSG00000159527	PGLYRP3	ancestryAA	1.39546e-06	-0.0452292
All Subtypes, Stages 1-3	ENSG00000109205	ODAM	ancestryAA	1.52686e-06	-0.0407412
All Subtypes, Stages 1-3	ENSG00000016402	IL20RA	ancestryAA	1.61983e-06	-0.935768
All Subtypes, Stages 1-3	ENSG00000204498	NFKBIL1	ancestryAA	1.70538e-06	-1.91367
All Subtypes, Stages 1-3	ENSG00000136891	TEX10	ancestryAA	1.74028e-06	0.275566
All Subtypes, Stages 1-3	ENSG00000198082	H2AFB1	ancestryAA	1.79231e-06	-1.75192
All Subtypes, Stages 1-3	ENSG00000205238	SPDYE2	ancestryAA	1.96848e-06	0.304525
All Subtypes, Stages 1-3	ENSG00000188846	RPL14	ancestryAA	1.99223e-06	0.275418
All Subtypes, Stages 1-3	ENSG00000231500	RPS18	ancestryAA	2.03195e-06	0.267921
All Subtypes, Stages 1-3	ENSG00000170426	SDR9C7	ancestryAA	2.07418e-06	-0.268939
All Subtypes, Stages 1-3	ENSG00000212124	TAS2R19	ancestryAA	2.12857e-06	1.10049
All Subtypes, Stages 1-3	ENSG00000181092	ADIPOQ	ancestryAA	2.20664e-06	-1.26445
All Subtypes, Stages 1-3	ENSG00000137473	TTC29	ancestryAA	2.22196e-06	-0.236873
All Subtypes, Stages 1-3	ENSG00000165078	CPA6	ancestryAA	2.26602e-06	-0.163485
All Subtypes, Stages 1-3	ENSG00000141720	PIP4K2B	ancestryAA	2.28636e-06	0.286178
All Subtypes, Stages 1-3	ENSG00000196862	RGPD4	ancestryAA	2.33589e-06	0.529293
All Subtypes, Stages 1-3	ENSG00000250423	KIAA1210	ancestryAA	2.34776e-06	-1.13361
All Subtypes, Stages 1-3	ENSG00000186732	MPPED1	ancestryAA	2.43646e-06	1.06216
All Subtypes, Stages 1-3	ENSG00000172244	C5orf34	ancestryAA	2.46565e-06	0.443133
All Subtypes, Stages 1-3	ENSG00000179119	SPTY2D1	ancestryAA	2.46712e-06	0.22688
All Subtypes, Stages 1-3	ENSG00000168427	KLHL30	ancestryAA	2.5077e-06	-0.105409
All Subtypes, Stages 1-3	ENSG00000196693	ZNF33B	ancestryAA	2.53914e-06	0.32697
All Subtypes, Stages 1-3	ENSG00000167850	CD300C	ancestryAA	2.55023e-06	-0.420766
All Subtypes, Stages 1-3	ENSG00000171403	KRT9	ancestryAA	2.90427e-06	-0.100792
All Subtypes, Stages 1-3	ENSG00000117154	IGSF21	ancestryAA	2.98778e-06	-0.888198
All Subtypes, Stages 1-3	ENSG00000181023	OR56B1	ancestryAA	3.1317e-06	1.80058
All Subtypes, Stages 1-3	ENSG00000102057	KCND1	ancestryAA	3.19852e-06	-0.617478
All Subtypes, Stages 1-3	ENSG00000131669	NINJ1	ancestryAA	3.21018e-06	-0.376283
All Subtypes, Stages 1-3	ENSG00000164466	SFXN1	ancestryAA	3.34676e-06	0.322528
All Subtypes, Stages 1-3	ENSG00000109323	MANBA	ancestryAA	3.34728e-06	0.0432335
All Subtypes, Stages 1-3	ENSG00000102109	PCSK1N	ancestryAA	3.43054e-06	-0.00199893
All Subtypes, Stages 1-3	ENSG00000184584	TMEM173	ancestryAA	3.8183e-06	-0.304466
All Subtypes, Stages 1-3	ENSG00000114757	PEX5L	ancestryAA	3.94016e-06	0.350439
All Subtypes, Stages 1-3	ENSG00000002745	WNT16	ancestryAA	4.01572e-06	-0.099666
All Subtypes, Stages 1-3	ENSG00000204301	NOTCH4	ancestryAA	4.18353e-06	-1.34353
All Subtypes, Stages 1-3	ENSG00000196218	RYR1	ancestryAA	4.2835e-06	-0.0782624
All Subtypes, Stages 1-3	ENSG00000159450	TCHH	ancestryAA	4.43992e-06	0.0339558
All Subtypes, Stages 1-3	ENSG00000188888	GPR179	ancestryAA	4.45666e-06	0.537285
All Subtypes, Stages 1-3	ENSG00000187689	AMTN	ancestryAA	4.48187e-06	0.0928302
All Subtypes, Stages 1-3	ENSG00000164379	FOXQ1	ancestryAA	4.50825e-06	-0.198396
All Subtypes, Stages 1-3	ENSG00000159173	TNNI1	ancestryAA	4.54086e-06	0.0272471
All Subtypes, Stages 1-3	ENSG00000131471	AOC3	ancestryAA	4.6978e-06	-0.652698
All Subtypes, Stages 1-3	ENSG00000147488	ST18	ancestryAA	4.72952e-06	-0.791765
All Subtypes, Stages 1-3	ENSG00000204344	STK19	ancestryAA	4.75123e-06	0.0956996
All Subtypes, Stages 1-3	ENSG00000204351	SKIV2L	ancestryAA	4.79075e-06	-0.791354
All Subtypes, Stages 1-3	ENSG00000162267	ITIH3	ancestryAA	4.86497e-06	0.066661
All Subtypes, Stages 1-3	ENSG00000086967	MYBPC2	ancestryAA	5.26751e-06	-0.225423
All Subtypes, Stages 1-3	ENSG00000231389	HLA-DPA1	ancestryAA	5.36149e-06	-0.754552
All Subtypes, Stages 1-3	ENSG00000141424	SLC39A6	ancestryAA	5.67311e-06	0.303863
All Subtypes, Stages 1-3	ENSG00000198944	SOWAHA	ancestryAA	5.70714e-06	-1.57545
All Subtypes, Stages 1-3	ENSG00000158887	MPZ	ancestryAA	5.8169e-06	-0.624396
All Subtypes, Stages 1-3	ENSG00000144771	LRTM1	ancestryAA	5.88368e-06	-0.282307
All Subtypes, Stages 1-3	ENSG00000256436	TAS2R31	ancestryAA	6.06619e-06	0.737308
All Subtypes, Stages 1-3	ENSG00000137558	PI15	ancestryAA	6.16976e-06	1.29188
All Subtypes, Stages 1-3	ENSG00000177576	C18orf32	ancestryAA	6.33131e-06	-0.00371911
All Subtypes, Stages 1-3	ENSG00000145526	CDH18	ancestryAA	6.43674e-06	-1.26603
All Subtypes, Stages 1-3	ENSG00000184601	C14orf180	ancestryAA	6.55987e-06	-1.17619
All Subtypes, Stages 1-3	ENSG00000151834	GABRA2	ancestryAA	6.69829e-06	-0.046697
All Subtypes, Stages 1-3	ENSG00000185864	NPIPB4	ancestryAA	6.7494e-06	0.274838
All Subtypes, Stages 1-3	ENSG00000204287	HLA-DRA	ancestryAA	6.95439e-06	-2.1337
All Subtypes, Stages 1-3	ENSG00000175518	UBQLNL	ancestryAA	7.00304e-06	0.658239
All Subtypes, Stages 1-3	ENSG00000104879	CKM	ancestryAA	7.30312e-06	-0.571148
All Subtypes, Stages 1-3	ENSG00000234734	SPATA31A7	ancestryAA	7.31399e-06	-0.165731
All Subtypes, Stages 1-3	ENSG00000075234	TTC38	ancestryAA	7.47024e-06	0.235895
All Subtypes, Stages 1-3	ENSG00000204020	LIPN	ancestryAA	7.47499e-06	0.096836
All Subtypes, Stages 1-3	ENSG00000187747	OR52B6	ancestryAA	7.48837e-06	0.697329
All Subtypes, Stages 1-3	ENSG00000002726	AOC1	ancestryAA	7.62945e-06	-0.903564
All Subtypes, Stages 1-3	ENSG00000204169	AGAP7	ancestryAA	7.69363e-06	-0.996985
All Subtypes, Stages 1-3	ENSG00000124205	EDN3	ancestryAA	7.88424e-06	-1.70991
All Subtypes, Stages 1-3	ENSG00000004848	ARX	ancestryAA	7.89479e-06	-0.0726743
All Subtypes, Stages 1-3	ENSG00000067842	ATP2B3	ancestryAA	8.00205e-06	-0.359468
All Subtypes, Stages 1-3	ENSG00000188659	FAM154B	ancestryAA	8.16474e-06	0.669832
All Subtypes, Stages 1-3	ENSG00000101198	NKAIN4	ancestryAA	8.34451e-06	-1.3664
All Subtypes, Stages 1-3	ENSG00000007933	FMO3	ancestryAA	9.06215e-06	-0.0325375
All Subtypes, Stages 1-3	ENSG00000173137	ADCK5	ancestryAA	9.12826e-06	-1.12055
All Subtypes, Stages 1-3	ENSG00000119715	ESRRB	ancestryAA	9.18199e-06	-0.685303
All Subtypes, Stages 1-3	ENSG00000215009	ACSM4	ancestryAA	1.03317e-05	-0.158981
All Subtypes, Stages 1-3	ENSG00000197888	UGT2B17	ancestryAA	1.0416e-05	2.20948
All Subtypes, Stages 1-3	ENSG00000157445	CACNA2D3	ancestryAA	1.06661e-05	-0.0548138
All Subtypes, Stages 1-3	ENSG00000187605	TET3	ancestryAA	1.08785e-05	0.00498098
All Subtypes, Stages 1-3	ENSG00000109270	LAMTOR3	ancestryAA	1.10306e-05	0.0667427
All Subtypes, Stages 1-3	ENSG00000137976	DNASE2B	ancestryAA	1.12568e-05	0.0487422
All Subtypes, Stages 1-3	ENSG00000137955	RABGGTB	ancestryAA	1.17916e-05	0.282978
All Subtypes, Stages 1-3	ENSG00000123360	PDE1B	ancestryAA	1.17997e-05	-0.373078
All Subtypes, Stages 1-3	ENSG00000168255	POLR2J3	ancestryAA	1.19699e-05	0.272309
All Subtypes, Stages 1-3	ENSG00000148300	REXO4	ancestryAA	1.22703e-05	-0.666666
All Subtypes, Stages 1-3	ENSG00000107643	MAPK8	ancestryAA	1.27293e-05	0.231067
All Subtypes, Stages 1-3	ENSG00000117751	PPP1R8	ancestryAA	1.28412e-05	0.17225
All Subtypes, Stages 1-3	ENSG00000186812	ZNF397	ancestryAA	1.31103e-05	0.298487
All Subtypes, Stages 1-3	ENSG00000182168	UNC5C	ancestryAA	1.31864e-05	0.168778
All Subtypes, Stages 1-3	ENSG00000167780	SOAT2	ancestryAA	1.32458e-05	0.439692
All Subtypes, Stages 1-3	ENSG00000009950	MLXIPL	ancestryAA	1.34873e-05	-0.948321
All Subtypes, Stages 1-3	ENSG00000182600	C2orf82	ancestryAA	1.37346e-05	0.937482
All Subtypes, Stages 1-3	ENSG00000004776	HSPB6	ancestryAA	1.42544e-05	-0.752797
All Subtypes, Stages 1-3	ENSG00000180999	C1orf105	ancestryAA	1.49104e-05	0.0949546
All Subtypes, Stages 1-3	ENSG00000205020	CCL4L1	ancestryAA	1.5107e-05	0.674212
All Subtypes, Stages 1-3	ENSG00000108298	RPL19	ancestryAA	1.5223e-05	0.283066
All Subtypes, Stages 1-3	ENSG00000142661	MYOM3	ancestryAA	1.53379e-05	-0.105248
All Subtypes, Stages 1-3	ENSG00000124875	CXCL6	ancestryAA	1.54407e-05	-1.00765
All Subtypes, Stages 1-3	ENSG00000160868	CYP3A4	ancestryAA	1.57771e-05	-1.30168
All Subtypes, Stages 1-3	ENSG00000187288	CIDEC	ancestryAA	1.63481e-05	-1.13944
All Subtypes, Stages 1-3	ENSG00000168263	KCNV2	ancestryAA	1.63772e-05	-0.0319748
All Subtypes, Stages 1-3	ENSG00000121101	TEX14	ancestryAA	1.64266e-05	1.02994
All Subtypes, Stages 1-3	ENSG00000213759	UGT2B11	ancestryAA	1.6754e-05	-0.472289
All Subtypes, Stages 1-3	ENSG00000112333	NR2E1	ancestryAA	1.81061e-05	0.964849
All Subtypes, Stages 1-3	ENSG00000131263	RLIM	ancestryAA	1.82669e-05	0.202689
All Subtypes, Stages 1-3	ENSG00000187688	TRPV2	ancestryAA	1.83431e-05	-0.321479
All Subtypes, Stages 1-3	ENSG00000177663	IL17RA	ancestryAA	1.86767e-05	-0.217508
All Subtypes, Stages 1-3	ENSG00000187122	SLIT1	ancestryAA	1.89619e-05	0.684832
All Subtypes, Stages 1-3	ENSG00000002933	TMEM176A	ancestryAA	1.94734e-05	-0.479776
All Subtypes, Stages 1-3	ENSG00000124334	IL9R	ancestryAA	1.98385e-05	-0.507102
All Subtypes, Stages 1-3	ENSG00000102924	CBLN1	ancestryAA	2.04212e-05	-1.02834
All Subtypes, Stages 1-3	ENSG00000006534	ALDH3B1	ancestryAA	2.05923e-05	-0.383916
All Subtypes, Stages 1-3	ENSG00000167377	ZNF23	ancestryAA	2.05981e-05	0.259128
All Subtypes, Stages 1-3	ENSG00000166483	WEE1	ancestryAA	2.08767e-05	0.322875
All Subtypes, Stages 1-3	ENSG00000137872	SEMA6D	ancestryAA	2.11089e-05	0.914648
All Subtypes, Stages 1-3	ENSG00000186188	FFAR4	ancestryAA	2.11102e-05	-0.537894
All Subtypes, Stages 1-3	ENSG00000109654	TRIM2	ancestryAA	2.15296e-05	0.519382
All Subtypes, Stages 1-3	ENSG00000168060	NAALADL1	ancestryAA	2.1564e-05	-0.329377
All Subtypes, Stages 1-3	ENSG00000244682	FCGR2C	ancestryAA	2.27713e-05	-0.435693
All Subtypes, Stages 1-3	ENSG00000179294	C17orf96	ancestryAA	2.31793e-05	0.79884
All Subtypes, Stages 1-3	ENSG00000100243	CYB5R3	ancestryAA	2.32883e-05	-0.266066
All Subtypes, Stages 1-3	ENSG00000128710	HOXD10	ancestryAA	2.36058e-05	-0.0213953
All Subtypes, Stages 1-3	ENSG00000118407	FILIP1	ancestryAA	2.38213e-05	0.648581
All Subtypes, Stages 1-3	ENSG00000135226	UGT2B28	ancestryAA	2.4215e-05	0.247016
All Subtypes, Stages 1-3	ENSG00000147509	RGS20	ancestryAA	2.53582e-05	-0.136963
All Subtypes, Stages 1-3	ENSG00000181374	CCL13	ancestryAA	2.60103e-05	-1.04416
All Subtypes, Stages 1-3	ENSG00000113319	RASGRF2	ancestryAA	2.6175e-05	0.255659
All Subtypes, Stages 1-3	ENSG00000176269	OR4F21	ancestryAA	2.63251e-05	0.936159
All Subtypes, Stages 1-3	ENSG00000132938	MTUS2	ancestryAA	2.66963e-05	0.0488578
All Subtypes, Stages 1-3	ENSG00000213927	CCL27	ancestryAA	2.68994e-05	-0.139535
All Subtypes, Stages 1-3	ENSG00000168140	VASN	ancestryAA	2.70388e-05	-0.0544984
All Subtypes, Stages 1-3	ENSG00000165985	C1QL3	ancestryAA	2.79002e-05	0.451672
All Subtypes, Stages 1-3	ENSG00000013297	CLDN11	ancestryAA	2.81662e-05	-0.661788
All Subtypes, Stages 1-3	ENSG00000172014	ANKRD20A4	ancestryAA	2.83511e-05	-0.735747
All Subtypes, Stages 1-3	ENSG00000089682	RBM41	ancestryAA	2.85934e-05	0.277535
All Subtypes, Stages 1-3	ENSG00000064995	TAF11	ancestryAA	2.92157e-05	0.17316
All Subtypes, Stages 1-3	ENSG00000166326	TRIM44	ancestryAA	3.00576e-05	0.288973
All Subtypes, Stages 1-3	ENSG00000157326	DHRS4	ancestryAA	3.07318e-05	-0.270465
All Subtypes, Stages 1-3	ENSG00000016602	CLCA4	ancestryAA	3.17141e-05	0.542328
All Subtypes, Stages 1-3	ENSG00000169692	AGPAT2	ancestryAA	3.21919e-05	-0.325072
All Subtypes, Stages 1-3	ENSG00000224712	NPIPA3	ancestryAA	3.29554e-05	-0.547973
All Subtypes, Stages 1-3	ENSG00000110675	ELMOD1	ancestryAA	3.41724e-05	-0.0315993
All Subtypes, Stages 1-3	ENSG00000087494	PTHLH	ancestryAA	3.42488e-05	-1.13028
All Subtypes, Stages 1-3	ENSG00000162374	ELAVL4	ancestryAA	3.47539e-05	-0.303299
All Subtypes, Stages 1-3	ENSG00000099290	FAM21A	ancestryAA	3.4759e-05	0.320963
All Subtypes, Stages 1-3	ENSG00000059769	DNAJC25	ancestryAA	3.48537e-05	0.198313
All Subtypes, Stages 1-3	ENSG00000133619	KRBA1	ancestryAA	3.50269e-05	0.0211536
All Subtypes, Stages 1-3	ENSG00000167723	TRPV3	ancestryAA	3.56516e-05	0.813736
All Subtypes, Stages 1-3	ENSG00000111077	TENC1	ancestryAA	3.66596e-05	-0.36032
All Subtypes, Stages 1-3	ENSG00000185551	NR2F2	ancestryAA	3.69685e-05	-0.463744
All Subtypes, Stages 1-3	ENSG00000204335	SP5	ancestryAA	3.72733e-05	-1.23985
All Subtypes, Stages 1-3	ENSG00000173678	SPDYE2B	ancestryAA	3.78887e-05	0.281874
All Subtypes, Stages 1-3	ENSG00000134115	CNTN6	ancestryAA	3.7933e-05	1.16882
All Subtypes, Stages 1-3	ENSG00000106565	TMEM176B	ancestryAA	3.79429e-05	-0.418542
All Subtypes, Stages 1-3	ENSG00000196648	GOLGA6L20	ancestryAA	3.79741e-05	-0.555029
All Subtypes, Stages 1-3	ENSG00000198755	RPL10A	ancestryAA	3.82998e-05	0.192171
All Subtypes, Stages 1-3	ENSG00000036549	ZZZ3	ancestryAA	3.84322e-05	0.324489
All Subtypes, Stages 1-3	ENSG00000121381	TAS2R9	ancestryAA	3.9248e-05	1.11254
All Subtypes, Stages 1-3	ENSG00000266733	TBC1D29	ancestryAA	3.98809e-05	0.452609
All Subtypes, Stages 1-3	ENSG00000180616	SSTR2	ancestryAA	4.01689e-05	-0.702352
All Subtypes, Stages 1-3	ENSG00000149577	SIDT2	ancestryAA	4.0333e-05	-0.273636
All Subtypes, Stages 1-3	ENSG00000159212	CLIC6	ancestryAA	4.10835e-05	-1.21079
All Subtypes, Stages 1-3	ENSG00000167771	RCOR2	ancestryAA	4.22297e-05	-0.125049
All Subtypes, Stages 1-3	ENSG00000212126	TAS2R50	ancestryAA	4.22986e-05	0.327595
All Subtypes, Stages 1-3	ENSG00000134056	MRPS36	ancestryAA	4.30009e-05	0.0123167
All Subtypes, Stages 1-3	ENSG00000158517	NCF1	ancestryAA	4.33672e-05	0.84092
All Subtypes, Stages 1-3	ENSG00000174514	MFSD4	ancestryAA	4.37577e-05	0.57175
All Subtypes, Stages 1-3	ENSG00000269067	ZNF728	ancestryAA	4.37663e-05	-0.831375
All Subtypes, Stages 1-3	ENSG00000243284	VSIG8	ancestryAA	4.44211e-05	-0.591753
All Subtypes, Stages 1-3	ENSG00000197617	VN1R5	ancestryAA	4.50106e-05	0.860807
All Subtypes, Stages 1-3	ENSG00000257150	PGAM1P5	ancestryAA	4.56938e-05	-1.12543
All Subtypes, Stages 1-3	ENSG00000138039	LHCGR	ancestryAA	4.58926e-05	-0.91906
All Subtypes, Stages 1-3	ENSG00000109063	MYH3	ancestryAA	4.71121e-05	0.0615213
All Subtypes, Stages 1-3	ENSG00000158014	SLC30A2	ancestryAA	4.75715e-05	-1.02522
All Subtypes, Stages 1-3	ENSG00000170373	CST1	ancestryAA	4.81144e-05	-1.74768
All Subtypes, Stages 1-3	ENSG00000205572	SERF1B	ancestryAA	4.83231e-05	-0.87898
All Subtypes, Stages 1-3	ENSG00000164120	HPGD	ancestryAA	4.85204e-05	-0.0170581
All Subtypes, Stages 1-3	ENSG00000177954	RPS27	ancestryAA	4.85567e-05	0.201359
All Subtypes, Stages 1-3	ENSG00000163960	UBXN7	ancestryAA	4.86564e-05	0.171268
All Subtypes, Stages 1-3	ENSG00000251655	PRB1	ancestryAA	4.88094e-05	-0.63569
All Subtypes, Stages 1-3	ENSG00000124134	KCNS1	ancestryAA	4.9421e-05	0.0854726
All Subtypes, Stages 1-3	ENSG00000129170	CSRP3	ancestryAA	5.01509e-05	-0.0900393
All Subtypes, Stages 1-3	ENSG00000144713	RPL32	ancestryAA	5.0352e-05	0.204151
All Subtypes, Stages 1-3	ENSG00000133657	ATP13A3	ancestryAA	5.10134e-05	0.221689
All Subtypes, Stages 1-3	ENSG00000188001	TPRG1	ancestryAA	5.17084e-05	0.227473
All Subtypes, Stages 1-3	ENSG00000125686	MED1	ancestryAA	5.21088e-05	0.355044
All Subtypes, Stages 1-3	ENSG00000185002	RFX6	ancestryAA	5.28888e-05	-1.52496
All Subtypes, Stages 1-3	ENSG00000070182	SPTB	ancestryAA	5.31261e-05	0.118489
All Subtypes, Stages 1-3	ENSG00000125691	RPL23	ancestryAA	5.33041e-05	0.38153
All Subtypes, Stages 1-3	ENSG00000135917	SLC19A3	ancestryAA	5.3371e-05	-0.733953
All Subtypes, Stages 1-3	ENSG00000152315	KCNK13	ancestryAA	5.56363e-05	-0.523342
All Subtypes, Stages 1-3	ENSG00000166592	RRAD	ancestryAA	5.56585e-05	0.079826
All Subtypes, Stages 1-3	ENSG00000198034	RPS4X	ancestryAA	5.57004e-05	0.273366
All Subtypes, Stages 1-3	ENSG00000167914	GSDMA	ancestryAA	5.57441e-05	0.119349
All Subtypes, Stages 1-3	ENSG00000181609	OR52D1	ancestryAA	5.69943e-05	0.741625
All Subtypes, Stages 1-3	ENSG00000065457	ADAT1	ancestryAA	5.71724e-05	0.191804
All Subtypes, Stages 1-3	ENSG00000227057	WDR46	ancestryAA	5.93711e-05	-0.851065
All Subtypes, Stages 1-3	ENSG00000108950	FAM20A	ancestryAA	5.96183e-05	-0.378185
All Subtypes, Stages 1-3	ENSG00000029559	IBSP	ancestryAA	5.96795e-05	-1.17088
All Subtypes, Stages 1-3	ENSG00000173406	DAB1	ancestryAA	5.98013e-05	0.144721
All Subtypes, Stages 1-3	ENSG00000148600	CDHR1	ancestryAA	6.0001e-05	-0.115691
All Subtypes, Stages 1-3	ENSG00000110871	COQ5	ancestryAA	6.06855e-05	0.00683131
All Subtypes, Stages 1-3	ENSG00000136928	GABBR2	ancestryAA	6.08542e-05	0.0864802
All Subtypes, Stages 1-3	ENSG00000135413	LACRT	ancestryAA	6.11953e-05	-0.353539
All Subtypes, Stages 1-3	ENSG00000181616	OR52H1	ancestryAA	6.13123e-05	0.59866
All Subtypes, Stages 1-3	ENSG00000077522	ACTN2	ancestryAA	6.22158e-05	-0.28592
All Subtypes, Stages 1-3	ENSG00000170423	KRT78	ancestryAA	6.2772e-05	0.0385211
All Subtypes, Stages 1-3	ENSG00000149948	HMGA2	ancestryAA	6.35308e-05	-1.10632
All Subtypes, Stages 1-3	ENSG00000095637	SORBS1	ancestryAA	6.35969e-05	-0.441708
All Subtypes, Stages 1-3	ENSG00000254470	AP5B1	ancestryAA	6.36726e-05	0.0181433
All Subtypes, Stages 1-3	ENSG00000139291	TMEM19	ancestryAA	6.36768e-05	0.0176906
All Subtypes, Stages 1-3	ENSG00000107669	ATE1	ancestryAA	6.40729e-05	0.224854
All Subtypes, Stages 1-3	ENSG00000133961	NUMB	ancestryAA	6.52516e-05	-0.158447
All Subtypes, Stages 1-3	ENSG00000168005	C11orf84	ancestryAA	6.55979e-05	-0.0104128
All Subtypes, Stages 1-3	ENSG00000186480	INSIG1	ancestryAA	6.56751e-05	-0.0113587
All Subtypes, Stages 1-3	ENSG00000173991	TCAP	ancestryAA	6.62576e-05	0.299163
All Subtypes, Stages 1-3	ENSG00000181856	SLC2A4	ancestryAA	6.6359e-05	-0.751027
All Subtypes, Stages 1-3	ENSG00000128294	TPST2	ancestryAA	6.7071e-05	-0.335267
All Subtypes, Stages 1-3	ENSG00000164823	OSGIN2	ancestryAA	6.96012e-05	0.377368
All Subtypes, Stages 1-3	ENSG00000186416	NKRF	ancestryAA	6.97187e-05	0.238497
All Subtypes, Stages 1-3	ENSG00000130150	MOSPD2	ancestryAA	7.03197e-05	0.0924766
All Subtypes, Stages 1-3	ENSG00000204257	HLA-DMA	ancestryAA	7.03772e-05	-1.15324
All Subtypes, Stages 1-3	ENSG00000079308	TNS1	ancestryAA	7.08657e-05	-0.33493
All Subtypes, Stages 1-3	ENSG00000198336	MYL4	ancestryAA	7.18367e-05	-0.0775071
All Subtypes, Stages 1-3	ENSG00000149131	SERPING1	ancestryAA	7.20845e-05	-0.413482
All Subtypes, Stages 1-3	ENSG00000161031	PGLYRP2	ancestryAA	7.2511e-05	-1.25921
All Subtypes, Stages 1-3	ENSG00000089063	TMEM230	ancestryAA	7.29248e-05	0.0133966
All Subtypes, Stages 1-3	ENSG00000125352	RNF113A	ancestryAA	7.32345e-05	0.201528
All Subtypes, Stages 1-3	ENSG00000096006	CRISP3	ancestryAA	7.36109e-05	-2.22587
All Subtypes, Stages 1-3	ENSG00000143552	NUP210L	ancestryAA	7.52169e-05	0.136367
All Subtypes, Stages 1-3	ENSG00000181009	OR52N5	ancestryAA	7.57072e-05	1.81164
All Subtypes, Stages 1-3	ENSG00000054118	THRAP3	ancestryAA	7.60633e-05	0.119953
All Subtypes, Stages 1-3	ENSG00000177910	SPATA31C2	ancestryAA	7.67147e-05	0.433378
All Subtypes, Stages 1-3	ENSG00000096088	PGC	ancestryAA	7.67293e-05	-0.0227195
All Subtypes, Stages 1-3	ENSG00000139330	KERA	ancestryAA	7.76498e-05	-1.25042
All Subtypes, Stages 1-3	ENSG00000100373	UPK3A	ancestryAA	8.00213e-05	-1.05225
All Subtypes, Stages 1-3	ENSG00000134698	AGO4	ancestryAA	8.10403e-05	0.206067
All Subtypes, Stages 1-3	ENSG00000170323	FABP4	ancestryAA	8.14147e-05	-0.897616
All Subtypes, Stages 1-3	ENSG00000205571	SMN2	ancestryAA	8.51127e-05	-0.280282
All Subtypes, Stages 1-3	ENSG00000148154	UGCG	ancestryAA	8.5331e-05	0.152987
All Subtypes, Stages 1-3	ENSG00000256060	TRAPPC2P1	ancestryAA	8.58798e-05	-0.0439055
All Subtypes, Stages 1-3	ENSG00000180730	SHISA2	ancestryAA	8.60865e-05	-1.06555
All Subtypes, Stages 1-3	ENSG00000106236	NPTX2	ancestryAA	8.66127e-05	-0.0967182
All Subtypes, Stages 1-3	ENSG00000167264	DUS2	ancestryAA	8.67565e-05	0.219548
All Subtypes, Stages 1-3	ENSG00000167419	LPO	ancestryAA	8.68111e-05	-0.741382
All Subtypes, Stages 1-3	ENSG00000185634	SHC4	ancestryAA	8.76192e-05	0.991997
All Subtypes, Stages 1-3	ENSG00000136929	HEMGN	ancestryAA	8.80059e-05	-0.0909154
All Subtypes, Stages 1-3	ENSG00000164161	HHIP	ancestryAA	8.80706e-05	-0.00130524
All Subtypes, Stages 1-3	ENSG00000204394	VARS	ancestryAA	8.88946e-05	0.601824
All Subtypes, Stages 1-3	ENSG00000153233	PTPRR	ancestryAA	9.05818e-05	-0.921177
All Subtypes, Stages 1-3	ENSG00000170175	CHRNB1	ancestryAA	9.44516e-05	-0.0489332
All Subtypes, Stages 1-3	ENSG00000198133	TMEM229B	ancestryAA	9.4492e-05	-0.489911
All Subtypes, Stages 1-3	ENSG00000141052	MYOCD	ancestryAA	9.68262e-05	-0.949505
All Subtypes, Stages 1-3	ENSG00000107625	DDX50	ancestryAA	9.75264e-05	0.17076
All Subtypes, Stages 1-3	ENSG00000080371	RAB21	ancestryAA	9.77318e-05	0.0716527
All Subtypes, Stages 1-3	ENSG00000161583	TBC1D3G	ancestryAA	9.9995e-05	0.482712
All Subtypes, Stages 1-3	ENSG00000151413	NUBPL	ancestryAA	0.000103559	0.0178385
All Subtypes, Stages 1-3	ENSG00000130595	TNNT3	ancestryAA	0.000103776	-0.309377
All Subtypes, Stages 1-3	ENSG00000138135	CH25H	ancestryAA	0.000106854	-0.597589
All Subtypes, Stages 1-3	ENSG00000197579	TOPORS	ancestryAA	0.000107875	0.180866
All Subtypes, Stages 1-3	ENSG00000133055	MYBPH	ancestryAA	0.000108623	0.983227
All Subtypes, Stages 1-3	ENSG00000108010	GLRX3	ancestryAA	0.000109462	0.22521
All Subtypes, Stages 1-3	ENSG00000186715	MST1L	ancestryAA	0.000112168	0.517925
All Subtypes, Stages 1-3	ENSG00000165323	FAT3	ancestryAA	0.000113001	-0.836942
All Subtypes, Stages 1-3	ENSG00000248712	CCDC153	ancestryAA	0.000113544	-0.500645
All Subtypes, Stages 1-3	ENSG00000006747	SCIN	ancestryAA	0.000113785	0.617014
All Subtypes, Stages 1-3	ENSG00000137869	CYP19A1	ancestryAA	0.000116221	-0.113914
All Subtypes, Stages 1-3	ENSG00000185088	RPS27L	ancestryAA	0.000116227	0.00700303
All Subtypes, Stages 1-3	ENSG00000198576	ARC	ancestryAA	0.000116404	0.815778
All Subtypes, Stages 1-3	ENSG00000035720	STAP1	ancestryAA	0.000116493	0.679548
All Subtypes, Stages 1-3	ENSG00000170369	CST2	ancestryAA	0.000116704	-1.08417
All Subtypes, Stages 1-3	ENSG00000150783	TEX12	ancestryAA	0.000116942	0.449251
All Subtypes, Stages 1-3	ENSG00000167195	GOLGA6C	ancestryAA	0.00012032	0.183018
All Subtypes, Stages 1-3	ENSG00000156502	SUPV3L1	ancestryAA	0.000122131	0.24666
All Subtypes, Stages 1-3	ENSG00000110446	SLC15A3	ancestryAA	0.00012419	-0.36346
All Subtypes, Stages 1-3	ENSG00000119965	C10orf88	ancestryAA	0.000124402	0.212037
All Subtypes, Stages 1-3	ENSG00000171246	NPTX1	ancestryAA	0.000124644	0.21261
All Subtypes, Stages 1-3	ENSG00000121742	GJB6	ancestryAA	0.000127322	-0.287408
All Subtypes, Stages 1-3	ENSG00000147604	RPL7	ancestryAA	0.000128962	0.301915
All Subtypes, Stages 1-3	ENSG00000165973	NELL1	ancestryAA	0.000129035	-0.0435424
All Subtypes, Stages 1-3	ENSG00000125409	TEKT3	ancestryAA	0.000130489	-0.584656
All Subtypes, Stages 1-3	ENSG00000087116	ADAMTS2	ancestryAA	0.00013073	-0.469648
All Subtypes, Stages 1-3	ENSG00000114200	BCHE	ancestryAA	0.0001313	0.00359627
All Subtypes, Stages 1-3	ENSG00000122756	CNTFR	ancestryAA	0.000132202	-0.0376954
All Subtypes, Stages 1-3	ENSG00000011376	LARS2	ancestryAA	0.000133578	0.161576
All Subtypes, Stages 1-3	ENSG00000145592	RPL37	ancestryAA	0.000134879	0.213701
All Subtypes, Stages 1-3	ENSG00000124615	MOCS1	ancestryAA	0.000134994	-0.343073
All Subtypes, Stages 1-3	ENSG00000106538	RARRES2	ancestryAA	0.000136733	-0.439789
All Subtypes, Stages 1-3	ENSG00000149115	TNKS1BP1	ancestryAA	0.000138088	-0.00142351
All Subtypes, Stages 1-3	ENSG00000013288	MAN2B2	ancestryAA	0.000139196	-0.245912
All Subtypes, Stages 1-3	ENSG00000018625	ATP1A2	ancestryAA	0.000140779	0.452919
All Subtypes, Stages 1-3	ENSG00000213047	DENND1B	ancestryAA	0.000140896	-0.106027
All Subtypes, Stages 1-3	ENSG00000136235	GPNMB	ancestryAA	0.000142291	-0.4455
All Subtypes, Stages 1-3	ENSG00000112874	NUDT12	ancestryAA	0.000143519	0.0195123
All Subtypes, Stages 1-3	ENSG00000144231	POLR2D	ancestryAA	0.000144438	0.179224
All Subtypes, Stages 1-3	ENSG00000182974	OR4M2	ancestryAA	0.000144452	-0.152985
All Subtypes, Stages 1-3	ENSG00000149571	KIRREL3	ancestryAA	0.000146371	0.521757
All Subtypes, Stages 1-3	ENSG00000100346	CACNA1I	ancestryAA	0.000148092	-0.0041979
All Subtypes, Stages 1-3	ENSG00000179387	ELMOD2	ancestryAA	0.000148394	-0.0118218
All Subtypes, Stages 1-3	ENSG00000091138	SLC26A3	ancestryAA	0.000148856	1.333
All Subtypes, Stages 1-3	ENSG00000164105	SAP30	ancestryAA	0.000148908	0.370913
All Subtypes, Stages 1-3	ENSG00000094914	AAAS	ancestryAA	0.000151186	-0.164665
All Subtypes, Stages 1-3	ENSG00000147894	C9orf72	ancestryAA	0.000151193	0.229788
All Subtypes, Stages 1-3	ENSG00000164796	CSMD3	ancestryAA	0.000152644	1.37417
All Subtypes, Stages 1-3	ENSG00000166960	CCDC178	ancestryAA	0.000155014	-6.53903e-05
All Subtypes, Stages 1-3	ENSG00000166405	RIC3	ancestryAA	0.000155954	0.750532
All Subtypes, Stages 1-3	ENSG00000183668	PSG9	ancestryAA	0.000156188	-1.0571
All Subtypes, Stages 1-3	ENSG00000185482	STAC3	ancestryAA	0.000160362	-0.0792201
All Subtypes, Stages 1-3	ENSG00000154978	VOPP1	ancestryAA	0.000161174	-0.290788
All Subtypes, Stages 1-3	ENSG00000025434	NR1H3	ancestryAA	0.000162798	-0.30825
All Subtypes, Stages 1-3	ENSG00000137504	CREBZF	ancestryAA	0.000163204	0.0215281
All Subtypes, Stages 1-3	ENSG00000129187	DCTD	ancestryAA	0.000163776	0.0228184
All Subtypes, Stages 1-3	ENSG00000187242	KRT12	ancestryAA	0.000165104	-0.0253788
All Subtypes, Stages 1-3	ENSG00000119714	GPR68	ancestryAA	0.000165525	-0.387423
All Subtypes, Stages 1-3	ENSG00000169740	ZNF32	ancestryAA	0.000167805	0.214205
All Subtypes, Stages 1-3	ENSG00000100314	CABP7	ancestryAA	0.000167848	-0.0987722
All Subtypes, Stages 1-3	ENSG00000157212	PAXIP1	ancestryAA	0.00017041	0.0498405
All Subtypes, Stages 1-3	ENSG00000111432	FZD10	ancestryAA	0.00017186	-1.11524
All Subtypes, Stages 1-3	ENSG00000142794	NBPF3	ancestryAA	0.000172952	0.254863
All Subtypes, Stages 1-3	ENSG00000164106	SCRG1	ancestryAA	0.000173051	0.74963
All Subtypes, Stages 1-3	ENSG00000161642	ZNF385A	ancestryAA	0.000175159	-0.398342
All Subtypes, Stages 1-3	ENSG00000130876	SLC7A10	ancestryAA	0.000177075	-0.597507
All Subtypes, Stages 1-3	ENSG00000170017	ALCAM	ancestryAA	0.000178714	0.269679
All Subtypes, Stages 1-3	ENSG00000121068	TBX2	ancestryAA	0.000178723	-0.399952
All Subtypes, Stages 1-3	ENSG00000117597	DIEXF	ancestryAA	0.000179772	0.233024
All Subtypes, Stages 1-3	ENSG00000171659	GPR34	ancestryAA	0.000182587	0.0122911
All Subtypes, Stages 1-3	ENSG00000152042	NBPF11	ancestryAA	0.000187348	0.275331
All Subtypes, Stages 1-3	ENSG00000168389	MFSD2A	ancestryAA	0.00018817	0.154385
All Subtypes, Stages 1-3	ENSG00000163608	C3orf17	ancestryAA	0.00018897	0.177901
All Subtypes, Stages 1-3	ENSG00000100979	PLTP	ancestryAA	0.000188999	-0.43486
All Subtypes, Stages 1-3	ENSG00000196436	NPIPB15	ancestryAA	0.000189008	0.756828
All Subtypes, Stages 1-3	ENSG00000185477	GPRIN3	ancestryAA	0.000192075	0.354576
All Subtypes, Stages 1-3	ENSG00000123384	LRP1	ancestryAA	0.00019307	-0.337338
All Subtypes, Stages 1-3	ENSG00000011007	TCEB3	ancestryAA	0.00019639	0.152789
All Subtypes, Stages 1-3	ENSG00000138347	MYPN	ancestryAA	0.000199161	0.204226
All Subtypes, Stages 1-3	ENSG00000196449	YRDC	ancestryAA	0.000204407	0.283175
All Subtypes, Stages 1-3	ENSG00000133466	C1QTNF6	ancestryAA	0.00020455	-0.416117
All Subtypes, Stages 1-3	ENSG00000157103	SLC6A1	ancestryAA	0.00020473	-0.499923
All Subtypes, Stages 1-3	ENSG00000147905	ZCCHC7	ancestryAA	0.000205558	0.238619
All Subtypes, Stages 1-3	ENSG00000163684	RPP14	ancestryAA	0.000206113	0.16235
All Subtypes, Stages 1-3	ENSG00000041880	PARP3	ancestryAA	0.000206244	-0.248224
All Subtypes, Stages 1-3	ENSG00000112902	SEMA5A	ancestryAA	0.00020688	-0.471539
All Subtypes, Stages 1-3	ENSG00000056586	RC3H2	ancestryAA	0.000208397	0.150779
All Subtypes, Stages 1-3	ENSG00000116254	CHD5	ancestryAA	0.000210632	0.749261
All Subtypes, Stages 1-3	ENSG00000179915	NRXN1	ancestryAA	0.000214817	0.941736
All Subtypes, Stages 1-3	ENSG00000137806	NDUFAF1	ancestryAA	0.000218674	0.0341961
All Subtypes, Stages 1-3	ENSG00000180043	FAM71E2	ancestryAA	0.000220002	0.553498
All Subtypes, Stages 1-3	ENSG00000037042	TUBG2	ancestryAA	0.000220515	-0.267247
All Subtypes, Stages 1-3	ENSG00000226761	TAS2R46	ancestryAA	0.000222188	0.589279
All Subtypes, Stages 1-3	ENSG00000254870	ATP6V1G2-DDX39B	ancestryAA	0.000224456	-1.18159
All Subtypes, Stages 1-3	ENSG00000198722	UNC13B	ancestryAA	0.000228067	0.330144
All Subtypes, Stages 1-3	ENSG00000188916	FAM196A	ancestryAA	0.00022968	0.488211
All Subtypes, Stages 1-3	ENSG00000100101	NOL12	ancestryAA	0.000231169	-0.0111898
All Subtypes, Stages 1-3	ENSG00000166788	SAAL1	ancestryAA	0.000231559	0.204246
All Subtypes, Stages 1-3	ENSG00000167311	ART5	ancestryAA	0.000235611	-0.678946
All Subtypes, Stages 1-3	ENSG00000095917	TPSD1	ancestryAA	0.000238412	-1.12906
All Subtypes, Stages 1-3	ENSG00000164404	GDF9	ancestryAA	0.00024078	-1.39155
All Subtypes, Stages 1-3	ENSG00000151650	VENTX	ancestryAA	0.000242347	-0.429341
All Subtypes, Stages 1-3	ENSG00000150394	CDH8	ancestryAA	0.000242907	-0.686937
All Subtypes, Stages 1-3	ENSG00000182952	HMGN4	ancestryAA	0.000244171	0.230688
All Subtypes, Stages 1-3	ENSG00000188672	RHCE	ancestryAA	0.000244971	0.425462
All Subtypes, Stages 1-3	ENSG00000134962	KLB	ancestryAA	0.000257467	-0.529605
All Subtypes, Stages 1-3	ENSG00000197893	NRAP	ancestryAA	0.000258515	-0.475493
All Subtypes, Stages 1-3	ENSG00000204060	FOXO6	ancestryAA	0.000259429	0.0556649
All Subtypes, Stages 1-3	ENSG00000116690	PRG4	ancestryAA	0.000263388	-0.870458
All Subtypes, Stages 1-3	ENSG00000122375	OPN4	ancestryAA	0.000267577	-0.974956
All Subtypes, Stages 1-3	ENSG00000214063	TSPAN4	ancestryAA	0.000270149	-0.272143
All Subtypes, Stages 1-3	ENSG00000135953	MFSD9	ancestryAA	0.00027219	-0.0243264
All Subtypes, Stages 1-3	ENSG00000160410	SHKBP1	ancestryAA	0.000274774	0.0127585
All Subtypes, Stages 1-3	ENSG00000187862	TTC24	ancestryAA	0.000276161	0.72991
All Subtypes, Stages 1-3	ENSG00000198848	CES1	ancestryAA	0.000279761	-1.0852
All Subtypes, Stages 1-3	ENSG00000103942	HOMER2	ancestryAA	0.000283243	0.368933
All Subtypes, Stages 1-3	ENSG00000147099	HDAC8	ancestryAA	0.00028458	0.130565
All Subtypes, Stages 1-3	ENSG00000120217	CD274	ancestryAA	0.000286565	-0.505998
All Subtypes, Stages 1-3	ENSG00000167646	DNAAF3	ancestryAA	0.000286943	-0.0521688
All Subtypes, Stages 1-3	ENSG00000101977	MCF2	ancestryAA	0.000288285	0.723261
All Subtypes, Stages 1-3	ENSG00000171772	SYCE1	ancestryAA	0.000296545	-1.1651
All Subtypes, Stages 1-3	ENSG00000118557	PMFBP1	ancestryAA	0.000296884	0.481885
All Subtypes, Stages 1-3	ENSG00000229183	PGA4	ancestryAA	0.000297114	-0.401211
All Subtypes, Stages 1-3	ENSG00000116198	CEP104	ancestryAA	0.000297942	0.151123
All Subtypes, Stages 1-3	ENSG00000203666	EFCAB2	ancestryAA	0.000298449	0.568663
All Subtypes, Stages 1-3	ENSG00000178295	GEN1	ancestryAA	0.000299237	0.280271
All Subtypes, Stages 1-3	ENSG00000130234	ACE2	ancestryAA	0.000299659	-1.48807
All Subtypes, Stages 1-3	ENSG00000138326	RPS24	ancestryAA	0.000303347	0.25384
All Subtypes, Stages 1-3	ENSG00000204256	BRD2	ancestryAA	0.000304405	-0.69332
All Subtypes, Stages 1-3	ENSG00000010295	IFFO1	ancestryAA	0.000305629	-0.276641
All Subtypes, Stages 1-3	ENSG00000215182	MUC5AC	ancestryAA	0.000306134	-1.70074
All Subtypes, Stages 1-3	ENSG00000156466	GDF6	ancestryAA	0.000306197	-1.00174
All Subtypes, Stages 1-3	ENSG00000150045	KLRF1	ancestryAA	0.000306936	-0.60972
All Subtypes, Stages 1-3	ENSG00000108602	ALDH3A1	ancestryAA	0.000310712	0.397103
All Subtypes, Stages 1-3	ENSG00000130055	GDPD2	ancestryAA	0.000318098	-0.0510962
All Subtypes, Stages 1-3	ENSG00000180660	MAB21L1	ancestryAA	0.000318261	-0.571215
All Subtypes, Stages 1-3	ENSG00000143632	ACTA1	ancestryAA	0.000319632	-0.757807
All Subtypes, Stages 1-3	ENSG00000066923	STAG3	ancestryAA	0.000321078	-0.00672696
All Subtypes, Stages 1-3	ENSG00000129925	TMEM8A	ancestryAA	0.000323322	-0.291156
All Subtypes, Stages 1-3	ENSG00000073737	DHRS9	ancestryAA	0.000323392	-0.706284
All Subtypes, Stages 1-3	ENSG00000173473	SMARCC1	ancestryAA	0.000323563	0.193388
All Subtypes, Stages 1-3	ENSG00000118816	CCNI	ancestryAA	0.000326242	0.0209025
All Subtypes, Stages 1-3	ENSG00000112033	PPARD	ancestryAA	0.000326544	-0.0138534
All Subtypes, Stages 1-3	ENSG00000155304	HSPA13	ancestryAA	0.000331206	0.00682798
All Subtypes, Stages 1-3	ENSG00000180176	TH	ancestryAA	0.000331353	-1.69273
All Subtypes, Stages 1-3	ENSG00000248746	ACTN3	ancestryAA	0.000331823	0.310809
All Subtypes, Stages 1-3	ENSG00000096717	SIRT1	ancestryAA	0.000332885	0.178503
All Subtypes, Stages 1-3	ENSG00000124102	PI3	ancestryAA	0.000333108	-0.326311
All Subtypes, Stages 1-3	ENSG00000166897	ELFN2	ancestryAA	0.000333649	-0.955665
All Subtypes, Stages 1-3	ENSG00000173511	VEGFB	ancestryAA	0.000334644	-0.227166
All Subtypes, Stages 1-3	ENSG00000086717	PPEF1	ancestryAA	0.00033599	0.0744051
All Subtypes, Stages 1-3	ENSG00000162600	OMA1	ancestryAA	0.000336572	-0.476555
All Subtypes, Stages 1-3	ENSG00000135486	HNRNPA1	ancestryAA	0.000336619	0.144421
All Subtypes, Stages 1-3	ENSG00000163281	GNPDA2	ancestryAA	0.000341184	-0.000590603
All Subtypes, Stages 1-3	ENSG00000117245	KIF17	ancestryAA	0.000342773	-0.395117
All Subtypes, Stages 1-3	ENSG00000106526	ACTR3C	ancestryAA	0.000344255	-0.28805
All Subtypes, Stages 1-3	ENSG00000168070	C11orf85	ancestryAA	0.000345012	0.077325
All Subtypes, Stages 1-3	ENSG00000165887	ANKRD2	ancestryAA	0.000347558	0.122131
All Subtypes, Stages 1-3	ENSG00000172543	CTSW	ancestryAA	0.000350731	-0.495948
All Subtypes, Stages 1-3	ENSG00000008323	PLEKHG6	ancestryAA	0.000354683	0.041156
All Subtypes, Stages 1-3	ENSG00000113638	TTC33	ancestryAA	0.000357429	0.215744
All Subtypes, Stages 1-3	ENSG00000125962	ARMCX5	ancestryAA	0.000358311	0.217378
All Subtypes, Stages 1-3	ENSG00000108666	C17orf75	ancestryAA	0.000358643	0.268055
All Subtypes, Stages 1-3	ENSG00000242715	CCDC169	ancestryAA	0.000365497	0.935919
All Subtypes, Stages 1-3	ENSG00000102032	RENBP	ancestryAA	0.000365963	-0.380682
All Subtypes, Stages 1-3	ENSG00000155657	TTN	ancestryAA	0.00036611	-0.252571
All Subtypes, Stages 1-3	ENSG00000214940	NPIPA8	ancestryAA	0.000367786	0.776298
All Subtypes, Stages 1-3	ENSG00000113558	SKP1	ancestryAA	0.000375433	-0.00739455
All Subtypes, Stages 1-3	ENSG00000186136	TAS2R42	ancestryAA	0.000376246	0.393586
All Subtypes, Stages 1-3	ENSG00000115084	SLC35F5	ancestryAA	0.000377956	0.000853279
All Subtypes, Stages 1-3	ENSG00000007923	DNAJC11	ancestryAA	0.000383074	0.173564
All Subtypes, Stages 1-3	ENSG00000175265	GOLGA8A	ancestryAA	0.000383137	-0.00866617
All Subtypes, Stages 1-3	ENSG00000140279	DUOX2	ancestryAA	0.000383651	-0.0377091
All Subtypes, Stages 1-3	ENSG00000103966	EHD4	ancestryAA	0.000384934	-0.186468
All Subtypes, Stages 1-3	ENSG00000012223	LTF	ancestryAA	0.000385011	-1.39032
All Subtypes, Stages 1-3	ENSG00000132026	RTBDN	ancestryAA	0.000385484	0.996023
All Subtypes, Stages 1-3	ENSG00000189433	GJB4	ancestryAA	0.000389507	0.109881
All Subtypes, Stages 1-3	ENSG00000090659	CD209	ancestryAA	0.00039082	-0.50826
All Subtypes, Stages 1-3	ENSG00000148680	HTR7	ancestryAA	0.000394284	0.00977446
All Subtypes, Stages 1-3	ENSG00000166848	TERF2IP	ancestryAA	0.000396837	0.174248
All Subtypes, Stages 1-3	ENSG00000151640	DPYSL4	ancestryAA	0.00040168	0.505903
All Subtypes, Stages 1-3	ENSG00000170231	FABP6	ancestryAA	0.000403203	-1.07147
All Subtypes, Stages 1-3	ENSG00000144320	KIAA1715	ancestryAA	0.000403733	0.253517
All Subtypes, Stages 1-3	ENSG00000154945	ANKRD40	ancestryAA	0.00040471	0.0214042
All Subtypes, Stages 1-3	ENSG00000139364	TMEM132B	ancestryAA	0.000409153	-0.126124
All Subtypes, Stages 1-3	ENSG00000164403	SHROOM1	ancestryAA	0.000410868	-1.16864
All Subtypes, Stages 1-3	ENSG00000197870	PRB3	ancestryAA	0.000413706	-1.11434
All Subtypes, Stages 1-3	ENSG00000184307	ZDHHC23	ancestryAA	0.000413727	0.349039
All Subtypes, Stages 1-3	ENSG00000178597	PSAPL1	ancestryAA	0.00041445	-0.146097
All Subtypes, Stages 1-3	ENSG00000165996	PTPLA	ancestryAA	0.000419384	3.41187e-05
All Subtypes, Stages 1-3	ENSG00000161281	COX7A1	ancestryAA	0.000427644	-0.33748
All Subtypes, Stages 1-3	ENSG00000255112	CHMP1B	ancestryAA	0.000427985	0.219328
All Subtypes, Stages 1-3	ENSG00000163060	TEKT4	ancestryAA	0.000429672	-0.677375
All Subtypes, Stages 1-3	ENSG00000198794	SCAMP5	ancestryAA	0.000430281	0.386436
All Subtypes, Stages 1-3	ENSG00000134352	IL6ST	ancestryAA	0.000430563	-0.0356478
All Subtypes, Stages 1-3	ENSG00000133195	SLC39A11	ancestryAA	0.000430816	-0.2959
All Subtypes, Stages 1-3	ENSG00000225119	LINC00999	ancestryAA	0.000431257	0.90265
All Subtypes, Stages 1-3	ENSG00000105131	EPHX3	ancestryAA	0.000435686	0.200325
All Subtypes, Stages 1-3	ENSG00000181001	OR52N1	ancestryAA	0.000436468	1.85392
All Subtypes, Stages 1-3	ENSG00000169248	CXCL11	ancestryAA	0.000437673	-0.787515
All Subtypes, Stages 1-3	ENSG00000183281	PLGLB1	ancestryAA	0.000442106	-0.438982
All Subtypes, Stages 1-3	ENSG00000071189	SNX13	ancestryAA	0.000442152	0.0541016
All Subtypes, Stages 1-3	ENSG00000175467	SART1	ancestryAA	0.000442275	0.0541999
All Subtypes, Stages 1-3	ENSG00000183117	CSMD1	ancestryAA	0.0004426	0.734861
All Subtypes, Stages 1-3	ENSG00000177519	RPRM	ancestryAA	0.00044404	0.144847
All Subtypes, Stages 1-3	ENSG00000163072	NOSTRIN	ancestryAA	0.000446186	-0.797873
All Subtypes, Stages 1-3	ENSG00000142632	ARHGEF19	ancestryAA	0.000447752	0.339415
All Subtypes, Stages 1-3	ENSG00000163866	SMIM12	ancestryAA	0.000450348	0.204831
All Subtypes, Stages 1-3	ENSG00000173702	MUC13	ancestryAA	0.000450728	1.07801
All Subtypes, Stages 1-3	ENSG00000125998	FAM83C	ancestryAA	0.00045213	-0.526049
All Subtypes, Stages 1-3	ENSG00000113946	CLDN16	ancestryAA	0.000453791	2.13185
All Subtypes, Stages 1-3	ENSG00000163810	TGM4	ancestryAA	0.000454213	2.09661
All Subtypes, Stages 1-3	ENSG00000095383	TBC1D2	ancestryAA	0.000457068	-0.303215
All Subtypes, Stages 1-3	ENSG00000158258	CLSTN2	ancestryAA	0.000457481	-0.0148079
All Subtypes, Stages 1-3	ENSG00000187800	PEAR1	ancestryAA	0.000457835	-0.402571
All Subtypes, Stages 1-3	ENSG00000101213	PTK6	ancestryAA	0.000459507	-0.590482
All Subtypes, Stages 1-3	ENSG00000100427	MLC1	ancestryAA	0.000463341	1.15635
All Subtypes, Stages 1-3	ENSG00000121067	SPOP	ancestryAA	0.000466428	-0.00375772
All Subtypes, Stages 1-3	ENSG00000170801	HTRA3	ancestryAA	0.000466791	-0.641759
All Subtypes, Stages 1-3	ENSG00000171456	ASXL1	ancestryAA	0.000467435	0.140084
All Subtypes, Stages 1-3	ENSG00000186407	CD300E	ancestryAA	0.000469125	0.111921
All Subtypes, Stages 1-3	ENSG00000134884	ARGLU1	ancestryAA	0.000469974	0.207501
All Subtypes, Stages 1-3	ENSG00000186141	POLR3C	ancestryAA	0.000470483	0.204428
All Subtypes, Stages 1-3	ENSG00000244623	OR2AE1	ancestryAA	0.000471061	-0.586701
All Subtypes, Stages 1-3	ENSG00000133121	STARD13	ancestryAA	0.000474191	-0.294448
All Subtypes, Stages 1-3	ENSG00000102313	ITIH6	ancestryAA	0.000483204	0.818635
All Subtypes, Stages 1-3	ENSG00000141255	SPATA22	ancestryAA	0.000483509	-0.891011
All Subtypes, Stages 1-3	ENSG00000105675	ATP4A	ancestryAA	0.000483642	0.0760794
All Subtypes, Stages 1-3	ENSG00000205426	KRT81	ancestryAA	0.000485826	-0.106275
All Subtypes, Stages 1-3	ENSG00000125900	SIRPD	ancestryAA	0.000487747	-0.488108
All Subtypes, Stages 1-3	ENSG00000188162	OTOG	ancestryAA	0.000492283	-0.159048
All Subtypes, Stages 1-3	ENSG00000179148	ALOXE3	ancestryAA	0.000493899	-0.0666241
All Subtypes, Stages 1-3	ENSG00000129465	RIPK3	ancestryAA	0.000497431	-0.356594
All Subtypes, Stages 1-3	ENSG00000084628	NKAIN1	ancestryAA	0.000503209	0.0816481
All Subtypes, Stages 1-3	ENSG00000166352	C11orf74	ancestryAA	0.000504299	0.248531
All Subtypes, Stages 1-3	ENSG00000148488	ST8SIA6	ancestryAA	0.000506655	-0.766124
All Subtypes, Stages 1-3	ENSG00000197324	LRP10	ancestryAA	0.000510609	-0.23399
All Subtypes, Stages 1-3	ENSG00000138780	GSTCD	ancestryAA	0.000513924	-0.0296945
All Subtypes, Stages 1-3	ENSG00000224940	PRRT4	ancestryAA	0.000515661	-0.803583
All Subtypes, Stages 1-3	ENSG00000166263	STXBP4	ancestryAA	0.000517564	0.0830554
All Subtypes, Stages 1-3	ENSG00000105607	GCDH	ancestryAA	0.000518785	0.224013
All Subtypes, Stages 1-3	ENSG00000182077	PTCHD3	ancestryAA	0.000519687	-0.102126
All Subtypes, Stages 1-3	ENSG00000197616	MYH6	ancestryAA	0.0005246	-0.448707
All Subtypes, Stages 1-3	ENSG00000135213	POM121C	ancestryAA	0.000525255	-0.19913
All Subtypes, Stages 1-3	ENSG00000147274	RBMX	ancestryAA	0.000528387	0.132816
All Subtypes, Stages 1-3	ENSG00000106701	FSD1L	ancestryAA	0.000530677	0.238143
All Subtypes, Stages 1-3	ENSG00000234972	TBC1D3C	ancestryAA	0.000530904	0.430263
All Subtypes, Stages 1-3	ENSG00000212127	TAS2R14	ancestryAA	0.000530955	0.269023
All Subtypes, Stages 1-3	ENSG00000138801	PAPSS1	ancestryAA	0.000533383	0.325016
All Subtypes, Stages 1-3	ENSG00000204172	AGAP10	ancestryAA	0.000535599	-0.795296
All Subtypes, Stages 1-3	ENSG00000114251	WNT5A	ancestryAA	0.000538252	-0.557492
All Subtypes, Stages 1-3	ENSG00000169016	E2F6	ancestryAA	0.000544714	0.17897
All Subtypes, Stages 1-3	ENSG00000084110	HAL	ancestryAA	0.000545096	-0.309408
All Subtypes, Stages 1-3	ENSG00000206073	SERPINB4	ancestryAA	0.000545665	-1.6355
All Subtypes, Stages 1-3	ENSG00000108946	PRKAR1A	ancestryAA	0.00054975	0.111392
All Subtypes, Stages 1-3	ENSG00000110436	SLC1A2	ancestryAA	0.000552766	0.702133
All Subtypes, Stages 1-3	ENSG00000079435	LIPE	ancestryAA	0.000554194	-0.422338
All Subtypes, Stages 1-3	ENSG00000168062	BATF2	ancestryAA	0.000555047	-0.641463
All Subtypes, Stages 1-3	ENSG00000174151	CYB561D1	ancestryAA	0.000559314	-0.014031
All Subtypes, Stages 1-3	ENSG00000179988	PSTK	ancestryAA	0.000560218	0.316011
All Subtypes, Stages 1-3	ENSG00000157214	STEAP2	ancestryAA	0.000561781	-0.477083
All Subtypes, Stages 1-3	ENSG00000148795	CYP17A1	ancestryAA	0.000563724	-0.596778
All Subtypes, Stages 1-3	ENSG00000196616	ADH1B	ancestryAA	0.00056947	-0.824594
All Subtypes, Stages 1-3	ENSG00000105492	SIGLEC6	ancestryAA	0.00058007	-0.580095
All Subtypes, Stages 1-3	ENSG00000112200	ZNF451	ancestryAA	0.000581407	0.199082
All Subtypes, Stages 1-3	ENSG00000165832	TRUB1	ancestryAA	0.00058301	0.0502817
All Subtypes, Stages 1-3	ENSG00000013573	DDX11	ancestryAA	0.000583325	-0.134276
All Subtypes, Stages 1-3	ENSG00000142677	IL22RA1	ancestryAA	0.000583534	-0.216266
All Subtypes, Stages 1-3	ENSG00000196460	RFX8	ancestryAA	0.000586444	0.0516649
All Subtypes, Stages 1-3	ENSG00000181444	ZNF467	ancestryAA	0.000592122	-0.404392
All Subtypes, Stages 1-3	ENSG00000109680	TBC1D19	ancestryAA	0.000592891	0.00462275
All Subtypes, Stages 1-3	ENSG00000120860	CCDC53	ancestryAA	0.000596888	-0.0278016
All Subtypes, Stages 1-3	ENSG00000087253	LPCAT2	ancestryAA	0.000598574	-0.262886
All Subtypes, Stages 1-3	ENSG00000163673	DCLK3	ancestryAA	0.00060271	-0.0677661
All Subtypes, Stages 1-3	ENSG00000163126	ANKRD23	ancestryAA	0.000605962	-0.0385943
All Subtypes, Stages 1-3	ENSG00000134153	EMC7	ancestryAA	0.000609848	-0.00327391
All Subtypes, Stages 1-3	ENSG00000120948	TARDBP	ancestryAA	0.000611169	0.112411
All Subtypes, Stages 1-3	ENSG00000104980	TIMM44	ancestryAA	0.000611805	0.264686
All Subtypes, Stages 1-3	ENSG00000168229	PTGDR	ancestryAA	0.000617504	-0.389623
All Subtypes, Stages 1-3	ENSG00000163516	ANKZF1	ancestryAA	0.000617932	0.205274
All Subtypes, Stages 1-3	ENSG00000147443	DOK2	ancestryAA	0.000618213	-0.371999
All Subtypes, Stages 1-3	ENSG00000204130	RUFY2	ancestryAA	0.000623689	0.177389
All Subtypes, Stages 1-3	ENSG00000110148	CCKBR	ancestryAA	0.00062645	-0.0164369
All Subtypes, Stages 1-3	ENSG00000079102	RUNX1T1	ancestryAA	0.000632606	-0.480094
All Subtypes, Stages 1-3	ENSG00000168653	NDUFS5	ancestryAA	0.000632834	0.223574
All Subtypes, Stages 1-3	ENSG00000171885	AQP4	ancestryAA	0.000633951	0.384922
All Subtypes, Stages 1-3	ENSG00000181449	SOX2	ancestryAA	0.000639278	-0.14251
All Subtypes, Stages 1-3	ENSG00000135697	BCMO1	ancestryAA	0.000639536	-0.0774136
All Subtypes, Stages 1-3	ENSG00000231925	TAPBP	ancestryAA	0.00064168	-0.417006
All Subtypes, Stages 1-3	ENSG00000105697	HAMP	ancestryAA	0.00064259	-0.720654
All Subtypes, Stages 1-3	ENSG00000028310	BRD9	ancestryAA	0.000643532	0.0175493
All Subtypes, Stages 1-3	ENSG00000169894	MUC3A	ancestryAA	0.000644652	-0.43951
All Subtypes, Stages 1-3	ENSG00000137507	LRRC32	ancestryAA	0.000645783	-0.366592
All Subtypes, Stages 1-3	ENSG00000154269	ENPP3	ancestryAA	0.000648466	-0.196918
All Subtypes, Stages 1-3	ENSG00000184647	PRSS55	ancestryAA	0.00065045	0.898032
All Subtypes, Stages 1-3	ENSG00000243978	RGAG1	ancestryAA	0.000651334	-1.66812
All Subtypes, Stages 1-3	ENSG00000169752	NRG4	ancestryAA	0.000654828	-0.0719781
All Subtypes, Stages 1-3	ENSG00000090686	USP48	ancestryAA	0.00065721	0.143029
All Subtypes, Stages 1-3	ENSG00000090920	FCGBP	ancestryAA	0.000657528	0.604294
All Subtypes, Stages 1-3	ENSG00000213424	KRT222	ancestryAA	0.00065839	0.710011
All Subtypes, Stages 1-3	ENSG00000180340	FZD2	ancestryAA	0.000660631	-0.34551
All Subtypes, Stages 1-3	ENSG00000146374	RSPO3	ancestryAA	0.000662249	-0.606596
All Subtypes, Stages 1-3	ENSG00000126458	RRAS	ancestryAA	0.000662981	-0.249571
All Subtypes, Stages 1-3	ENSG00000168925	CTRB1	ancestryAA	0.000666079	0.655693
All Subtypes, Stages 1-3	ENSG00000152795	HNRNPDL	ancestryAA	0.000668532	0.144807
All Subtypes, Stages 1-3	ENSG00000166436	TRIM66	ancestryAA	0.000669499	-0.240783
All Subtypes, Stages 1-3	ENSG00000243232	PCDHAC2	ancestryAA	0.000670341	0.438522
All Subtypes, Stages 1-3	ENSG00000174697	LEP	ancestryAA	0.000674465	-0.929333
All Subtypes, Stages 1-3	ENSG00000182264	IZUMO1	ancestryAA	0.000675542	0.393387
All Subtypes, Stages 1-3	ENSG00000110375	UPK2	ancestryAA	0.000676762	-0.857598
All Subtypes, Stages 1-3	ENSG00000214827	MTCP1	ancestryAA	0.000685478	0.204639
All Subtypes, Stages 1-3	ENSG00000136628	EPRS	ancestryAA	0.000690628	0.237591
All Subtypes, Stages 1-3	ENSG00000146242	TPBG	ancestryAA	0.000691274	-0.333161
All Subtypes, Stages 1-3	ENSG00000239474	KLHL41	ancestryAA	0.000694581	-0.456706
All Subtypes, Stages 1-3	ENSG00000162408	NOL9	ancestryAA	0.000696375	0.148048
All Subtypes, Stages 1-3	ENSG00000152413	HOMER1	ancestryAA	0.000697423	0.326792
All Subtypes, Stages 1-3	ENSG00000205863	C1QTNF9B	ancestryAA	0.000701521	-0.699407
All Subtypes, Stages 1-3	ENSG00000130544	ZNF557	ancestryAA	0.000701969	0.15516
All Subtypes, Stages 1-3	ENSG00000164219	PGGT1B	ancestryAA	0.000705047	0.0235823
All Subtypes, Stages 1-3	ENSG00000119927	GPAM	ancestryAA	0.000705559	-0.496676
All Subtypes, Stages 1-3	ENSG00000104320	NBN	ancestryAA	0.000706705	0.228974
All Subtypes, Stages 1-3	ENSG00000126254	RBM42	ancestryAA	0.000710841	-0.0265389
All Subtypes, Stages 1-3	ENSG00000179055	OR13D1	ancestryAA	0.000713671	0.420934
All Subtypes, Stages 1-3	ENSG00000154473	BUB3	ancestryAA	0.000713983	0.269863
All Subtypes, Stages 1-3	ENSG00000205177	C11orf91	ancestryAA	0.000714492	0.804863
All Subtypes, Stages 1-3	ENSG00000163938	GNL3	ancestryAA	0.000715416	0.188178
All Subtypes, Stages 1-3	ENSG00000197557	TTC30A	ancestryAA	0.000719494	-0.0409365
All Subtypes, Stages 1-3	ENSG00000240857	RDH14	ancestryAA	0.000720011	0.179233
All Subtypes, Stages 1-3	ENSG00000161714	PLCD3	ancestryAA	0.000721608	-0.367408
All Subtypes, Stages 1-3	ENSG00000029364	SLC39A9	ancestryAA	0.000722564	-0.0393221
All Subtypes, Stages 1-3	ENSG00000197253	TPSB2	ancestryAA	0.00073002	-0.714242
All Subtypes, Stages 1-3	ENSG00000255837	TAS2R20	ancestryAA	0.00073003	0.28824
All Subtypes, Stages 1-3	ENSG00000221972	C3orf36	ancestryAA	0.000734122	-0.0585853
All Subtypes, Stages 1-3	ENSG00000085998	POMGNT1	ancestryAA	0.000735606	0.189136
All Subtypes, Stages 1-3	ENSG00000148606	POLR3A	ancestryAA	0.000738237	0.224127
All Subtypes, Stages 1-3	ENSG00000158423	RIBC1	ancestryAA	0.000740925	0.759396
All Subtypes, Stages 1-3	ENSG00000074696	PTPLAD1	ancestryAA	0.000748647	0.0356783
All Subtypes, Stages 1-3	ENSG00000158077	NLRP14	ancestryAA	0.000749053	0.653383
All Subtypes, Stages 1-3	ENSG00000133063	CHIT1	ancestryAA	0.000758836	-1.4761
All Subtypes, Stages 1-3	ENSG00000124920	MYRF	ancestryAA	0.000765317	-0.166535
All Subtypes, Stages 1-3	ENSG00000107581	EIF3A	ancestryAA	0.000766021	0.138107
All Subtypes, Stages 1-3	ENSG00000165899	OTOGL	ancestryAA	0.000768765	0.860885
All Subtypes, Stages 1-3	ENSG00000204147	ASAH2B	ancestryAA	0.000771946	0.294179
All Subtypes, Stages 1-3	ENSG00000162398	C1orf177	ancestryAA	0.000773099	-0.0129869
All Subtypes, Stages 1-3	ENSG00000173226	IQCB1	ancestryAA	0.000775101	0.196425
All Subtypes, Stages 1-3	ENSG00000020181	GPR124	ancestryAA	0.000776414	-0.34723
All Subtypes, Stages 1-3	ENSG00000188523	C9orf171	ancestryAA	0.000777245	-0.625701
All Subtypes, Stages 1-3	ENSG00000077147	TM9SF3	ancestryAA	0.000778359	0.0396388
All Subtypes, Stages 1-3	ENSG00000196604	POTEF	ancestryAA	0.000779068	-1.13391
All Subtypes, Stages 1-3	ENSG00000125571	IL37	ancestryAA	0.000779989	0.236653
All Subtypes, Stages 1-3	ENSG00000136943	CTSV	ancestryAA	0.000781675	-0.189445
All Subtypes, Stages 1-3	ENSG00000187838	TMEM256-PLSCR3	ancestryAA	0.000783772	0.0300619
All Subtypes, Stages 1-3	ENSG00000188554	NBR1	ancestryAA	0.000788504	0.0323806
All Subtypes, Stages 1-3	ENSG00000150722	PPP1R1C	ancestryAA	0.000793755	0.488916
All Subtypes, Stages 1-3	ENSG00000163682	RPL9	ancestryAA	0.000805185	0.369129
All Subtypes, Stages 1-3	ENSG00000183303	OR5P2	ancestryAA	0.000807011	-1.00699
All Subtypes, Stages 1-3	ENSG00000038002	AGA	ancestryAA	0.000809506	-0.0297073
All Subtypes, Stages 1-3	ENSG00000198933	TBKBP1	ancestryAA	0.000810913	-0.272087
All Subtypes, Stages 1-3	ENSG00000183454	GRIN2A	ancestryAA	0.000811752	0.859429
All Subtypes, Stages 1-3	ENSG00000134765	DSC1	ancestryAA	0.000817277	-0.634902
All Subtypes, Stages 1-3	ENSG00000138459	SLC35A5	ancestryAA	0.000819464	-0.00829223
All Subtypes, Stages 1-3	ENSG00000133937	GSC	ancestryAA	0.000820636	-0.598471
All Subtypes, Stages 1-3	ENSG00000158486	DNAH3	ancestryAA	0.000821875	-0.589047
All Subtypes, Stages 1-3	ENSG00000134757	DSG3	ancestryAA	0.00082415	1.17796
All Subtypes, Stages 1-3	ENSG00000176490	DIRAS1	ancestryAA	0.000825445	0.599752
All Subtypes, Stages 1-3	ENSG00000005961	ITGA2B	ancestryAA	0.000833563	0.475486
All Subtypes, Stages 1-3	ENSG00000197056	ZMYM1	ancestryAA	0.000842698	0.211434
All Subtypes, Stages 1-3	ENSG00000052841	TTC17	ancestryAA	0.000842901	0.154638
All Subtypes, Stages 1-3	ENSG00000117643	MAN1C1	ancestryAA	0.000843779	-0.399301
All Subtypes, Stages 1-3	ENSG00000102393	GLA	ancestryAA	0.000856632	-0.0871516
All Subtypes, Stages 1-3	ENSG00000130741	EIF2S3	ancestryAA	0.000857811	0.21404
All Subtypes, Stages 1-3	ENSG00000146223	RPL7L1	ancestryAA	0.000862004	0.194767
All Subtypes, Stages 1-3	ENSG00000072182	ASIC4	ancestryAA	0.000867753	-0.0318598
All Subtypes, Stages 1-3	ENSG00000146733	PSPH	ancestryAA	0.000869693	0.381806
All Subtypes, Stages 1-3	ENSG00000187918	OR51I2	ancestryAA	0.000872681	0.706866
All Subtypes, Stages 1-3	ENSG00000117322	CR2	ancestryAA	0.000873058	0.989909
All Subtypes, Stages 1-3	ENSG00000100448	CTSG	ancestryAA	0.000879272	-0.684988
All Subtypes, Stages 1-3	ENSG00000102974	CTCF	ancestryAA	0.000895235	0.118022
All Subtypes, Stages 1-3	ENSG00000118971	CCND2	ancestryAA	0.000899613	-0.46414
All Subtypes, Stages 1-3	ENSG00000165695	AK8	ancestryAA	0.00090353	-0.00209155
All Subtypes, Stages 1-3	ENSG00000089159	PXN	ancestryAA	0.000904661	-0.221875
All Subtypes, Stages 1-3	ENSG00000149243	KLHL35	ancestryAA	0.000904999	0.0392874
All Subtypes, Stages 1-3	ENSG00000188033	ZNF490	ancestryAA	0.000909966	0.187473
All Subtypes, Stages 1-3	ENSG00000136267	DGKB	ancestryAA	0.000913487	-0.80005
All Subtypes, Stages 1-3	ENSG00000174564	IL20RB	ancestryAA	0.00092133	0.151487
All Subtypes, Stages 1-3	ENSG00000197584	KCNMB2	ancestryAA	0.000921503	-0.0014533
All Subtypes, Stages 1-3	ENSG00000166164	BRD7	ancestryAA	0.000923689	0.155793
All Subtypes, Stages 1-3	ENSG00000176907	C8orf4	ancestryAA	0.000925372	0.612541
All Subtypes, Stages 1-3	ENSG00000155957	TMBIM4	ancestryAA	0.000925556	-0.0618979
All Subtypes, Stages 1-3	ENSG00000107984	DKK1	ancestryAA	0.00092565	-1.0482
All Subtypes, Stages 1-3	ENSG00000143079	CTTNBP2NL	ancestryAA	0.000928006	0.0239216
All Subtypes, Stages 1-3	ENSG00000130939	UBE4B	ancestryAA	0.000938624	0.129118
All Subtypes, Stages 1-3	ENSG00000139194	RBP5	ancestryAA	0.000939211	-0.091437
All Subtypes, Stages 1-3	ENSG00000156885	COX6A2	ancestryAA	0.000952968	-0.363527
All Subtypes, Stages 1-3	ENSG00000216490	IFI30	ancestryAA	0.000965037	-0.351899
All Subtypes, Stages 1-3	ENSG00000069329	VPS35	ancestryAA	0.000969643	0.173911
All Subtypes, Stages 1-3	ENSG00000164144	ARFIP1	ancestryAA	0.00097285	0.0516288
All Subtypes, Stages 1-3	ENSG00000261115	TMEM178B	ancestryAA	0.000973752	0.114427
All Subtypes, Stages 1-3	ENSG00000119737	GPR75	ancestryAA	0.000983367	0.0240671
All Subtypes, Stages 1-3	ENSG00000008952	SEC62	ancestryAA	0.000984067	0.0255185
All Subtypes, Stages 1-3	ENSG00000125676	THOC2	ancestryAA	0.000993714	0.159158
All Subtypes, Stages 1-3	ENSG00000205108	FAM205A	ancestryAA	0.00100049	0.104908
All Subtypes, Stages 1-3	ENSG00000183793	NPIPA5	ancestryAA	0.00100472	-0.564017
All Subtypes, Stages 1-3	ENSG00000168538	TRAPPC11	ancestryAA	0.00100476	0.0501895
All Subtypes, Stages 1-3	ENSG00000137822	TUBGCP4	ancestryAA	0.00100951	0.158467
All Subtypes, Stages 1-3	ENSG00000204420	C6orf25	ancestryAA	0.00101194	-0.10874
All Subtypes, Stages 1-3	ENSG00000074370	ATP2A3	ancestryAA	0.00101538	0.291976
All Subtypes, Stages 1-3	ENSG00000175356	SCUBE2	ancestryAA	0.00101588	-1.0642
All Subtypes, Stages 1-3	ENSG00000263563	UBBP4	ancestryAA	0.00101642	-0.465165
All Subtypes, Stages 1-3	ENSG00000170160	CCDC144A	ancestryAA	0.00101999	-0.550808
All Subtypes, Stages 1-3	ENSG00000187145	MRPS21	ancestryAA	0.00102316	0.278233
All Subtypes, Stages 1-3	ENSG00000174807	CD248	ancestryAA	0.00102409	-0.383774
All Subtypes, Stages 1-3	ENSG00000175745	NR2F1	ancestryAA	0.00103005	-0.661653
All Subtypes, Stages 1-3	ENSG00000197646	PDCD1LG2	ancestryAA	0.0010362	-0.293805
All Subtypes, Stages 1-3	ENSG00000205189	ZBTB10	ancestryAA	0.00104542	0.299216
All Subtypes, Stages 1-3	ENSG00000011105	TSPAN9	ancestryAA	0.00104659	-0.274916
All Subtypes, Stages 1-3	ENSG00000169900	PYDC1	ancestryAA	0.0010553	-1.12611
All Subtypes, Stages 1-3	ENSG00000136205	TNS3	ancestryAA	0.00105687	-0.273468
All Subtypes, Stages 1-3	ENSG00000161267	BDH1	ancestryAA	0.00106302	0.31722
All Subtypes, Stages 1-3	ENSG00000076864	RAP1GAP	ancestryAA	0.00107069	0.447316
All Subtypes, Stages 1-3	ENSG00000129244	ATP1B2	ancestryAA	0.00107347	-0.565721
All Subtypes, Stages 1-3	ENSG00000150625	GPM6A	ancestryAA	0.00107462	-0.738434
All Subtypes, Stages 1-3	ENSG00000175084	DES	ancestryAA	0.00107572	-0.466144
All Subtypes, Stages 1-3	ENSG00000007174	DNAH9	ancestryAA	0.00107655	-0.599698
All Subtypes, Stages 1-3	ENSG00000187772	LIN28B	ancestryAA	0.00107696	0.428685
All Subtypes, Stages 1-3	ENSG00000127325	BEST3	ancestryAA	0.00108323	-0.525036
All Subtypes, Stages 1-3	ENSG00000057593	F7	ancestryAA	0.00108755	-1.00314
All Subtypes, Stages 1-3	ENSG00000126822	PLEKHG3	ancestryAA	0.00109068	-0.0687653
All Subtypes, Stages 1-3	ENSG00000101489	CELF4	ancestryAA	0.00109431	0.534005
All Subtypes, Stages 1-3	ENSG00000166548	TK2	ancestryAA	0.00109617	0.010752
All Subtypes, Stages 1-3	ENSG00000189052	CGB5	ancestryAA	0.00109986	-1.4476
All Subtypes, Stages 1-3	ENSG00000149054	ZNF215	ancestryAA	0.00110065	0.461882
All Subtypes, Stages 1-3	ENSG00000206531	CD200R1L	ancestryAA	0.00110141	0.28087
All Subtypes, Stages 1-3	ENSG00000119632	IFI27L2	ancestryAA	0.00110408	-0.270782
All Subtypes, Stages 1-3	ENSG00000133019	CHRM3	ancestryAA	0.00110453	0.783037
All Subtypes, Stages 1-3	ENSG00000125482	TTF1	ancestryAA	0.00111773	0.159511
All Subtypes, Stages 1-3	ENSG00000205309	NT5M	ancestryAA	0.00112231	0.294086
All Subtypes, Stages 1-3	ENSG00000187054	TMPRSS11A	ancestryAA	0.00112263	1.13897
All Subtypes, Stages 1-3	ENSG00000132170	PPARG	ancestryAA	0.0011254	-0.506865
All Subtypes, Stages 1-3	ENSG00000145919	BOD1	ancestryAA	0.00113389	0.168022
All Subtypes, Stages 1-3	ENSG00000203985	LDLRAD1	ancestryAA	0.00113782	-1.03305
All Subtypes, Stages 1-3	ENSG00000085760	MTIF2	ancestryAA	0.00113878	0.186813
All Subtypes, Stages 1-3	ENSG00000126070	AGO3	ancestryAA	0.00113934	0.147949
All Subtypes, Stages 1-3	ENSG00000185155	MIXL1	ancestryAA	0.00114026	0.511405
All Subtypes, Stages 1-3	ENSG00000109061	MYH1	ancestryAA	0.00114742	-0.122071
All Subtypes, Stages 1-3	ENSG00000173404	INSM1	ancestryAA	0.00115012	-1.46031
All Subtypes, Stages 1-3	ENSG00000186529	CYP4F3	ancestryAA	0.00115527	-0.443311
All Subtypes, Stages 1-3	ENSG00000120669	SOHLH2	ancestryAA	0.0011558	-0.163097
All Subtypes, Stages 1-3	ENSG00000184185	KCNJ12	ancestryAA	0.0011615	0.193026
All Subtypes, Stages 1-3	ENSG00000170100	ZNF778	ancestryAA	0.00116155	0.221396
All Subtypes, Stages 1-3	ENSG00000011600	TYROBP	ancestryAA	0.0011624	-0.323496
All Subtypes, Stages 1-3	ENSG00000135976	ANKRD36	ancestryAA	0.00116577	0.249693
All Subtypes, Stages 1-3	ENSG00000174840	PDE12	ancestryAA	0.00116863	0.184374
All Subtypes, Stages 1-3	ENSG00000135424	ITGA7	ancestryAA	0.00116912	-0.428398
All Subtypes, Stages 1-3	ENSG00000271605	MILR1	ancestryAA	0.00117018	-0.368527
All Subtypes, Stages 1-3	ENSG00000099282	TSPAN15	ancestryAA	0.00117085	-0.349554
All Subtypes, Stages 1-3	ENSG00000139970	RTN1	ancestryAA	0.00117142	-0.417469
All Subtypes, Stages 1-3	ENSG00000138463	DIRC2	ancestryAA	0.0011768	0.00963173
All Subtypes, Stages 1-3	ENSG00000149256	TENM4	ancestryAA	0.00117799	-0.381411
All Subtypes, Stages 1-3	ENSG00000128606	LRRC17	ancestryAA	0.00118067	0.0714108
All Subtypes, Stages 1-3	ENSG00000030582	GRN	ancestryAA	0.00118079	-0.241434
All Subtypes, Stages 1-3	ENSG00000134779	TPGS2	ancestryAA	0.00118319	0.22376
All Subtypes, Stages 1-3	ENSG00000162642	C1orf52	ancestryAA	0.00118322	0.00011234
All Subtypes, Stages 1-3	ENSG00000139151	PLCZ1	ancestryAA	0.00118334	0.0521131
All Subtypes, Stages 1-3	ENSG00000124493	GRM4	ancestryAA	0.00118419	-1.11544
All Subtypes, Stages 1-3	ENSG00000112130	RNF8	ancestryAA	0.00118558	0.19566
All Subtypes, Stages 1-3	ENSG00000153303	FRMD1	ancestryAA	0.001205	-0.6966
All Subtypes, Stages 1-3	ENSG00000141076	CIRH1A	ancestryAA	0.00120675	0.191607
All Subtypes, Stages 1-3	ENSG00000132000	PODNL1	ancestryAA	0.00120923	-0.440569
All Subtypes, Stages 1-3	ENSG00000089199	CHGB	ancestryAA	0.00121889	1.98322
All Subtypes, Stages 1-3	ENSG00000162521	RBBP4	ancestryAA	0.0012261	0.200733
All Subtypes, Stages 1-3	ENSG00000186814	ZSCAN30	ancestryAA	0.00124042	0.210162
All Subtypes, Stages 1-3	ENSG00000126264	HCST	ancestryAA	0.0012445	-0.3706
All Subtypes, Stages 1-3	ENSG00000161544	CYGB	ancestryAA	0.001247	-0.31381
All Subtypes, Stages 1-3	ENSG00000162745	OLFML2B	ancestryAA	0.00125016	-0.387589
All Subtypes, Stages 1-3	ENSG00000188529	SRSF10	ancestryAA	0.00125121	0.215759
All Subtypes, Stages 1-3	ENSG00000132323	ILKAP	ancestryAA	0.0012538	0.102099
All Subtypes, Stages 1-3	ENSG00000124491	F13A1	ancestryAA	0.00125446	-0.410809
All Subtypes, Stages 1-3	ENSG00000156467	UQCRB	ancestryAA	0.00125575	0.21171
All Subtypes, Stages 1-3	ENSG00000188176	SMTNL2	ancestryAA	0.00125648	0.0430484
All Subtypes, Stages 1-3	ENSG00000197429	IPP	ancestryAA	0.00126042	0.162308
All Subtypes, Stages 1-3	ENSG00000144035	NAT8	ancestryAA	0.0012628	-0.0771357
All Subtypes, Stages 1-3	ENSG00000164054	SHISA5	ancestryAA	0.0012655	-0.191425
All Subtypes, Stages 1-3	ENSG00000130255	RPL36	ancestryAA	0.00127005	0.180332
All Subtypes, Stages 1-3	ENSG00000153774	CFDP1	ancestryAA	0.00127132	0.20583
All Subtypes, Stages 1-3	ENSG00000221866	PLXNA4	ancestryAA	0.00127448	-0.529977
All Subtypes, Stages 1-3	ENSG00000138663	COPS4	ancestryAA	0.00127565	0.0676431
All Subtypes, Stages 1-3	ENSG00000096063	SRPK1	ancestryAA	0.00127591	0.278936
All Subtypes, Stages 1-3	ENSG00000204176	SYT15	ancestryAA	0.00128016	0.173557
All Subtypes, Stages 1-3	ENSG00000012174	MBTPS2	ancestryAA	0.00128588	0.0807919
All Subtypes, Stages 1-3	ENSG00000136155	SCEL	ancestryAA	0.00128699	-0.107107
All Subtypes, Stages 1-3	ENSG00000183527	PSMG1	ancestryAA	0.00128956	0.238441
All Subtypes, Stages 1-3	ENSG00000147140	NONO	ancestryAA	0.00129081	0.160347
All Subtypes, Stages 1-3	ENSG00000174370	C11orf45	ancestryAA	0.00129521	-0.323085
All Subtypes, Stages 1-3	ENSG00000145934	TENM2	ancestryAA	0.00129628	-1.14269
All Subtypes, Stages 1-3	ENSG00000172346	CSDC2	ancestryAA	0.00129835	-0.414656
All Subtypes, Stages 1-3	ENSG00000176624	MEX3C	ancestryAA	0.001315	0.178983
All Subtypes, Stages 1-3	ENSG00000134138	MEIS2	ancestryAA	0.00131872	-0.388727
All Subtypes, Stages 1-3	ENSG00000099917	MED15	ancestryAA	0.00132371	-0.161995
All Subtypes, Stages 1-3	ENSG00000244462	RBM12	ancestryAA	0.00133095	0.155748
All Subtypes, Stages 1-3	ENSG00000136099	PCDH8	ancestryAA	0.00133418	0.181198
All Subtypes, Stages 1-3	ENSG00000225968	ELFN1	ancestryAA	0.00134479	-0.367372
All Subtypes, Stages 1-3	ENSG00000019144	PHLDB1	ancestryAA	0.00134507	-0.287403
All Subtypes, Stages 1-3	ENSG00000138074	SLC5A6	ancestryAA	0.00135211	0.375732
All Subtypes, Stages 1-3	ENSG00000129538	RNASE1	ancestryAA	0.00136322	-0.339336
All Subtypes, Stages 1-3	ENSG00000071537	SEL1L	ancestryAA	0.00136424	0.0165466
All Subtypes, Stages 1-3	ENSG00000124469	CEACAM8	ancestryAA	0.00136585	0.451799
All Subtypes, Stages 1-3	ENSG00000008128	CDK11A	ancestryAA	0.00136879	0.0013264
All Subtypes, Stages 1-3	ENSG00000121897	LIAS	ancestryAA	0.00137024	7.26927e-05
All Subtypes, Stages 1-3	ENSG00000152578	GRIA4	ancestryAA	0.00137515	0.363079
All Subtypes, Stages 1-3	ENSG00000018236	CNTN1	ancestryAA	0.00137644	-0.560557
All Subtypes, Stages 1-3	ENSG00000171631	P2RY6	ancestryAA	0.00137712	-0.486064
All Subtypes, Stages 1-3	ENSG00000143387	CTSK	ancestryAA	0.00138464	-0.41009
All Subtypes, Stages 1-3	ENSG00000128872	TMOD2	ancestryAA	0.00139657	0.290956
All Subtypes, Stages 1-3	ENSG00000155827	RNF20	ancestryAA	0.00139846	0.152071
All Subtypes, Stages 1-3	ENSG00000165810	BTNL9	ancestryAA	0.00140673	-0.519476
All Subtypes, Stages 1-3	ENSG00000179314	WSCD1	ancestryAA	0.00140988	-0.434584
All Subtypes, Stages 1-3	ENSG00000136942	RPL35	ancestryAA	0.00141924	0.164932
All Subtypes, Stages 1-3	ENSG00000187672	ERC2	ancestryAA	0.00142101	-0.0452167
All Subtypes, Stages 1-3	ENSG00000175267	VWA3A	ancestryAA	0.00142126	-0.0965492
All Subtypes, Stages 1-3	ENSG00000105559	PLEKHA4	ancestryAA	0.00142785	-0.0298424
All Subtypes, Stages 1-3	ENSG00000197889	MEIG1	ancestryAA	0.0014334	0.819955
All Subtypes, Stages 1-3	ENSG00000168291	PDHB	ancestryAA	0.00143541	-0.00142225
All Subtypes, Stages 1-3	ENSG00000134759	ELP2	ancestryAA	0.00143975	0.311847
All Subtypes, Stages 1-3	ENSG00000112175	BMP5	ancestryAA	0.00144534	1.23277
All Subtypes, Stages 1-3	ENSG00000160345	C9orf116	ancestryAA	0.0014505	-0.119799
All Subtypes, Stages 1-3	ENSG00000137601	NEK1	ancestryAA	0.0014532	0.0210412
All Subtypes, Stages 1-3	ENSG00000196670	ZFP62	ancestryAA	0.0014534	0.234923
All Subtypes, Stages 1-3	ENSG00000179715	PCED1B	ancestryAA	0.00145421	-0.35273
All Subtypes, Stages 1-3	ENSG00000101336	HCK	ancestryAA	0.00145667	-0.276293
All Subtypes, Stages 1-3	ENSG00000078043	PIAS2	ancestryAA	0.00146285	0.162267
All Subtypes, Stages 1-3	ENSG00000099953	MMP11	ancestryAA	0.00146702	-0.645896
All Subtypes, Stages 1-3	ENSG00000162975	KCNF1	ancestryAA	0.00146795	-1.09317
All Subtypes, Stages 1-3	ENSG00000130720	FIBCD1	ancestryAA	0.00147041	-0.274987
All Subtypes, Stages 1-3	ENSG00000128645	HOXD1	ancestryAA	0.00147611	-0.556348
All Subtypes, Stages 1-3	ENSG00000186832	KRT16	ancestryAA	0.00148007	0.0531439
All Subtypes, Stages 1-3	ENSG00000101470	TNNC2	ancestryAA	0.00148842	-0.707027
All Subtypes, Stages 1-3	ENSG00000123838	C4BPA	ancestryAA	0.00148862	0.923185
All Subtypes, Stages 1-3	ENSG00000147649	MTDH	ancestryAA	0.00149183	0.206231
All Subtypes, Stages 1-3	ENSG00000104312	RIPK2	ancestryAA	0.0014931	0.292677
All Subtypes, Stages 1-3	ENSG00000179477	ALOX12B	ancestryAA	0.00149589	0.143406
All Subtypes, Stages 1-3	ENSG00000120837	NFYB	ancestryAA	0.00149652	0.00332957
All Subtypes, Stages 1-3	ENSG00000144214	LYG1	ancestryAA	0.00149808	-0.00332158
All Subtypes, Stages 1-3	ENSG00000197879	MYO1C	ancestryAA	0.00150256	-0.163934
All Subtypes, Stages 1-3	ENSG00000196644	GPR89C	ancestryAA	0.00150298	0.375769
All Subtypes, Stages 1-3	ENSG00000152154	TMEM178A	ancestryAA	0.00150998	-0.455053
All Subtypes, Stages 1-3	ENSG00000126583	PRKCG	ancestryAA	0.00151063	0.582413
All Subtypes, Stages 1-3	ENSG00000102575	ACP5	ancestryAA	0.00151408	-0.458716
All Subtypes, Stages 1-3	ENSG00000113621	TXNDC15	ancestryAA	0.00151965	-6.31892e-05
All Subtypes, Stages 1-3	ENSG00000164124	TMEM144	ancestryAA	0.00152536	-0.143824
All Subtypes, Stages 1-3	ENSG00000203867	RBM20	ancestryAA	0.00152627	0.603907
All Subtypes, Stages 1-3	ENSG00000169231	THBS3	ancestryAA	0.00152716	0.232727
All Subtypes, Stages 1-3	ENSG00000108443	RPS6KB1	ancestryAA	0.00153192	0.262971
All Subtypes, Stages 1-3	ENSG00000105699	LSR	ancestryAA	0.00153581	-0.00781913
All Subtypes, Stages 1-3	ENSG00000140941	MAP1LC3B	ancestryAA	0.00153837	0.232421
All Subtypes, Stages 1-3	ENSG00000182810	DDX28	ancestryAA	0.00154129	0.259046
All Subtypes, Stages 1-3	ENSG00000111199	TRPV4	ancestryAA	0.00155378	0.527545
All Subtypes, Stages 1-3	ENSG00000112246	SIM1	ancestryAA	0.00156288	0.124377
All Subtypes, Stages 1-3	ENSG00000158427	TMSB15B	ancestryAA	0.00156318	0.409342
All Subtypes, Stages 1-3	ENSG00000172935	MRGPRF	ancestryAA	0.0015724	-0.460006
All Subtypes, Stages 1-3	ENSG00000119977	TCTN3	ancestryAA	0.00157338	0.0396301
All Subtypes, Stages 1-3	ENSG00000197852	FAM212B	ancestryAA	0.00157404	-0.0742715
All Subtypes, Stages 1-3	ENSG00000181234	TMEM132C	ancestryAA	0.00158469	-0.846031
All Subtypes, Stages 1-3	ENSG00000110435	PDHX	ancestryAA	0.00158835	0.250486
All Subtypes, Stages 1-3	ENSG00000041515	MYO16	ancestryAA	0.00159114	-0.689742
All Subtypes, Stages 1-3	ENSG00000163155	LYSMD1	ancestryAA	0.0015921	0.201633
All Subtypes, Stages 1-3	ENSG00000167851	CD300A	ancestryAA	0.00159322	-0.257848
All Subtypes, Stages 1-3	ENSG00000196365	LONP1	ancestryAA	0.001603	0.191118
All Subtypes, Stages 1-3	ENSG00000115353	TACR1	ancestryAA	0.00162119	-0.029812
All Subtypes, Stages 1-3	ENSG00000149346	SLX4IP	ancestryAA	0.00162776	0.192049
All Subtypes, Stages 1-3	ENSG00000157150	TIMP4	ancestryAA	0.00163028	-0.757255
All Subtypes, Stages 1-3	ENSG00000116679	IVNS1ABP	ancestryAA	0.00163455	0.214918
All Subtypes, Stages 1-3	ENSG00000138777	PPA2	ancestryAA	0.00163655	0.021764
All Subtypes, Stages 1-3	ENSG00000204822	MRPL53	ancestryAA	0.001649	-0.17459
All Subtypes, Stages 1-3	ENSG00000164142	FAM160A1	ancestryAA	0.00165014	0.321011
All Subtypes, Stages 1-3	ENSG00000132514	CLEC10A	ancestryAA	0.00165341	-0.497122
All Subtypes, Stages 1-3	ENSG00000164258	NDUFS4	ancestryAA	0.00166091	0.000575587
All Subtypes, Stages 1-3	ENSG00000184162	NR2C2AP	ancestryAA	0.00166751	0.232266
All Subtypes, Stages 1-3	ENSG00000086712	TXLNG	ancestryAA	0.00167241	0.21257
All Subtypes, Stages 1-3	ENSG00000185201	IFITM2	ancestryAA	0.0016757	-0.339833
All Subtypes, Stages 1-3	ENSG00000171219	CDC42BPG	ancestryAA	0.00167881	0.0343678
All Subtypes, Stages 1-3	ENSG00000186792	HYAL3	ancestryAA	0.00168351	0.28087
All Subtypes, Stages 1-3	ENSG00000163218	PGLYRP4	ancestryAA	0.0016854	0.411441
All Subtypes, Stages 1-3	ENSG00000144840	RABL3	ancestryAA	0.00168733	-0.0473958
All Subtypes, Stages 1-3	ENSG00000010818	HIVEP2	ancestryAA	0.00170295	-0.0252587
All Subtypes, Stages 1-3	ENSG00000104722	NEFM	ancestryAA	0.00170607	-0.0659466
All Subtypes, Stages 1-3	ENSG00000004487	KDM1A	ancestryAA	0.00170701	0.168801
All Subtypes, Stages 1-3	ENSG00000130649	CYP2E1	ancestryAA	0.00171535	-0.0215299
All Subtypes, Stages 1-3	ENSG00000173875	ZNF791	ancestryAA	0.00172423	0.159664
All Subtypes, Stages 1-3	ENSG00000172426	RSPH9	ancestryAA	0.00172791	0.244055
All Subtypes, Stages 1-3	ENSG00000161180	CCDC116	ancestryAA	0.0017415	-0.0562257
All Subtypes, Stages 1-3	ENSG00000119688	ABCD4	ancestryAA	0.00174478	-0.13682
All Subtypes, Stages 1-3	ENSG00000175104	TRAF6	ancestryAA	0.00174661	0.158685
All Subtypes, Stages 1-3	ENSG00000129250	KIF1C	ancestryAA	0.00175147	0.0260169
All Subtypes, Stages 1-3	ENSG00000162733	DDR2	ancestryAA	0.00175749	-0.342039
All Subtypes, Stages 1-3	ENSG00000154783	FGD5	ancestryAA	0.00175763	-0.272182
All Subtypes, Stages 1-3	ENSG00000136689	IL1RN	ancestryAA	0.00175903	-0.0233874
All Subtypes, Stages 1-3	ENSG00000100372	SLC25A17	ancestryAA	0.00176368	0.0132577
All Subtypes, Stages 1-3	ENSG00000171747	LGALS4	ancestryAA	0.00176468	0.497812
All Subtypes, Stages 1-3	ENSG00000102683	SGCG	ancestryAA	0.00177673	0.741825
All Subtypes, Stages 1-3	ENSG00000139914	FITM1	ancestryAA	0.00178252	-0.103481
All Subtypes, Stages 1-3	ENSG00000087995	METTL2A	ancestryAA	0.00179001	0.218817
All Subtypes, Stages 1-3	ENSG00000060749	QSER1	ancestryAA	0.00179274	0.251084
All Subtypes, Stages 1-3	ENSG00000161958	FGF11	ancestryAA	0.00179882	-0.151776
All Subtypes, Stages 1-3	ENSG00000140497	SCAMP2	ancestryAA	0.00180072	-0.149257
All Subtypes, Stages 1-3	ENSG00000163380	LMOD3	ancestryAA	0.00180186	-0.340176
All Subtypes, Stages 1-3	ENSG00000104613	INTS10	ancestryAA	0.00180612	0.177432
All Subtypes, Stages 1-3	ENSG00000114796	KLHL24	ancestryAA	0.00181267	0.198352
All Subtypes, Stages 1-3	ENSG00000169519	METTL15	ancestryAA	0.00182081	-0.0664796
All Subtypes, Stages 1-3	ENSG00000188707	ZBED6CL	ancestryAA	0.00183155	-0.0762511
All Subtypes, Stages 1-3	ENSG00000183036	PCP4	ancestryAA	0.00183174	-1.09356
All Subtypes, Stages 1-3	ENSG00000165509	MAGEC3	ancestryAA	0.0018354	-0.801354
All Subtypes, Stages 1-3	ENSG00000270800	RPS10-NUDT3	ancestryAA	0.00183914	0.183323
All Subtypes, Stages 1-3	ENSG00000115446	UNC50	ancestryAA	0.0018448	0.0272889
All Subtypes, Stages 1-3	ENSG00000138593	SECISBP2L	ancestryAA	0.0018501	0.184611
All Subtypes, Stages 1-3	ENSG00000153485	TMEM251	ancestryAA	0.00185088	0.00370934
All Subtypes, Stages 1-3	ENSG00000115137	DNAJC27	ancestryAA	0.00185741	0.181681
All Subtypes, Stages 1-3	ENSG00000164978	NUDT2	ancestryAA	0.0018577	0.188352
All Subtypes, Stages 1-3	ENSG00000123562	MORF4L2	ancestryAA	0.00186053	0.294036
All Subtypes, Stages 1-3	ENSG00000114416	FXR1	ancestryAA	0.00186817	0.183462
All Subtypes, Stages 1-3	ENSG00000140274	DUOXA2	ancestryAA	0.00187158	-0.0561184
All Subtypes, Stages 1-3	ENSG00000167258	CDK12	ancestryAA	0.00187702	0.358997
All Subtypes, Stages 1-3	ENSG00000265681	RPL17	ancestryAA	0.00188516	0.216084
All Subtypes, Stages 1-3	ENSG00000172399	MYOZ2	ancestryAA	0.0018859	-0.393125
All Subtypes, Stages 1-3	ENSG00000213722	DDAH2	ancestryAA	0.00189284	-0.532403
All Subtypes, Stages 1-3	ENSG00000132681	ATP1A4	ancestryAA	0.0018942	-0.703272
All Subtypes, Stages 1-3	ENSG00000177103	DSCAML1	ancestryAA	0.00190658	-0.611532
All Subtypes, Stages 1-3	ENSG00000177383	MAGEF1	ancestryAA	0.00191092	0.189746
All Subtypes, Stages 1-3	ENSG00000171094	ALK	ancestryAA	0.00192033	-0.191755
All Subtypes, Stages 1-3	ENSG00000109618	SEPSECS	ancestryAA	0.00192978	-0.0261405
All Subtypes, Stages 1-3	ENSG00000180071	ANKRD18A	ancestryAA	0.00192993	0.655976
All Subtypes, Stages 1-3	ENSG00000099889	ARVCF	ancestryAA	0.00193234	0.0356755
All Subtypes, Stages 1-3	ENSG00000139187	KLRG1	ancestryAA	0.00194139	-0.390256
All Subtypes, Stages 1-3	ENSG00000134398	ERN2	ancestryAA	0.00194264	-1.14879
All Subtypes, Stages 1-3	ENSG00000145244	CORIN	ancestryAA	0.00194633	-0.484525
All Subtypes, Stages 1-3	ENSG00000126945	HNRNPH2	ancestryAA	0.00194677	0.0117901
All Subtypes, Stages 1-3	ENSG00000116750	UCHL5	ancestryAA	0.00194955	0.20215
All Subtypes, Stages 1-3	ENSG00000133111	RFXAP	ancestryAA	0.00195099	0.0192452
All Subtypes, Stages 1-3	ENSG00000164080	RAD54L2	ancestryAA	0.00197325	0.182653
All Subtypes, Stages 1-3	ENSG00000117523	PRRC2C	ancestryAA	0.00200047	0.140896
All Subtypes, Stages 1-3	ENSG00000139505	MTMR6	ancestryAA	0.00201132	0.147467
All Subtypes, Stages 1-3	ENSG00000177485	ZBTB33	ancestryAA	0.00201139	0.171268
All Subtypes, Stages 1-3	ENSG00000170807	LMOD2	ancestryAA	0.00201542	-0.5066
All Subtypes, Stages 1-3	ENSG00000213937	CLDN9	ancestryAA	0.00201783	-0.0152301
All Subtypes, Stages 1-3	ENSG00000198836	OPA1	ancestryAA	0.00202014	0.152215
All Subtypes, Stages 1-3	ENSG00000130402	ACTN4	ancestryAA	0.00202198	-0.0447837
All Subtypes, Stages 1-3	ENSG00000080839	RBL1	ancestryAA	0.00202272	0.270563
All Subtypes, Stages 1-3	ENSG00000185610	DBX2	ancestryAA	0.0020239	-0.702234
All Subtypes, Stages 1-3	ENSG00000163811	WDR43	ancestryAA	0.00202513	0.189148
All Subtypes, Stages 1-3	ENSG00000141738	GRB7	ancestryAA	0.00203081	0.854163
All Subtypes, Stages 1-3	ENSG00000115464	USP34	ancestryAA	0.00203548	0.130027
All Subtypes, Stages 1-3	ENSG00000196235	SUPT5H	ancestryAA	0.00203666	0.0224112
All Subtypes, Stages 1-3	ENSG00000253598	SLC10A5	ancestryAA	0.00204105	0.32408
All Subtypes, Stages 1-3	ENSG00000153165	RGPD3	ancestryAA	0.00204376	0.317312
All Subtypes, Stages 1-3	ENSG00000255524	NPIPB8	ancestryAA	0.00204388	-0.729834
All Subtypes, Stages 1-3	ENSG00000175520	UBQLN3	ancestryAA	0.0020566	0.54457
All Subtypes, Stages 1-3	ENSG00000197958	RPL12	ancestryAA	0.00205958	0.163288
All Subtypes, Stages 1-3	ENSG00000173157	ADAMTS20	ancestryAA	0.00206365	0.150341
All Subtypes, Stages 1-3	ENSG00000136867	SLC31A2	ancestryAA	0.00206598	-0.222276
All Subtypes, Stages 1-3	ENSG00000102962	CCL22	ancestryAA	0.00206954	-0.582312
All Subtypes, Stages 1-3	ENSG00000151014	CCRN4L	ancestryAA	0.00207247	0.225966
All Subtypes, Stages 1-3	ENSG00000248099	INSL3	ancestryAA	0.00207343	0.0449697
All Subtypes, Stages 1-3	ENSG00000162769	FLVCR1	ancestryAA	0.00207387	0.212746
All Subtypes, Stages 1-3	ENSG00000109332	UBE2D3	ancestryAA	0.0020824	0.0255955
All Subtypes, Stages 1-3	ENSG00000134827	TCN1	ancestryAA	0.00208531	-1.27606
All Subtypes, Stages 1-3	ENSG00000183826	BTBD9	ancestryAA	0.00209311	0.145885
All Subtypes, Stages 1-3	ENSG00000177666	PNPLA2	ancestryAA	0.00210151	-0.258158
All Subtypes, Stages 1-3	ENSG00000118432	CNR1	ancestryAA	0.00210293	-0.733592
All Subtypes, Stages 1-3	ENSG00000129226	CD68	ancestryAA	0.0021042	-0.264187
All Subtypes, Stages 1-3	ENSG00000188641	DPYD	ancestryAA	0.00210502	-0.264759
All Subtypes, Stages 1-3	ENSG00000120519	SLC10A7	ancestryAA	0.00210504	-0.0188233
All Subtypes, Stages 1-3	ENSG00000205358	MT1H	ancestryAA	0.00210828	-0.0412905
All Subtypes, Stages 1-3	ENSG00000116199	FAM20B	ancestryAA	0.00212136	0.193922
All Subtypes, Stages 1-3	ENSG00000174611	KY	ancestryAA	0.00212826	-0.061451
All Subtypes, Stages 1-3	ENSG00000163626	COX18	ancestryAA	0.00212867	0.0605512
All Subtypes, Stages 1-3	ENSG00000065548	ZC3H15	ancestryAA	0.00213346	0.15531
All Subtypes, Stages 1-3	ENSG00000057294	PKP2	ancestryAA	0.00214153	-0.0121512
All Subtypes, Stages 1-3	ENSG00000105464	GRIN2D	ancestryAA	0.00215037	-0.749074
All Subtypes, Stages 1-3	ENSG00000159251	ACTC1	ancestryAA	0.00215591	0.223966
All Subtypes, Stages 1-3	ENSG00000215910	C1orf167	ancestryAA	0.00216454	0.623255
All Subtypes, Stages 1-3	ENSG00000116560	SFPQ	ancestryAA	0.00217012	0.113736
All Subtypes, Stages 1-3	ENSG00000255103	KIAA0754	ancestryAA	0.00217164	-0.0218971
All Subtypes, Stages 1-3	ENSG00000149124	GLYAT	ancestryAA	0.00217329	-0.88077
All Subtypes, Stages 1-3	ENSG00000089009	RPL6	ancestryAA	0.00217378	0.166151
All Subtypes, Stages 1-3	ENSG00000138785	INTS12	ancestryAA	0.00217775	0.0264082
All Subtypes, Stages 1-3	ENSG00000197728	RPS26	ancestryAA	0.00218562	0.225542
All Subtypes, Stages 1-3	ENSG00000168453	HR	ancestryAA	0.00218715	0.560936
All Subtypes, Stages 1-3	ENSG00000169885	CALML6	ancestryAA	0.00218735	0.429021
All Subtypes, Stages 1-3	ENSG00000148408	CACNA1B	ancestryAA	0.00219179	0.38535
All Subtypes, Stages 1-3	ENSG00000244731	C4A	ancestryAA	0.00219662	-0.756008
All Subtypes, Stages 1-3	ENSG00000204179	PTPN20A	ancestryAA	0.0022043	0.576551
All Subtypes, Stages 1-3	ENSG00000102001	CACNA1F	ancestryAA	0.00220976	-0.836876
All Subtypes, Stages 1-3	ENSG00000166407	LMO1	ancestryAA	0.00221618	-0.452077
All Subtypes, Stages 1-3	ENSG00000128242	GAL3ST1	ancestryAA	0.00222142	0.234152
All Subtypes, Stages 1-3	ENSG00000197782	ZNF780A	ancestryAA	0.00223075	0.240686
All Subtypes, Stages 1-3	ENSG00000005884	ITGA3	ancestryAA	0.00223627	-0.404286
All Subtypes, Stages 1-3	ENSG00000196092	PAX5	ancestryAA	0.00224498	0.736432
All Subtypes, Stages 1-3	ENSG00000170881	RNF139	ancestryAA	0.00226433	0.0102259
All Subtypes, Stages 1-3	ENSG00000009765	IYD	ancestryAA	0.00228108	-0.990608
All Subtypes, Stages 1-3	ENSG00000143028	SYPL2	ancestryAA	0.00228324	-0.102429
All Subtypes, Stages 1-3	ENSG00000087266	SH3BP2	ancestryAA	0.00228804	0.0290423
All Subtypes, Stages 1-3	ENSG00000173421	CCDC36	ancestryAA	0.00229253	-0.375429
All Subtypes, Stages 1-3	ENSG00000116171	SCP2	ancestryAA	0.002301	0.122825
All Subtypes, Stages 1-3	ENSG00000138650	PCDH10	ancestryAA	0.00230735	-1.46501
All Subtypes, Stages 1-3	ENSG00000119203	CPSF3	ancestryAA	0.00231211	0.180544
All Subtypes, Stages 1-3	ENSG00000081138	CDH7	ancestryAA	0.00231309	1.53418
All Subtypes, Stages 1-3	ENSG00000106100	NOD1	ancestryAA	0.00231352	0.00861628
All Subtypes, Stages 1-3	ENSG00000108021	FAM208B	ancestryAA	0.00231541	0.415879
All Subtypes, Stages 1-3	ENSG00000055917	PUM2	ancestryAA	0.00231573	0.124264
All Subtypes, Stages 1-3	ENSG00000147224	PRPS1	ancestryAA	0.00231975	0.0502903
All Subtypes, Stages 1-3	ENSG00000169031	COL4A3	ancestryAA	0.00232439	0.351158
All Subtypes, Stages 1-3	ENSG00000161649	CD300LG	ancestryAA	0.0023252	-0.71646
All Subtypes, Stages 1-3	ENSG00000138109	CYP2C9	ancestryAA	0.00232554	-2.25508
All Subtypes, Stages 1-3	ENSG00000203827	NBPF16	ancestryAA	0.00232785	1.05291
All Subtypes, Stages 1-3	ENSG00000077327	SPAG6	ancestryAA	0.00233474	-0.302581
All Subtypes, Stages 1-3	ENSG00000185985	SLITRK2	ancestryAA	0.00234289	0.0907757
All Subtypes, Stages 1-3	ENSG00000071082	RPL31	ancestryAA	0.00234324	0.157417
All Subtypes, Stages 1-3	ENSG00000101773	RBBP8	ancestryAA	0.00235036	-0.0377176
All Subtypes, Stages 1-3	ENSG00000153130	SCOC	ancestryAA	0.0023735	0.0536662
All Subtypes, Stages 1-3	ENSG00000204516	MICB	ancestryAA	0.00237542	-0.450144
All Subtypes, Stages 1-3	ENSG00000118855	MFSD1	ancestryAA	0.00238361	-0.0453444
All Subtypes, Stages 1-3	ENSG00000146250	PRSS35	ancestryAA	0.00238626	-0.719741
All Subtypes, Stages 1-3	ENSG00000134146	DPH6	ancestryAA	0.00238791	0.0473234
All Subtypes, Stages 1-3	ENSG00000114248	LRRC31	ancestryAA	0.00239113	-0.15566
All Subtypes, Stages 1-3	ENSG00000204843	DCTN1	ancestryAA	0.00239634	-0.0510683
All Subtypes, Stages 1-3	ENSG00000176533	GNG7	ancestryAA	0.00241042	0.339184
All Subtypes, Stages 1-3	ENSG00000092621	PHGDH	ancestryAA	0.00241243	0.65856
All Subtypes, Stages 1-3	ENSG00000072195	SPEG	ancestryAA	0.00241351	-0.0332397
All Subtypes, Stages 1-3	ENSG00000175489	LRRC25	ancestryAA	0.00241649	-0.281218
All Subtypes, Stages 1-3	ENSG00000124614	RPS10	ancestryAA	0.00241967	0.222024
All Subtypes, Stages 1-3	ENSG00000102886	GDPD3	ancestryAA	0.00242988	-0.345951
All Subtypes, Stages 1-3	ENSG00000172732	MUS81	ancestryAA	0.00243433	-0.0114545
All Subtypes, Stages 1-3	ENSG00000198908	BHLHB9	ancestryAA	0.00244007	0.258291
All Subtypes, Stages 1-3	ENSG00000148303	RPL7A	ancestryAA	0.0024414	0.183065
All Subtypes, Stages 1-3	ENSG00000128536	CDHR3	ancestryAA	0.00244328	1.44959
All Subtypes, Stages 1-3	ENSG00000166333	ILK	ancestryAA	0.00244457	-0.145115
All Subtypes, Stages 1-3	ENSG00000072954	TMEM38A	ancestryAA	0.00244517	0.0120747
All Subtypes, Stages 1-3	ENSG00000135218	CD36	ancestryAA	0.00245368	-0.580283
All Subtypes, Stages 1-3	ENSG00000090661	CERS4	ancestryAA	0.00245987	0.0337799
All Subtypes, Stages 1-3	ENSG00000145088	EAF2	ancestryAA	0.00246897	0.324142
All Subtypes, Stages 1-3	ENSG00000071889	FAM3A	ancestryAA	0.00247195	0.215685
All Subtypes, Stages 1-3	ENSG00000152463	OLAH	ancestryAA	0.00248266	1.30158
All Subtypes, Stages 1-3	ENSG00000005486	RHBDD2	ancestryAA	0.0024945	-0.206954
All Subtypes, Stages 1-3	ENSG00000189180	ZNF33A	ancestryAA	0.00250251	0.189768
All Subtypes, Stages 1-3	ENSG00000186439	TRDN	ancestryAA	0.00250443	-0.798703
All Subtypes, Stages 1-3	ENSG00000163644	PPM1K	ancestryAA	0.0025102	0.292643
All Subtypes, Stages 1-3	ENSG00000225449	RAB6C-AS1	ancestryAA	0.00251405	-0.907275
All Subtypes, Stages 1-3	ENSG00000197272	IL27	ancestryAA	0.00251434	-0.541766
All Subtypes, Stages 1-3	ENSG00000132321	IQCA1	ancestryAA	0.00251722	-0.448538
All Subtypes, Stages 1-3	ENSG00000140254	DUOXA1	ancestryAA	0.00251807	-0.0227715
All Subtypes, Stages 1-3	ENSG00000122679	RAMP3	ancestryAA	0.00251897	0.117058
All Subtypes, Stages 1-3	ENSG00000160883	HK3	ancestryAA	0.00251998	-0.512333
All Subtypes, Stages 1-3	ENSG00000169313	P2RY12	ancestryAA	0.00253	-0.164033
All Subtypes, Stages 1-3	ENSG00000134470	IL15RA	ancestryAA	0.00254081	-0.301893
All Subtypes, Stages 1-3	ENSG00000180182	MED14	ancestryAA	0.00254211	0.134518
All Subtypes, Stages 1-3	ENSG00000181963	OR52K2	ancestryAA	0.00254805	-0.513699
All Subtypes, Stages 1-3	ENSG00000154764	WNT7A	ancestryAA	0.00254858	-0.702503
All Subtypes, Stages 1-3	ENSG00000198739	LRRTM3	ancestryAA	0.00255031	-0.249208
All Subtypes, Stages 1-3	ENSG00000170442	KRT86	ancestryAA	0.00255355	-0.173615
All Subtypes, Stages 1-3	ENSG00000109775	UFSP2	ancestryAA	0.00255449	0.0173833
All Subtypes, Stages 1-3	ENSG00000057608	GDI2	ancestryAA	0.00256796	0.188852
All Subtypes, Stages 1-3	ENSG00000104731	KLHDC4	ancestryAA	0.00257817	0.237669
All Subtypes, Stages 1-3	ENSG00000057757	PITHD1	ancestryAA	0.00258455	0.187562
All Subtypes, Stages 1-3	ENSG00000184144	CNTN2	ancestryAA	0.00258881	-0.51169
All Subtypes, Stages 1-3	ENSG00000091262	ABCC6	ancestryAA	0.00259456	-0.544159
All Subtypes, Stages 1-3	ENSG00000158201	ABHD3	ancestryAA	0.00260893	-0.00452474
All Subtypes, Stages 1-3	ENSG00000261787	TCF24	ancestryAA	0.00261156	-0.0759253
All Subtypes, Stages 1-3	ENSG00000079335	CDC14A	ancestryAA	0.0026157	-0.0369774
All Subtypes, Stages 1-3	ENSG00000197353	LYPD2	ancestryAA	0.00261936	0.471346
All Subtypes, Stages 1-3	ENSG00000122012	SV2C	ancestryAA	0.00262309	0.576686
All Subtypes, Stages 1-3	ENSG00000111275	ALDH2	ancestryAA	0.002626	-0.357323
All Subtypes, Stages 1-3	ENSG00000156976	EIF4A2	ancestryAA	0.00262826	0.211856
All Subtypes, Stages 1-3	ENSG00000197520	FAM177B	ancestryAA	0.00263291	-0.774666
All Subtypes, Stages 1-3	ENSG00000075673	ATP12A	ancestryAA	0.00264182	-0.803134
All Subtypes, Stages 1-3	ENSG00000138760	SCARB2	ancestryAA	0.00264729	-0.0321004
All Subtypes, Stages 1-3	ENSG00000155980	KIF5A	ancestryAA	0.00266629	0.603945
All Subtypes, Stages 1-3	ENSG00000172493	AFF1	ancestryAA	0.00267054	-0.179823
All Subtypes, Stages 1-3	ENSG00000146013	GFRA3	ancestryAA	0.00268131	-0.15755
All Subtypes, Stages 1-3	ENSG00000180304	OAZ2	ancestryAA	0.00268175	-0.125643
All Subtypes, Stages 1-3	ENSG00000147614	ATP6V0D2	ancestryAA	0.00269142	-0.65175
All Subtypes, Stages 1-3	ENSG00000142611	PRDM16	ancestryAA	0.00269144	-0.429252
All Subtypes, Stages 1-3	ENSG00000136938	ANP32B	ancestryAA	0.00269491	0.168808
All Subtypes, Stages 1-3	ENSG00000108582	CPD	ancestryAA	0.00270174	0.00327431
All Subtypes, Stages 1-3	ENSG00000108395	TRIM37	ancestryAA	0.00270274	0.231858
All Subtypes, Stages 1-3	ENSG00000130226	DPP6	ancestryAA	0.00271065	0.212453
All Subtypes, Stages 1-3	ENSG00000178053	MLF1	ancestryAA	0.0027136	0.284721
All Subtypes, Stages 1-3	ENSG00000101464	PIGU	ancestryAA	0.00271717	-0.0241818
All Subtypes, Stages 1-3	ENSG00000151651	ADAM8	ancestryAA	0.00271875	-0.38753
All Subtypes, Stages 1-3	ENSG00000172572	PDE3A	ancestryAA	0.00272052	0.396187
All Subtypes, Stages 1-3	ENSG00000108839	ALOX12	ancestryAA	0.00272808	-0.00823567
All Subtypes, Stages 1-3	ENSG00000183979	NPB	ancestryAA	0.0027339	0.0433204
All Subtypes, Stages 1-3	ENSG00000186009	ATP4B	ancestryAA	0.00273851	0.0245482
All Subtypes, Stages 1-3	ENSG00000142937	RPS8	ancestryAA	0.00274542	0.169949
All Subtypes, Stages 1-3	ENSG00000100285	NEFH	ancestryAA	0.00275842	-0.689268
All Subtypes, Stages 1-3	ENSG00000160339	FCN2	ancestryAA	0.00276324	-1.01517
All Subtypes, Stages 1-3	ENSG00000204920	ZNF155	ancestryAA	0.00276475	0.194077
All Subtypes, Stages 1-3	ENSG00000178226	PRSS36	ancestryAA	0.00278633	-0.292171
All Subtypes, Stages 1-3	ENSG00000205409	OR52E6	ancestryAA	0.00281086	1.00686
All Subtypes, Stages 1-3	ENSG00000140443	IGF1R	ancestryAA	0.00283136	-0.142657
All Subtypes, Stages 1-3	ENSG00000174173	TRMT10C	ancestryAA	0.00283836	0.229716
All Subtypes, Stages 1-3	ENSG00000144821	MYH15	ancestryAA	0.00285327	0.495174
All Subtypes, Stages 1-3	ENSG00000058404	CAMK2B	ancestryAA	0.00285444	0.594238
All Subtypes, Stages 1-3	ENSG00000180974	OR52E4	ancestryAA	0.0028603	1.0747
All Subtypes, Stages 1-3	ENSG00000173212	MAB21L3	ancestryAA	0.00286115	-0.132787
All Subtypes, Stages 1-3	ENSG00000095303	PTGS1	ancestryAA	0.00286587	-0.28507
All Subtypes, Stages 1-3	ENSG00000180871	CXCR2	ancestryAA	0.00287218	-0.323217
All Subtypes, Stages 1-3	ENSG00000112877	CEP72	ancestryAA	0.00287283	-0.0204578
All Subtypes, Stages 1-3	ENSG00000185038	MROH2A	ancestryAA	0.00287339	-0.167462
All Subtypes, Stages 1-3	ENSG00000204851	PNMAL2	ancestryAA	0.00287743	0.0798329
All Subtypes, Stages 1-3	ENSG00000175262	C1orf127	ancestryAA	0.00287881	-0.511662
All Subtypes, Stages 1-3	ENSG00000107954	NEURL1	ancestryAA	0.00287968	0.674632
All Subtypes, Stages 1-3	ENSG00000107938	EDRF1	ancestryAA	0.00288251	0.20001
All Subtypes, Stages 1-3	ENSG00000204348	DXO	ancestryAA	0.00288624	0.148069
All Subtypes, Stages 1-3	ENSG00000107317	PTGDS	ancestryAA	0.00288819	-0.589931
All Subtypes, Stages 1-3	ENSG00000130748	TMEM160	ancestryAA	0.00291194	0.174557
All Subtypes, Stages 1-3	ENSG00000187556	NANOS3	ancestryAA	0.0029167	0.347141
All Subtypes, Stages 1-3	ENSG00000070081	NUCB2	ancestryAA	0.00291753	0.0910055
All Subtypes, Stages 1-3	ENSG00000166268	MYRFL	ancestryAA	0.00292624	-0.568642
All Subtypes, Stages 1-3	ENSG00000178695	KCTD12	ancestryAA	0.00292924	-0.304972
All Subtypes, Stages 1-3	ENSG00000149260	CAPN5	ancestryAA	0.00292966	-0.0783885
All Subtypes, Stages 1-3	ENSG00000177374	HIC1	ancestryAA	0.00293123	-0.344056
All Subtypes, Stages 1-3	ENSG00000169896	ITGAM	ancestryAA	0.00293321	-0.29998
All Subtypes, Stages 1-3	ENSG00000183476	SH2D7	ancestryAA	0.00294837	-0.12341
All Subtypes, Stages 1-3	ENSG00000166106	ADAMTS15	ancestryAA	0.00295279	-0.699188
All Subtypes, Stages 1-3	ENSG00000142279	WTIP	ancestryAA	0.00296122	-0.0534958
All Subtypes, Stages 1-3	ENSG00000105261	OVOL3	ancestryAA	0.00296182	0.0663141
All Subtypes, Stages 1-3	ENSG00000179021	C3orf38	ancestryAA	0.00297387	0.00574998
All Subtypes, Stages 1-3	ENSG00000197847	SLC22A20	ancestryAA	0.00297533	-0.0646398
All Subtypes, Stages 1-3	ENSG00000172322	CLEC12A	ancestryAA	0.00298471	-0.472388
All Subtypes, Stages 1-3	ENSG00000156194	PPEF2	ancestryAA	0.00301201	-0.436901
All Subtypes, Stages 1-3	ENSG00000167131	CCDC103	ancestryAA	0.00301653	-0.0301004
All Subtypes, Stages 1-3	ENSG00000163646	CLRN1	ancestryAA	0.00301661	0.757003
All Subtypes, Stages 1-3	ENSG00000183688	FAM101B	ancestryAA	0.00302004	-0.314045
All Subtypes, Stages 1-3	ENSG00000115053	NCL	ancestryAA	0.00302382	0.162991
All Subtypes, Stages 1-3	ENSG00000138100	TRIM54	ancestryAA	0.00304251	-0.152589
All Subtypes, Stages 1-3	ENSG00000185619	PCGF3	ancestryAA	0.00304352	-0.203181
All Subtypes, Stages 1-3	ENSG00000173706	HEG1	ancestryAA	0.00305167	-0.212665
All Subtypes, Stages 1-3	ENSG00000172020	GAP43	ancestryAA	0.0030561	-0.60549
All Subtypes, Stages 1-3	ENSG00000180902	D2HGDH	ancestryAA	0.00305714	-0.221391
All Subtypes, Stages 1-3	ENSG00000218823	PAPOLB	ancestryAA	0.00305774	0.500102
All Subtypes, Stages 1-3	ENSG00000143612	C1orf43	ancestryAA	0.00306203	0.185177
All Subtypes, Stages 1-3	ENSG00000081051	AFP	ancestryAA	0.00306952	1.32219
All Subtypes, Stages 1-3	ENSG00000162998	FRZB	ancestryAA	0.00307068	-0.62471
All Subtypes, Stages 1-3	ENSG00000163394	CCKAR	ancestryAA	0.00308962	-0.834507
All Subtypes, Stages 1-3	ENSG00000072849	DERL2	ancestryAA	0.00309536	0.003483
All Subtypes, Stages 1-3	ENSG00000177294	FBXO39	ancestryAA	0.00311456	0.620096
All Subtypes, Stages 1-3	ENSG00000198937	CCDC167	ancestryAA	0.00312032	0.200493
All Subtypes, Stages 1-3	ENSG00000198492	YTHDF2	ancestryAA	0.00312749	0.119753
All Subtypes, Stages 1-3	ENSG00000100647	KIAA0247	ancestryAA	0.00313032	-0.143909
All Subtypes, Stages 1-3	ENSG00000168621	GDNF	ancestryAA	0.00313322	-0.746884
All Subtypes, Stages 1-3	ENSG00000241945	PWP2	ancestryAA	0.00315423	0.195612
All Subtypes, Stages 1-3	ENSG00000125170	DOK4	ancestryAA	0.00315774	-0.0804087
All Subtypes, Stages 1-3	ENSG00000123213	NLN	ancestryAA	0.00316365	0.210355
All Subtypes, Stages 1-3	ENSG00000172466	ZNF24	ancestryAA	0.00317738	0.256672
All Subtypes, Stages 1-3	ENSG00000049167	ERCC8	ancestryAA	0.00317899	0.0607351
All Subtypes, Stages 1-3	ENSG00000158571	PFKFB1	ancestryAA	0.00319183	-0.468241
All Subtypes, Stages 1-3	ENSG00000171425	ZNF581	ancestryAA	0.0031945	0.181168
All Subtypes, Stages 1-3	ENSG00000189058	APOD	ancestryAA	0.00319639	-0.0750333
All Subtypes, Stages 1-3	ENSG00000164172	MOCS2	ancestryAA	0.00319763	0.00234443
All Subtypes, Stages 1-3	ENSG00000145569	FAM105A	ancestryAA	0.00320455	-0.275347
All Subtypes, Stages 1-3	ENSG00000164244	PRRC1	ancestryAA	0.00321278	-0.0113441
All Subtypes, Stages 1-3	ENSG00000205086	C2orf91	ancestryAA	0.0032236	0.417832
All Subtypes, Stages 1-3	ENSG00000130943	PKDREJ	ancestryAA	0.00322618	-0.331747
All Subtypes, Stages 1-3	ENSG00000159958	TNFRSF13C	ancestryAA	0.00324065	0.50282
All Subtypes, Stages 1-3	ENSG00000128218	VPREB3	ancestryAA	0.00324116	0.523334
All Subtypes, Stages 1-3	ENSG00000170421	KRT8	ancestryAA	0.00326917	-0.402656
All Subtypes, Stages 1-3	ENSG00000111371	SLC38A1	ancestryAA	0.00326951	0.0672706
All Subtypes, Stages 1-3	ENSG00000173267	SNCG	ancestryAA	0.00327537	-0.602054
All Subtypes, Stages 1-3	ENSG00000198062	POTEH	ancestryAA	0.0032828	-1.67454
All Subtypes, Stages 1-3	ENSG00000152669	CCNO	ancestryAA	0.00328295	-0.345791
All Subtypes, Stages 1-3	ENSG00000164695	CHMP4C	ancestryAA	0.00328394	0.345552
All Subtypes, Stages 1-3	ENSG00000111961	SASH1	ancestryAA	0.00328478	-0.02586
All Subtypes, Stages 1-3	ENSG00000024422	EHD2	ancestryAA	0.00328887	-0.302843
All Subtypes, Stages 1-3	ENSG00000160117	ANKLE1	ancestryAA	0.0032946	0.102208
All Subtypes, Stages 1-3	ENSG00000169071	ROR2	ancestryAA	0.00329542	-0.359516
All Subtypes, Stages 1-3	ENSG00000176956	LY6H	ancestryAA	0.00329884	-0.778235
All Subtypes, Stages 1-3	ENSG00000119231	SENP5	ancestryAA	0.00330314	0.128053
All Subtypes, Stages 1-3	ENSG00000164125	FAM198B	ancestryAA	0.00330526	0.0703476
All Subtypes, Stages 1-3	ENSG00000105974	CAV1	ancestryAA	0.003316	-0.381884
All Subtypes, Stages 1-3	ENSG00000181220	ZNF746	ancestryAA	0.00332052	-0.00377283
All Subtypes, Stages 1-3	ENSG00000180104	EXOC3	ancestryAA	0.00332152	-0.0347204
All Subtypes, Stages 1-3	ENSG00000214215	C12orf74	ancestryAA	0.0033228	-0.823168
All Subtypes, Stages 1-3	ENSG00000169814	BTD	ancestryAA	0.00332478	0.0299125
All Subtypes, Stages 1-3	ENSG00000168490	PHYHIP	ancestryAA	0.00333275	-0.0232522
All Subtypes, Stages 1-3	ENSG00000151067	CACNA1C	ancestryAA	0.00333384	-0.290239
All Subtypes, Stages 1-3	ENSG00000170852	KBTBD2	ancestryAA	0.00333557	0.132538
All Subtypes, Stages 1-3	ENSG00000172367	PDZD3	ancestryAA	0.00333568	-0.425077
All Subtypes, Stages 1-3	ENSG00000172260	NEGR1	ancestryAA	0.00333814	0.238563
All Subtypes, Stages 1-3	ENSG00000101463	SYNDIG1	ancestryAA	0.00334642	-0.496895
All Subtypes, Stages 1-3	ENSG00000179933	C14orf119	ancestryAA	0.00334732	-0.152666
All Subtypes, Stages 1-3	ENSG00000091137	SLC26A4	ancestryAA	0.00336227	0.101568
All Subtypes, Stages 1-3	ENSG00000137463	MGARP	ancestryAA	0.00338529	0.420165
All Subtypes, Stages 1-3	ENSG00000163235	TGFA	ancestryAA	0.00338735	0.098368
All Subtypes, Stages 1-3	ENSG00000115816	CEBPZ	ancestryAA	0.00338774	0.174812
All Subtypes, Stages 1-3	ENSG00000106537	TSPAN13	ancestryAA	0.00339299	-0.0651939
All Subtypes, Stages 1-3	ENSG00000110315	RNF141	ancestryAA	0.00339392	-0.0358053
All Subtypes, Stages 1-3	ENSG00000184371	CSF1	ancestryAA	0.00340323	-0.262912
All Subtypes, Stages 1-3	ENSG00000185666	SYN3	ancestryAA	0.00340988	0.027361
All Subtypes, Stages 1-3	ENSG00000239697	TNFSF12	ancestryAA	0.00342228	-0.19791
All Subtypes, Stages 1-3	ENSG00000173660	UQCRH	ancestryAA	0.00342632	0.23774
All Subtypes, Stages 1-3	ENSG00000104112	SCG3	ancestryAA	0.00343123	-0.777403
All Subtypes, Stages 1-3	ENSG00000249115	HAUS5	ancestryAA	0.00344093	0.0208888
All Subtypes, Stages 1-3	ENSG00000205502	C2CD4B	ancestryAA	0.00344231	-0.681755
All Subtypes, Stages 1-3	ENSG00000157869	RAB28	ancestryAA	0.00344274	0.0302954
All Subtypes, Stages 1-3	ENSG00000134970	TMED7	ancestryAA	0.00344936	0.0641157
All Subtypes, Stages 1-3	ENSG00000171208	NETO2	ancestryAA	0.00345476	0.417201
All Subtypes, Stages 1-3	ENSG00000175220	ARHGAP1	ancestryAA	0.00345789	-0.194898
All Subtypes, Stages 1-3	ENSG00000103061	SLC7A6OS	ancestryAA	0.00346348	0.147802
All Subtypes, Stages 1-3	ENSG00000180628	PCGF5	ancestryAA	0.00346483	0.0384594
All Subtypes, Stages 1-3	ENSG00000161970	RPL26	ancestryAA	0.00348146	0.170082
All Subtypes, Stages 1-3	ENSG00000133101	CCNA1	ancestryAA	0.00349741	0.963832
All Subtypes, Stages 1-3	ENSG00000130957	FBP2	ancestryAA	0.00350331	0.123787
All Subtypes, Stages 1-3	ENSG00000103005	USB1	ancestryAA	0.00351641	-0.00202494
All Subtypes, Stages 1-3	ENSG00000173542	MOB1B	ancestryAA	0.00351938	0.0875823
All Subtypes, Stages 1-3	ENSG00000138041	SMEK2	ancestryAA	0.00352696	0.146878
All Subtypes, Stages 1-3	ENSG00000204619	PPP1R11	ancestryAA	0.00353177	-0.453304
All Subtypes, Stages 1-3	ENSG00000054803	CBLN4	ancestryAA	0.00355442	-0.907106
All Subtypes, Stages 1-3	ENSG00000142619	PADI3	ancestryAA	0.00355617	0.181559
All Subtypes, Stages 1-3	ENSG00000197165	SULT1A2	ancestryAA	0.00356094	-0.373766
All Subtypes, Stages 1-3	ENSG00000088756	ARHGAP28	ancestryAA	0.00356675	-0.358009
All Subtypes, Stages 1-3	ENSG00000063127	SLC6A16	ancestryAA	0.00356992	0.0794988
All Subtypes, Stages 1-3	ENSG00000124813	RUNX2	ancestryAA	0.00357039	-0.307654
All Subtypes, Stages 1-3	ENSG00000144331	ZNF385B	ancestryAA	0.00357929	-0.703879
All Subtypes, Stages 1-3	ENSG00000101298	SNPH	ancestryAA	0.00357954	-0.75496
All Subtypes, Stages 1-3	ENSG00000169933	FRMPD4	ancestryAA	0.00358316	-0.678192
All Subtypes, Stages 1-3	ENSG00000168795	ZBTB5	ancestryAA	0.00360106	0.196387
All Subtypes, Stages 1-3	ENSG00000179023	KLHDC7A	ancestryAA	0.00360656	-1.10227
All Subtypes, Stages 1-3	ENSG00000189043	NDUFA4	ancestryAA	0.00360813	0.0328978
All Subtypes, Stages 1-3	ENSG00000104881	PPP1R13L	ancestryAA	0.00361287	0.0287149
All Subtypes, Stages 1-3	ENSG00000138175	ARL3	ancestryAA	0.00362227	0.0190323
All Subtypes, Stages 1-3	ENSG00000149972	CNTN5	ancestryAA	0.00362313	0.313186
All Subtypes, Stages 1-3	ENSG00000177688	SUMO4	ancestryAA	0.00363103	-0.0241367
All Subtypes, Stages 1-3	ENSG00000143839	REN	ancestryAA	0.00363319	0.617284
All Subtypes, Stages 1-3	ENSG00000108506	INTS2	ancestryAA	0.00364899	0.0906666
All Subtypes, Stages 1-3	ENSG00000140718	FTO	ancestryAA	0.00365498	0.194961
All Subtypes, Stages 1-3	ENSG00000099994	SUSD2	ancestryAA	0.0036652	-0.652001
All Subtypes, Stages 1-3	ENSG00000213903	LTB4R	ancestryAA	0.00366718	-0.245916
All Subtypes, Stages 1-3	ENSG00000137154	RPS6	ancestryAA	0.0036774	0.224394
All Subtypes, Stages 1-3	ENSG00000205730	ITPRIPL2	ancestryAA	0.00368821	-0.335117
All Subtypes, Stages 1-3	ENSG00000126581	BECN1	ancestryAA	0.00369433	0.0282618
All Subtypes, Stages 1-3	ENSG00000172239	PAIP1	ancestryAA	0.00369778	0.157744
All Subtypes, Stages 1-3	ENSG00000256053	APOPT1	ancestryAA	0.00369868	0.186622
All Subtypes, Stages 1-3	ENSG00000167333	TRIM68	ancestryAA	0.00369912	-0.298239
All Subtypes, Stages 1-3	ENSG00000150628	SPATA4	ancestryAA	0.00371543	-0.0258208
All Subtypes, Stages 1-3	ENSG00000186230	ZNF749	ancestryAA	0.00372897	0.265474
All Subtypes, Stages 1-3	ENSG00000122958	VPS26A	ancestryAA	0.00374255	0.168291
All Subtypes, Stages 1-3	ENSG00000186642	PDE2A	ancestryAA	0.00375003	-0.354516
All Subtypes, Stages 1-3	ENSG00000168454	TXNDC2	ancestryAA	0.0037536	-0.678227
All Subtypes, Stages 1-3	ENSG00000161573	CCL16	ancestryAA	0.00375958	-0.133853
All Subtypes, Stages 1-3	ENSG00000132600	PRMT7	ancestryAA	0.0037611	0.119842
All Subtypes, Stages 1-3	ENSG00000197961	ZNF121	ancestryAA	0.00376415	0.292865
All Subtypes, Stages 1-3	ENSG00000164683	HEY1	ancestryAA	0.00376925	0.0887622
All Subtypes, Stages 1-3	ENSG00000214447	FAM187A	ancestryAA	0.00377111	-0.0199675
All Subtypes, Stages 1-3	ENSG00000175161	CADM2	ancestryAA	0.00377252	1.35213
All Subtypes, Stages 1-3	ENSG00000117533	VAMP4	ancestryAA	0.00377555	0.0300041
All Subtypes, Stages 1-3	ENSG00000068793	CYFIP1	ancestryAA	0.00377945	-0.164667
All Subtypes, Stages 1-3	ENSG00000128713	HOXD11	ancestryAA	0.00378114	-0.16877
All Subtypes, Stages 1-3	ENSG00000126705	AHDC1	ancestryAA	0.00378291	-0.0508094
All Subtypes, Stages 1-3	ENSG00000078295	ADCY2	ancestryAA	0.00378293	-0.633686
All Subtypes, Stages 1-3	ENSG00000124201	ZNFX1	ancestryAA	0.00378434	-0.161374
All Subtypes, Stages 1-3	ENSG00000253276	CCDC71L	ancestryAA	0.00378815	0.190523
All Subtypes, Stages 1-3	ENSG00000149090	PAMR1	ancestryAA	0.00380517	-0.422877
All Subtypes, Stages 1-3	ENSG00000165672	PRDX3	ancestryAA	0.00380792	0.0879311
All Subtypes, Stages 1-3	ENSG00000134049	IER3IP1	ancestryAA	0.00381572	0.00665548
All Subtypes, Stages 1-3	ENSG00000185842	DNAH14	ancestryAA	0.00385113	0.286417
All Subtypes, Stages 1-3	ENSG00000163785	RYK	ancestryAA	0.00386615	0.145335
All Subtypes, Stages 1-3	ENSG00000173208	ABCD2	ancestryAA	0.0038666	-0.396378
All Subtypes, Stages 1-3	ENSG00000155984	TMEM185A	ancestryAA	0.00387141	0.178557
All Subtypes, Stages 1-3	ENSG00000139990	DCAF5	ancestryAA	0.00387187	-0.132131
All Subtypes, Stages 1-3	ENSG00000176236	C10orf111	ancestryAA	0.00388762	0.345902
All Subtypes, Stages 1-3	ENSG00000171863	RPS7	ancestryAA	0.00389752	0.173118
All Subtypes, Stages 1-3	ENSG00000166321	NUDT13	ancestryAA	0.00390361	0.178529
All Subtypes, Stages 1-3	ENSG00000159403	C1R	ancestryAA	0.00391572	-0.312862
All Subtypes, Stages 1-3	ENSG00000135925	WNT10A	ancestryAA	0.0039228	0.0460098
All Subtypes, Stages 1-3	ENSG00000169220	RGS14	ancestryAA	0.0039235	-0.259367
All Subtypes, Stages 1-3	ENSG00000145850	TIMD4	ancestryAA	0.00393094	0.616454
All Subtypes, Stages 1-3	ENSG00000115844	DLX2	ancestryAA	0.00393913	-0.876862
All Subtypes, Stages 1-3	ENSG00000130224	LRCH2	ancestryAA	0.00394763	-0.352632
All Subtypes, Stages 1-3	ENSG00000100836	PABPN1	ancestryAA	0.00394947	0.0037895
All Subtypes, Stages 1-3	ENSG00000166833	NAV2	ancestryAA	0.00395845	-0.077212
All Subtypes, Stages 1-3	ENSG00000167202	TBC1D2B	ancestryAA	0.00396482	-0.154387
All Subtypes, Stages 1-3	ENSG00000109625	CPZ	ancestryAA	0.0039718	-0.437292
All Subtypes, Stages 1-3	ENSG00000086159	AQP6	ancestryAA	0.00398068	0.602873
All Subtypes, Stages 1-3	ENSG00000160075	SSU72	ancestryAA	0.00399075	0.181146
All Subtypes, Stages 1-3	ENSG00000166987	MBD6	ancestryAA	0.0040042	-0.211384
All Subtypes, Stages 1-3	ENSG00000259112	NDUFC2-KCTD14	ancestryAA	0.00400528	0.0348156
All Subtypes, Stages 1-3	ENSG00000187736	NHEJ1	ancestryAA	0.00400795	0.150138
All Subtypes, Stages 1-3	ENSG00000148688	RPP30	ancestryAA	0.00400889	0.0391131
All Subtypes, Stages 1-3	ENSG00000197563	PIGN	ancestryAA	0.00401935	0.0906626
All Subtypes, Stages 1-3	ENSG00000162688	AGL	ancestryAA	0.00402206	0.355602
All Subtypes, Stages 1-3	ENSG00000118520	ARG1	ancestryAA	0.00402874	-0.0817567
All Subtypes, Stages 1-3	ENSG00000150687	PRSS23	ancestryAA	0.00404096	0.0608679
All Subtypes, Stages 1-3	ENSG00000184613	NELL2	ancestryAA	0.00404241	-0.780202
All Subtypes, Stages 1-3	ENSG00000135740	SLC9A5	ancestryAA	0.0040519	0.236691
All Subtypes, Stages 1-3	ENSG00000106399	RPA3	ancestryAA	0.00405457	-0.0144896
All Subtypes, Stages 1-3	ENSG00000156136	DCK	ancestryAA	0.00405554	0.130991
All Subtypes, Stages 1-3	ENSG00000177469	PTRF	ancestryAA	0.00406403	-0.268969
All Subtypes, Stages 1-3	ENSG00000100652	SLC10A1	ancestryAA	0.00406633	0.343263
All Subtypes, Stages 1-3	ENSG00000183960	KCNH8	ancestryAA	0.00411863	0.63598
All Subtypes, Stages 1-3	ENSG00000164588	HCN1	ancestryAA	0.0041207	0.60641
All Subtypes, Stages 1-3	ENSG00000107833	NPM3	ancestryAA	0.00412203	0.312122
All Subtypes, Stages 1-3	ENSG00000101000	PROCR	ancestryAA	0.00412968	0.0288545
All Subtypes, Stages 1-3	ENSG00000164708	PGAM2	ancestryAA	0.00413508	-0.045203
All Subtypes, Stages 1-3	ENSG00000186665	C17orf58	ancestryAA	0.00413949	0.319217
All Subtypes, Stages 1-3	ENSG00000255221	CARD17	ancestryAA	0.00414019	-0.620941
All Subtypes, Stages 1-3	ENSG00000106460	TMEM106B	ancestryAA	0.0041475	-0.0117167
All Subtypes, Stages 1-3	ENSG00000135205	CCDC146	ancestryAA	0.00414915	-0.254948
All Subtypes, Stages 1-3	ENSG00000143183	TMCO1	ancestryAA	0.00416022	-0.0355032
All Subtypes, Stages 1-3	ENSG00000163781	TOPBP1	ancestryAA	0.00416558	0.154646
All Subtypes, Stages 1-3	ENSG00000079337	RAPGEF3	ancestryAA	0.00417428	-0.392746
All Subtypes, Stages 1-3	ENSG00000008256	CYTH3	ancestryAA	0.00417579	-0.230927
All Subtypes, Stages 1-3	ENSG00000119630	PGF	ancestryAA	0.00418154	-0.342516
All Subtypes, Stages 1-3	ENSG00000167775	CD320	ancestryAA	0.00418405	0.31766
All Subtypes, Stages 1-3	ENSG00000136573	BLK	ancestryAA	0.00418633	0.679123
All Subtypes, Stages 1-3	ENSG00000105472	CLEC11A	ancestryAA	0.00419234	-0.364498
All Subtypes, Stages 1-3	ENSG00000198075	SULT1C4	ancestryAA	0.00419776	0.821772
All Subtypes, Stages 1-3	ENSG00000100442	FKBP3	ancestryAA	0.00420091	-0.027502
All Subtypes, Stages 1-3	ENSG00000163157	TMOD4	ancestryAA	0.00420196	0.0632843
All Subtypes, Stages 1-3	ENSG00000125257	ABCC4	ancestryAA	0.0042049	0.291736
All Subtypes, Stages 1-3	ENSG00000105825	TFPI2	ancestryAA	0.00420566	-0.341852
All Subtypes, Stages 1-3	ENSG00000168306	ACOX2	ancestryAA	0.00420647	-0.482497
All Subtypes, Stages 1-3	ENSG00000230031	POTEB2	ancestryAA	0.00420803	-1.14052
All Subtypes, Stages 1-3	ENSG00000148218	ALAD	ancestryAA	0.00420864	-0.170822
All Subtypes, Stages 1-3	ENSG00000214290	COLCA2	ancestryAA	0.00421115	-0.483974
All Subtypes, Stages 1-3	ENSG00000108306	FBXL20	ancestryAA	0.00421646	0.300882
All Subtypes, Stages 1-3	ENSG00000108423	TUBD1	ancestryAA	0.00422034	0.232886
All Subtypes, Stages 1-3	ENSG00000083937	CHMP2B	ancestryAA	0.00422617	0.00235127
All Subtypes, Stages 1-3	ENSG00000250709	CCDC169-SOHLH2	ancestryAA	0.0042301	-0.088953
All Subtypes, Stages 1-3	ENSG00000175348	TMEM9B	ancestryAA	0.00423191	-0.0296751
All Subtypes, Stages 1-3	ENSG00000129351	ILF3	ancestryAA	0.00423296	0.135164
All Subtypes, Stages 1-3	ENSG00000101017	CD40	ancestryAA	0.00425466	-0.277242
All Subtypes, Stages 1-3	ENSG00000248383	PCDHAC1	ancestryAA	0.00425738	0.397212
All Subtypes, Stages 1-3	ENSG00000258388	PPT2-EGFL8	ancestryAA	0.00426361	-0.807152
All Subtypes, Stages 1-3	ENSG00000196440	ARMCX4	ancestryAA	0.00426579	-0.281603
All Subtypes, Stages 1-3	ENSG00000102317	RBM3	ancestryAA	0.00427654	0.00969867
All Subtypes, Stages 1-3	ENSG00000019505	SYT13	ancestryAA	0.00427713	0.96896
All Subtypes, Stages 1-3	ENSG00000161896	IP6K3	ancestryAA	0.00427963	0.717726
All Subtypes, Stages 1-3	ENSG00000064601	CTSA	ancestryAA	0.00428211	-0.191587
All Subtypes, Stages 1-3	ENSG00000140284	SLC27A2	ancestryAA	0.00428835	0.612306
All Subtypes, Stages 1-3	ENSG00000159217	IGF2BP1	ancestryAA	0.00429535	-1.78142
All Subtypes, Stages 1-3	ENSG00000239779	WBP1	ancestryAA	0.00429866	-0.180905
All Subtypes, Stages 1-3	ENSG00000055044	NOP58	ancestryAA	0.00430182	0.167515
All Subtypes, Stages 1-3	ENSG00000101134	DOK5	ancestryAA	0.00430241	-0.40709
All Subtypes, Stages 1-3	ENSG00000120658	ENOX1	ancestryAA	0.00430272	0.68186
All Subtypes, Stages 1-3	ENSG00000157837	SPPL3	ancestryAA	0.00432181	0.00143465
All Subtypes, Stages 1-3	ENSG00000048392	RRM2B	ancestryAA	0.00432331	0.037429
All Subtypes, Stages 1-3	ENSG00000243789	JMJD7	ancestryAA	0.00432352	-0.186373
All Subtypes, Stages 1-3	ENSG00000170581	STAT2	ancestryAA	0.00433155	-0.165769
All Subtypes, Stages 1-3	ENSG00000179979	CRIPAK	ancestryAA	0.00433581	-0.283272
All Subtypes, Stages 1-3	ENSG00000197408	CYP2B6	ancestryAA	0.0043521	-0.360398
All Subtypes, Stages 1-3	ENSG00000183569	SERHL2	ancestryAA	0.00435537	-0.443665
All Subtypes, Stages 1-3	ENSG00000196418	ZNF124	ancestryAA	0.00435545	0.226248
All Subtypes, Stages 1-3	ENSG00000130449	ZSWIM6	ancestryAA	0.0043556	0.205611
All Subtypes, Stages 1-3	ENSG00000001460	STPG1	ancestryAA	0.00435841	0.160424
All Subtypes, Stages 1-3	ENSG00000184434	LRRC19	ancestryAA	0.00436101	0.296106
All Subtypes, Stages 1-3	ENSG00000185164	NOMO2	ancestryAA	0.00436427	0.171865
All Subtypes, Stages 1-3	ENSG00000000971	CFH	ancestryAA	0.00437804	-0.355126
All Subtypes, Stages 1-3	ENSG00000196329	GIMAP5	ancestryAA	0.00438681	-0.297539
All Subtypes, Stages 1-3	ENSG00000154743	TSEN2	ancestryAA	0.00439444	0.160304
All Subtypes, Stages 1-3	ENSG00000175602	CCDC85B	ancestryAA	0.0044143	0.0613418
All Subtypes, Stages 1-3	ENSG00000136709	WDR33	ancestryAA	0.00442336	0.0897983
All Subtypes, Stages 1-3	ENSG00000174156	GSTA3	ancestryAA	0.00442563	-0.977101
All Subtypes, Stages 1-3	ENSG00000103426	CORO7-PAM16	ancestryAA	0.00442963	-0.0614992
All Subtypes, Stages 1-3	ENSG00000124587	PEX6	ancestryAA	0.0044317	0.226293
All Subtypes, Stages 1-3	ENSG00000080166	DCT	ancestryAA	0.00446346	0.393712
All Subtypes, Stages 1-3	ENSG00000083454	P2RX5	ancestryAA	0.00446556	0.529759
All Subtypes, Stages 1-3	ENSG00000213203	GIMAP1	ancestryAA	0.0044705	-0.25629
All Subtypes, Stages 1-3	ENSG00000119950	MXI1	ancestryAA	0.00447649	0.238204
All Subtypes, Stages 1-3	ENSG00000151353	TMEM18	ancestryAA	0.00448127	0.161368
All Subtypes, Stages 1-3	ENSG00000156738	MS4A1	ancestryAA	0.00448608	0.776263
All Subtypes, Stages 1-3	ENSG00000114942	EEF1B2	ancestryAA	0.00448895	0.176035
All Subtypes, Stages 1-3	ENSG00000103194	USP10	ancestryAA	0.00449497	0.147469
All Subtypes, Stages 1-3	ENSG00000130695	CEP85	ancestryAA	0.00449582	0.197005
All Subtypes, Stages 1-3	ENSG00000204021	LIPK	ancestryAA	0.00450212	0.325377
All Subtypes, Stages 1-3	ENSG00000184709	LRRC26	ancestryAA	0.00451607	-0.729931
All Subtypes, Stages 1-3	ENSG00000186187	ZNRF1	ancestryAA	0.00452	0.0448929
All Subtypes, Stages 1-3	ENSG00000144278	GALNT13	ancestryAA	0.00452177	0.126407
All Subtypes, Stages 1-3	ENSG00000137070	IL11RA	ancestryAA	0.00452479	-0.05312
All Subtypes, Stages 1-3	ENSG00000166349	RAG1	ancestryAA	0.00453743	0.372005
All Subtypes, Stages 1-3	ENSG00000124784	RIOK1	ancestryAA	0.00455865	0.210177
All Subtypes, Stages 1-3	ENSG00000137767	SQRDL	ancestryAA	0.00456954	-0.225042
All Subtypes, Stages 1-3	ENSG00000142798	HSPG2	ancestryAA	0.0045704	-0.237967
All Subtypes, Stages 1-3	ENSG00000116830	TTF2	ancestryAA	0.00458641	0.216856
All Subtypes, Stages 1-3	ENSG00000157077	ZFYVE9	ancestryAA	0.00459172	0.215695
All Subtypes, Stages 1-3	ENSG00000049769	PPP1R3F	ancestryAA	0.00459405	0.195775
All Subtypes, Stages 1-3	ENSG00000205592	MUC19	ancestryAA	0.0046085	-1.76138
All Subtypes, Stages 1-3	ENSG00000164434	FABP7	ancestryAA	0.00461092	-0.324326
All Subtypes, Stages 1-3	ENSG00000183715	OPCML	ancestryAA	0.00461405	-0.0816351
All Subtypes, Stages 1-3	ENSG00000160469	BRSK1	ancestryAA	0.00461554	0.338057
All Subtypes, Stages 1-3	ENSG00000156042	TTC18	ancestryAA	0.0046237	-0.0261645
All Subtypes, Stages 1-3	ENSG00000111358	GTF2H3	ancestryAA	0.00462712	0.0138668
All Subtypes, Stages 1-3	ENSG00000197915	HRNR	ancestryAA	0.0046306	-0.49145
All Subtypes, Stages 1-3	ENSG00000175938	ORAI3	ancestryAA	0.00463257	-0.210668
All Subtypes, Stages 1-3	ENSG00000103313	MEFV	ancestryAA	0.00463321	-0.0333759
All Subtypes, Stages 1-3	ENSG00000127241	MASP1	ancestryAA	0.00464283	-0.0479869
All Subtypes, Stages 1-3	ENSG00000115507	OTX1	ancestryAA	0.00464723	0.545908
All Subtypes, Stages 1-3	ENSG00000010319	SEMA3G	ancestryAA	0.00466942	-0.443062
All Subtypes, Stages 1-3	ENSG00000054523	KIF1B	ancestryAA	0.00467656	0.210764
All Subtypes, Stages 1-3	ENSG00000126107	HECTD3	ancestryAA	0.00467929	-0.00365516
All Subtypes, Stages 1-3	ENSG00000118965	WDR35	ancestryAA	0.00467994	0.262878
All Subtypes, Stages 1-3	ENSG00000110799	VWF	ancestryAA	0.00468034	-0.267901
All Subtypes, Stages 1-3	ENSG00000138829	FBN2	ancestryAA	0.0046838	0.0224568
All Subtypes, Stages 1-3	ENSG00000133116	KL	ancestryAA	0.00468712	-0.40017
All Subtypes, Stages 1-3	ENSG00000189091	SF3B3	ancestryAA	0.00468815	0.162134
All Subtypes, Stages 1-3	ENSG00000160838	LRRC71	ancestryAA	0.0047033	-0.376282
All Subtypes, Stages 1-3	ENSG00000148187	MRRF	ancestryAA	0.00470762	0.149285
All Subtypes, Stages 1-3	ENSG00000154429	CCSAP	ancestryAA	0.00471038	0.22191
All Subtypes, Stages 1-3	ENSG00000171453	POLR1C	ancestryAA	0.00471704	0.216221
All Subtypes, Stages 1-3	ENSG00000010017	RANBP9	ancestryAA	0.00472971	0.179406
All Subtypes, Stages 1-3	ENSG00000183150	GPR19	ancestryAA	0.00473549	-0.0070376
All Subtypes, Stages 1-3	ENSG00000138757	G3BP2	ancestryAA	0.00474041	0.0426553
All Subtypes, Stages 1-3	ENSG00000151116	UEVLD	ancestryAA	0.00474347	-0.00479074
All Subtypes, Stages 1-3	ENSG00000174898	CATSPERD	ancestryAA	0.00474816	0.416302
All Subtypes, Stages 1-3	ENSG00000150873	C2orf50	ancestryAA	0.00475089	-0.658083
All Subtypes, Stages 1-3	ENSG00000164022	AIMP1	ancestryAA	0.00475368	0.0958932
All Subtypes, Stages 1-3	ENSG00000162367	TAL1	ancestryAA	0.0047545	-0.146184
All Subtypes, Stages 1-3	ENSG00000145331	TRMT10A	ancestryAA	0.00476296	0.178159
All Subtypes, Stages 1-3	ENSG00000147471	PROSC	ancestryAA	0.00476646	0.276244
All Subtypes, Stages 1-3	ENSG00000077279	DCX	ancestryAA	0.00476889	-0.357619
All Subtypes, Stages 1-3	ENSG00000172382	PRSS27	ancestryAA	0.00477149	0.124036
All Subtypes, Stages 1-3	ENSG00000212128	TAS2R13	ancestryAA	0.00477229	0.263524
All Subtypes, Stages 1-3	ENSG00000213246	SUPT4H1	ancestryAA	0.00477886	0.0126512
All Subtypes, Stages 1-3	ENSG00000169174	PCSK9	ancestryAA	0.00478159	-0.125339
All Subtypes, Stages 1-3	ENSG00000205832	C16orf96	ancestryAA	0.00480437	0.402545
All Subtypes, Stages 1-3	ENSG00000167754	KLK5	ancestryAA	0.00480476	-0.122456
All Subtypes, Stages 1-3	ENSG00000131051	RBM39	ancestryAA	0.00481436	0.133621
All Subtypes, Stages 1-3	ENSG00000241839	PLEKHO2	ancestryAA	0.00482387	-0.201495
All Subtypes, Stages 1-3	ENSG00000130037	KCNA5	ancestryAA	0.00483623	-0.498524
All Subtypes, Stages 1-3	ENSG00000148672	GLUD1	ancestryAA	0.00483766	0.0201672
All Subtypes, Stages 1-3	ENSG00000116990	MYCL	ancestryAA	0.00488506	-0.000300149
All Subtypes, Stages 1-3	ENSG00000198643	FAM3D	ancestryAA	0.0048988	0.779939
All Subtypes, Stages 1-3	ENSG00000149575	SCN2B	ancestryAA	0.00490018	-0.586015
All Subtypes, Stages 1-3	ENSG00000056736	IL17RB	ancestryAA	0.00492627	0.464462
All Subtypes, Stages 1-3	ENSG00000133454	MYO18B	ancestryAA	0.00494646	-0.380969
All Subtypes, Stages 1-3	ENSG00000165209	STRBP	ancestryAA	0.004952	0.203273
All Subtypes, Stages 1-3	ENSG00000164168	TMEM184C	ancestryAA	0.00495298	0.0699704
All Subtypes, Stages 1-3	ENSG00000088682	COQ9	ancestryAA	0.00496064	0.154296
All Subtypes, Stages 1-3	ENSG00000162576	MXRA8	ancestryAA	0.00497256	-0.342544
All Subtypes, Stages 1-3	ENSG00000055147	FAM114A2	ancestryAA	0.0049837	-0.0210771
All Subtypes, Stages 1-3	ENSG00000105388	CEACAM5	ancestryAA	0.00499355	-1.5475
All Subtypes, Stages 1-3	ENSG00000066336	SPI1	ancestryAA	0.00501051	-0.225614
All Subtypes, Stages 1-3	ENSG00000114391	RPL24	ancestryAA	0.00501179	0.163827
All Subtypes, Stages 1-3	ENSG00000141140	MYO19	ancestryAA	0.00501198	0.192867
All Subtypes, Stages 1-3	ENSG00000196923	PDLIM7	ancestryAA	0.00501836	-0.278624
All Subtypes, Stages 1-3	ENSG00000163554	SPTA1	ancestryAA	0.00502724	-0.419327
All Subtypes, Stages 1-3	ENSG00000145041	VPRBP	ancestryAA	0.00503109	0.143243
All Subtypes, Stages 1-3	ENSG00000172340	SUCLG2	ancestryAA	0.00505314	0.0105579
All Subtypes, Stages 1-3	ENSG00000124116	WFDC3	ancestryAA	0.00505315	0.19455
All Subtypes, Stages 1-3	ENSG00000092108	SCFD1	ancestryAA	0.00505894	-0.0267071
All Subtypes, Stages 1-3	ENSG00000165733	BMS1	ancestryAA	0.00505989	0.186653
All Subtypes, Stages 1-3	ENSG00000170803	OR2AG1	ancestryAA	0.0050769	0.453504
All Subtypes, Stages 1-3	ENSG00000155189	AGPAT5	ancestryAA	0.00507698	0.21558
All Subtypes, Stages 1-3	ENSG00000131100	ATP6V1E1	ancestryAA	0.00507774	-0.0372862
All Subtypes, Stages 1-3	ENSG00000132669	RIN2	ancestryAA	0.00508672	-0.183688
All Subtypes, Stages 1-3	ENSG00000173838	10-Mar	ancestryAA	0.00508897	-0.723781
All Subtypes, Stages 1-3	ENSG00000153046	CDYL	ancestryAA	0.00509463	0.000403201
All Subtypes, Stages 1-3	ENSG00000155640	C10orf12	ancestryAA	0.00510638	0.133187
All Subtypes, Stages 1-3	ENSG00000113812	ACTR8	ancestryAA	0.0051149	0.12482
All Subtypes, Stages 1-3	ENSG00000198856	OSTC	ancestryAA	0.00512524	0.069705
All Subtypes, Stages 1-3	ENSG00000173239	LIPM	ancestryAA	0.00512729	-0.172898
All Subtypes, Stages 1-3	ENSG00000141314	RHBDL3	ancestryAA	0.00514511	0.758257
All Subtypes, Stages 1-3	ENSG00000106772	PRUNE2	ancestryAA	0.00514659	0.196684
All Subtypes, Stages 1-3	ENSG00000164776	PHKG1	ancestryAA	0.00515142	-0.0987714
All Subtypes, Stages 1-3	ENSG00000197172	MAGEA6	ancestryAA	0.00515711	-1.45854
All Subtypes, Stages 1-3	ENSG00000158805	ZNF276	ancestryAA	0.00516541	0.17568
All Subtypes, Stages 1-3	ENSG00000158714	SLAMF8	ancestryAA	0.00517271	-0.333789
All Subtypes, Stages 1-3	ENSG00000172785	CBWD1	ancestryAA	0.00518704	0.20627
All Subtypes, Stages 1-3	ENSG00000111775	COX6A1	ancestryAA	0.00519314	0.0191518
All Subtypes, Stages 1-3	ENSG00000204231	RXRB	ancestryAA	0.00520004	-0.621406
All Subtypes, Stages 1-3	ENSG00000128578	STRIP2	ancestryAA	0.00521163	-0.36362
All Subtypes, Stages 1-3	ENSG00000165732	DDX21	ancestryAA	0.00521396	0.198248
All Subtypes, Stages 1-3	ENSG00000186912	P2RY4	ancestryAA	0.00521514	0.25535
All Subtypes, Stages 1-3	ENSG00000138085	ATRAID	ancestryAA	0.00522511	-0.0288682
All Subtypes, Stages 1-3	ENSG00000204624	PTCHD2	ancestryAA	0.00524083	-0.671049
All Subtypes, Stages 1-3	ENSG00000185306	C12orf56	ancestryAA	0.00524459	-0.383735
All Subtypes, Stages 1-3	ENSG00000010327	STAB1	ancestryAA	0.00524942	-0.253697
All Subtypes, Stages 1-3	ENSG00000158113	LRRC43	ancestryAA	0.0052543	-0.453547
All Subtypes, Stages 1-3	ENSG00000124126	PREX1	ancestryAA	0.00526793	0.0411634
All Subtypes, Stages 1-3	ENSG00000176563	CNTD1	ancestryAA	0.00528503	0.367041
All Subtypes, Stages 1-3	ENSG00000170465	KRT6C	ancestryAA	0.00530012	-0.807437
All Subtypes, Stages 1-3	ENSG00000147256	ARHGAP36	ancestryAA	0.0053043	-0.319296
All Subtypes, Stages 1-3	ENSG00000163930	BAP1	ancestryAA	0.00530536	0.114356
All Subtypes, Stages 1-3	ENSG00000052749	RRP12	ancestryAA	0.00530739	0.175028
All Subtypes, Stages 1-3	ENSG00000145700	ANKRD31	ancestryAA	0.005335	0.0929594
All Subtypes, Stages 1-3	ENSG00000123689	G0S2	ancestryAA	0.00533515	-0.74271
All Subtypes, Stages 1-3	ENSG00000143179	UCK2	ancestryAA	0.00533593	0.250053
All Subtypes, Stages 1-3	ENSG00000163093	BBS5	ancestryAA	0.00533945	-0.0521013
All Subtypes, Stages 1-3	ENSG00000129636	ITFG1	ancestryAA	0.00535697	0.0446945
All Subtypes, Stages 1-3	ENSG00000204852	TCTN1	ancestryAA	0.00535728	0.0774126
All Subtypes, Stages 1-3	ENSG00000168961	LGALS9	ancestryAA	0.00535806	-0.253331
All Subtypes, Stages 1-3	ENSG00000169435	RASSF6	ancestryAA	0.00537115	0.508142
All Subtypes, Stages 1-3	ENSG00000176732	PFN4	ancestryAA	0.00537258	0.0171997
All Subtypes, Stages 1-3	ENSG00000165275	TRMT10B	ancestryAA	0.005381	0.164104
All Subtypes, Stages 1-3	ENSG00000034971	MYOC	ancestryAA	0.00539287	-0.825286
All Subtypes, Stages 1-3	ENSG00000109320	NFKB1	ancestryAA	0.00540012	0.0475408
All Subtypes, Stages 1-3	ENSG00000158545	ZC3H18	ancestryAA	0.00541718	0.167938
All Subtypes, Stages 1-3	ENSG00000235568	NFAM1	ancestryAA	0.00542619	-0.264139
All Subtypes, Stages 1-3	ENSG00000114439	BBX	ancestryAA	0.0054376	0.134936
All Subtypes, Stages 1-3	ENSG00000133636	NTS	ancestryAA	0.00547013	-2.3076
All Subtypes, Stages 1-3	ENSG00000013293	SLC7A14	ancestryAA	0.00547159	-0.608352
All Subtypes, Stages 1-3	ENSG00000196581	AJAP1	ancestryAA	0.0054988	-0.446098
All Subtypes, Stages 1-3	ENSG00000142303	ADAMTS10	ancestryAA	0.00550029	-0.326149
All Subtypes, Stages 1-3	ENSG00000177098	SCN4B	ancestryAA	0.00550412	-0.37654
All Subtypes, Stages 1-3	ENSG00000007312	CD79B	ancestryAA	0.00550853	0.493319
All Subtypes, Stages 1-3	ENSG00000187510	PLEKHG7	ancestryAA	0.0055092	-0.562847
All Subtypes, Stages 1-3	ENSG00000184261	KCNK12	ancestryAA	0.00551081	-0.0989778
All Subtypes, Stages 1-3	ENSG00000184939	ZFP90	ancestryAA	0.0055136	0.136084
All Subtypes, Stages 1-3	ENSG00000177301	KCNA2	ancestryAA	0.00552657	0.0294378
All Subtypes, Stages 1-3	ENSG00000100532	CGRRF1	ancestryAA	0.00552767	0.00116648
All Subtypes, Stages 1-3	ENSG00000241322	CDRT1	ancestryAA	0.0055362	-0.407622
All Subtypes, Stages 1-3	ENSG00000060069	CTDP1	ancestryAA	0.00556615	0.0145225
All Subtypes, Stages 1-3	ENSG00000167749	KLK4	ancestryAA	0.0055756	-0.706903
All Subtypes, Stages 1-3	ENSG00000116062	MSH6	ancestryAA	0.00557798	0.173259
All Subtypes, Stages 1-3	ENSG00000058453	CROCC	ancestryAA	0.0055828	0.212442
All Subtypes, Stages 1-3	ENSG00000185737	NRG3	ancestryAA	0.00558474	0.606576
All Subtypes, Stages 1-3	ENSG00000109390	NDUFC1	ancestryAA	0.00559168	0.0297508
All Subtypes, Stages 1-3	ENSG00000173338	KCNK7	ancestryAA	0.00560325	0.113639
All Subtypes, Stages 1-3	ENSG00000151838	CCDC175	ancestryAA	0.00561611	-0.877293
All Subtypes, Stages 1-3	ENSG00000167173	C15orf39	ancestryAA	0.00562071	-0.0786101
All Subtypes, Stages 1-3	ENSG00000106511	MEOX2	ancestryAA	0.00562096	-0.501913
All Subtypes, Stages 1-3	ENSG00000103647	CORO2B	ancestryAA	0.00562875	-0.367256
All Subtypes, Stages 1-3	ENSG00000181481	RNF135	ancestryAA	0.00563712	-0.202609
All Subtypes, Stages 1-3	ENSG00000204161	C10orf128	ancestryAA	0.00565075	-0.248989
All Subtypes, Stages 1-3	ENSG00000164897	TMUB1	ancestryAA	0.00565322	-0.0443781
All Subtypes, Stages 1-3	ENSG00000152464	RPP38	ancestryAA	0.00565531	0.178006
All Subtypes, Stages 1-3	ENSG00000111707	SUDS3	ancestryAA	0.00566757	0.14102
All Subtypes, Stages 1-3	ENSG00000043039	BARX2	ancestryAA	0.0056728	0.664955
All Subtypes, Stages 1-3	ENSG00000204519	ZNF551	ancestryAA	0.00567343	0.197302
All Subtypes, Stages 1-3	ENSG00000100678	SLC8A3	ancestryAA	0.00568445	-0.631039
All Subtypes, Stages 1-3	ENSG00000173567	GPR113	ancestryAA	0.00570221	-0.0425074
All Subtypes, Stages 1-3	ENSG00000184988	TMEM106A	ancestryAA	0.00570812	-0.210875
All Subtypes, Stages 1-3	ENSG00000183801	OLFML1	ancestryAA	0.00571237	-0.270784
All Subtypes, Stages 1-3	ENSG00000145348	TBCK	ancestryAA	0.00571719	0.0647804
All Subtypes, Stages 1-3	ENSG00000169905	TOR1AIP2	ancestryAA	0.00573048	0.136129
All Subtypes, Stages 1-3	ENSG00000149761	NUDT22	ancestryAA	0.00573963	-0.1691
All Subtypes, Stages 1-3	ENSG00000079215	SLC1A3	ancestryAA	0.00574271	-0.333515
All Subtypes, Stages 1-3	ENSG00000159409	CELF3	ancestryAA	0.00575842	0.838428
All Subtypes, Stages 1-3	ENSG00000021355	SERPINB1	ancestryAA	0.00577971	-0.20139
All Subtypes, Stages 1-3	ENSG00000179751	SYCN	ancestryAA	0.00578101	0.020762
All Subtypes, Stages 1-3	ENSG00000174473	GALNTL6	ancestryAA	0.00578858	0.124813
All Subtypes, Stages 1-3	ENSG00000136504	KAT7	ancestryAA	0.00581167	0.038377
All Subtypes, Stages 1-3	ENSG00000117560	FASLG	ancestryAA	0.00582923	-0.403918
All Subtypes, Stages 1-3	ENSG00000213218	CSH2	ancestryAA	0.00583684	-0.177697
All Subtypes, Stages 1-3	ENSG00000183734	ASCL2	ancestryAA	0.00583936	-0.69107
All Subtypes, Stages 1-3	ENSG00000004939	SLC4A1	ancestryAA	0.00584734	0.0908826
All Subtypes, Stages 1-3	ENSG00000153294	GPR115	ancestryAA	0.00585897	-0.48179
All Subtypes, Stages 1-3	ENSG00000086696	HSD17B2	ancestryAA	0.00586636	0.770358
All Subtypes, Stages 1-3	ENSG00000241644	INMT	ancestryAA	0.00587455	-0.440853
All Subtypes, Stages 1-3	ENSG00000223953	C1QTNF5	ancestryAA	0.00587742	-0.310045
All Subtypes, Stages 1-3	ENSG00000108294	PSMB3	ancestryAA	0.00588784	0.26739
All Subtypes, Stages 1-3	ENSG00000174010	KLHL15	ancestryAA	0.00588796	0.249973
All Subtypes, Stages 1-3	ENSG00000197147	LRRC8B	ancestryAA	0.00590156	-0.0362497
All Subtypes, Stages 1-3	ENSG00000165118	C9orf64	ancestryAA	0.00591184	-0.0544124
All Subtypes, Stages 1-3	ENSG00000126010	GRPR	ancestryAA	0.00593382	-0.462212
All Subtypes, Stages 1-3	ENSG00000170790	OR10A2	ancestryAA	0.00593742	0.480941
All Subtypes, Stages 1-3	ENSG00000160993	ALKBH4	ancestryAA	0.00593824	0.0751193
All Subtypes, Stages 1-3	ENSG00000136485	DCAF7	ancestryAA	0.00593924	0.160898
All Subtypes, Stages 1-3	ENSG00000106624	AEBP1	ancestryAA	0.00595467	-0.318135
All Subtypes, Stages 1-3	ENSG00000117425	PTCH2	ancestryAA	0.00595477	-0.093119
All Subtypes, Stages 1-3	ENSG00000169184	MN1	ancestryAA	0.00595525	-0.406426
All Subtypes, Stages 1-3	ENSG00000165388	ZNF488	ancestryAA	0.00596677	0.368946
All Subtypes, Stages 1-3	ENSG00000155846	PPARGC1B	ancestryAA	0.00596773	-0.0271271
All Subtypes, Stages 1-3	ENSG00000119509	INVS	ancestryAA	0.0059678	0.118883
All Subtypes, Stages 1-3	ENSG00000013364	MVP	ancestryAA	0.00597016	-0.178248
All Subtypes, Stages 1-3	ENSG00000198825	INPP5F	ancestryAA	0.00597047	0.152691
All Subtypes, Stages 1-3	ENSG00000197951	ZNF71	ancestryAA	0.00597443	0.167325
All Subtypes, Stages 1-3	ENSG00000165507	C10orf10	ancestryAA	0.00597475	-0.385679
All Subtypes, Stages 1-3	ENSG00000141376	BCAS3	ancestryAA	0.00597831	0.0342204
All Subtypes, Stages 1-3	ENSG00000171004	HS6ST2	ancestryAA	0.00597996	0.947049
All Subtypes, Stages 1-3	ENSG00000150630	VEGFC	ancestryAA	0.00598394	-0.260658
All Subtypes, Stages 1-3	ENSG00000141506	PIK3R5	ancestryAA	0.00598542	-0.225531
All Subtypes, Stages 1-3	ENSG00000174804	FZD4	ancestryAA	0.00601357	-0.321539
All Subtypes, Stages 1-3	ENSG00000147697	GSDMC	ancestryAA	0.00601768	-0.205654
All Subtypes, Stages 1-3	ENSG00000095794	CREM	ancestryAA	0.00602695	0.16508
All Subtypes, Stages 1-3	ENSG00000101282	RSPO4	ancestryAA	0.00603095	0.926695
All Subtypes, Stages 1-3	ENSG00000170500	LONRF2	ancestryAA	0.00605036	-0.12009
All Subtypes, Stages 1-3	ENSG00000142676	RPL11	ancestryAA	0.0060567	0.178848
All Subtypes, Stages 1-3	ENSG00000100365	NCF4	ancestryAA	0.00606719	-0.227038
All Subtypes, Stages 1-3	ENSG00000112245	PTP4A1	ancestryAA	0.00606899	0.24965
All Subtypes, Stages 1-3	ENSG00000136859	ANGPTL2	ancestryAA	0.00607348	-0.312091
All Subtypes, Stages 1-3	ENSG00000130529	TRPM4	ancestryAA	0.00607908	-0.279404
All Subtypes, Stages 1-3	ENSG00000183873	SCN5A	ancestryAA	0.00607962	-0.316823
All Subtypes, Stages 1-3	ENSG00000110057	UNC93B1	ancestryAA	0.00608503	-0.218584
All Subtypes, Stages 1-3	ENSG00000127314	RAP1B	ancestryAA	0.00608659	-0.0210614
All Subtypes, Stages 1-3	ENSG00000108733	PEX12	ancestryAA	0.00608885	0.042781
All Subtypes, Stages 1-3	ENSG00000168032	ENTPD3	ancestryAA	0.00609575	-0.46704
All Subtypes, Stages 1-3	ENSG00000173930	SLCO4C1	ancestryAA	0.00609927	-0.105251
All Subtypes, Stages 1-3	ENSG00000146021	KLHL3	ancestryAA	0.00610759	-0.235672
All Subtypes, Stages 1-3	ENSG00000062524	LTK	ancestryAA	0.00612138	-0.394739
All Subtypes, Stages 1-3	ENSG00000153064	BANK1	ancestryAA	0.00614434	0.609089
All Subtypes, Stages 1-3	ENSG00000156531	PHF6	ancestryAA	0.00615644	0.1788
All Subtypes, Stages 1-3	ENSG00000111291	GPRC5D	ancestryAA	0.00615657	-0.155278
All Subtypes, Stages 1-3	ENSG00000166448	TMEM130	ancestryAA	0.00616496	-0.530578
All Subtypes, Stages 1-3	ENSG00000174928	C3orf33	ancestryAA	0.00617517	-0.0237568
All Subtypes, Stages 1-3	ENSG00000189134	NKAPL	ancestryAA	0.00618005	-0.291614
All Subtypes, Stages 1-3	ENSG00000198551	ZNF627	ancestryAA	0.00619161	0.16699
All Subtypes, Stages 1-3	ENSG00000161640	SIGLEC11	ancestryAA	0.00619859	-0.46382
All Subtypes, Stages 1-3	ENSG00000159596	TMEM69	ancestryAA	0.00620378	0.13231
All Subtypes, Stages 1-3	ENSG00000124523	SIRT5	ancestryAA	0.0062117	0.19199
All Subtypes, Stages 1-3	ENSG00000065060	UHRF1BP1	ancestryAA	0.00621388	0.116991
All Subtypes, Stages 1-3	ENSG00000072121	ZFYVE26	ancestryAA	0.00622376	-0.106805
All Subtypes, Stages 1-3	ENSG00000172986	GXYLT2	ancestryAA	0.00622392	-0.465927
All Subtypes, Stages 1-3	ENSG00000165752	STK32C	ancestryAA	0.00623085	0.246478
All Subtypes, Stages 1-3	ENSG00000128951	DUT	ancestryAA	0.00628379	-0.0180512
All Subtypes, Stages 1-3	ENSG00000108960	MMD	ancestryAA	0.00628592	-0.224586
All Subtypes, Stages 1-3	ENSG00000198440	ZNF583	ancestryAA	0.00629216	0.0137049
All Subtypes, Stages 1-3	ENSG00000254598	CSNK2A3	ancestryAA	0.00629274	0.275833
All Subtypes, Stages 1-3	ENSG00000225830	ERCC6	ancestryAA	0.00631396	0.189018
All Subtypes, Stages 1-3	ENSG00000135677	GNS	ancestryAA	0.0063202	-0.0755544
All Subtypes, Stages 1-3	ENSG00000127483	HP1BP3	ancestryAA	0.00633976	0.121232
All Subtypes, Stages 1-3	ENSG00000166928	MS4A14	ancestryAA	0.00636903	-0.389901
All Subtypes, Stages 1-3	ENSG00000154229	PRKCA	ancestryAA	0.00637431	0.0521858
All Subtypes, Stages 1-3	ENSG00000124299	PEPD	ancestryAA	0.00637975	-0.1718
All Subtypes, Stages 1-3	ENSG00000107438	PDLIM1	ancestryAA	0.00639545	-0.238708
All Subtypes, Stages 1-3	ENSG00000132622	HSPA12B	ancestryAA	0.00639678	-0.284539
All Subtypes, Stages 1-3	ENSG00000159840	ZYX	ancestryAA	0.00639707	-0.209532
All Subtypes, Stages 1-3	ENSG00000010932	FMO1	ancestryAA	0.00639767	-0.534937
All Subtypes, Stages 1-3	ENSG00000085449	WDFY1	ancestryAA	0.00640045	-0.144147
All Subtypes, Stages 1-3	ENSG00000103978	TMEM87A	ancestryAA	0.00640071	-0.0636912
All Subtypes, Stages 1-3	ENSG00000176083	ZNF683	ancestryAA	0.00640169	-0.48747
All Subtypes, Stages 1-3	ENSG00000080224	EPHA6	ancestryAA	0.00642057	1.10164
All Subtypes, Stages 1-3	ENSG00000079112	CDH17	ancestryAA	0.00643449	0.392953
All Subtypes, Stages 1-3	ENSG00000114737	CISH	ancestryAA	0.00646247	-0.311616
All Subtypes, Stages 1-3	ENSG00000105552	BCAT2	ancestryAA	0.00646354	0.202994
All Subtypes, Stages 1-3	ENSG00000105223	PLD3	ancestryAA	0.00647144	-0.237846
All Subtypes, Stages 1-3	ENSG00000159708	LRRC36	ancestryAA	0.00647287	0.51615
All Subtypes, Stages 1-3	ENSG00000213930	GALT	ancestryAA	0.00648069	0.0087148
All Subtypes, Stages 1-3	ENSG00000164220	F2RL2	ancestryAA	0.00649056	-0.476498
All Subtypes, Stages 1-3	ENSG00000146411	SLC2A12	ancestryAA	0.00649492	-0.344577
All Subtypes, Stages 1-3	ENSG00000185008	ROBO2	ancestryAA	0.0064965	0.183979
All Subtypes, Stages 1-3	ENSG00000121774	KHDRBS1	ancestryAA	0.00650518	0.0930475
All Subtypes, Stages 1-3	ENSG00000157368	IL34	ancestryAA	0.00650633	0.189482
All Subtypes, Stages 1-3	ENSG00000169598	DFFB	ancestryAA	0.0065076	0.174564
All Subtypes, Stages 1-3	ENSG00000120088	CRHR1	ancestryAA	0.00651421	0.667029
All Subtypes, Stages 1-3	ENSG00000156050	FAM161B	ancestryAA	0.0065144	-0.274281
All Subtypes, Stages 1-3	ENSG00000049323	LTBP1	ancestryAA	0.00651721	-0.285231
All Subtypes, Stages 1-3	ENSG00000196504	PRPF40A	ancestryAA	0.00653109	0.137814
All Subtypes, Stages 1-3	ENSG00000146070	PLA2G7	ancestryAA	0.00653742	-0.354679
All Subtypes, Stages 1-3	ENSG00000186184	POLR1D	ancestryAA	0.0065399	0.166498
All Subtypes, Stages 1-3	ENSG00000187980	PLA2G2C	ancestryAA	0.00654713	-0.563972
All Subtypes, Stages 1-3	ENSG00000047410	TPR	ancestryAA	0.00654939	0.137081
All Subtypes, Stages 1-3	ENSG00000178395	C1orf65	ancestryAA	0.00657164	-0.0320833
All Subtypes, Stages 1-3	ENSG00000105971	CAV2	ancestryAA	0.0065799	-0.335397
All Subtypes, Stages 1-3	ENSG00000007944	MYLIP	ancestryAA	0.00659249	0.0692484
All Subtypes, Stages 1-3	ENSG00000122696	SLC25A51	ancestryAA	0.00659916	0.14938
All Subtypes, Stages 1-3	ENSG00000146830	GIGYF1	ancestryAA	0.00661753	0.0129524
All Subtypes, Stages 1-3	ENSG00000110876	SELPLG	ancestryAA	0.00661753	-0.257557
All Subtypes, Stages 1-3	ENSG00000102780	DGKH	ancestryAA	0.00662584	-0.0281352
All Subtypes, Stages 1-3	ENSG00000108639	SYNGR2	ancestryAA	0.00662594	-0.255763
All Subtypes, Stages 1-3	ENSG00000132139	GAS2L2	ancestryAA	0.00664507	-0.383531
All Subtypes, Stages 1-3	ENSG00000138675	FGF5	ancestryAA	0.00665874	-0.740942
All Subtypes, Stages 1-3	ENSG00000188015	S100A3	ancestryAA	0.0066608	-0.60783
All Subtypes, Stages 1-3	ENSG00000132003	ZSWIM4	ancestryAA	0.00666184	0.0115453
All Subtypes, Stages 1-3	ENSG00000125378	BMP4	ancestryAA	0.00667796	-0.448548
All Subtypes, Stages 1-3	ENSG00000103496	STX4	ancestryAA	0.00667993	-0.109808
All Subtypes, Stages 1-3	ENSG00000130024	PHF10	ancestryAA	0.00668254	0.153997
All Subtypes, Stages 1-3	ENSG00000172954	LCLAT1	ancestryAA	0.00668265	0.160042
All Subtypes, Stages 1-3	ENSG00000074590	NUAK1	ancestryAA	0.006701	-0.295243
All Subtypes, Stages 1-3	ENSG00000119681	LTBP2	ancestryAA	0.00670755	-0.274638
All Subtypes, Stages 1-3	ENSG00000204099	NEU4	ancestryAA	0.00673813	0.0349996
All Subtypes, Stages 1-3	ENSG00000185920	PTCH1	ancestryAA	0.0067382	-0.0733771
All Subtypes, Stages 1-3	ENSG00000115604	IL18R1	ancestryAA	0.00674072	-0.278387
All Subtypes, Stages 1-3	ENSG00000188690	UROS	ancestryAA	0.00674385	-0.0816593
All Subtypes, Stages 1-3	ENSG00000227051	C14orf132	ancestryAA	0.00676475	-0.474964
All Subtypes, Stages 1-3	ENSG00000217128	FNIP1	ancestryAA	0.00676706	0.00757626
All Subtypes, Stages 1-3	ENSG00000186810	CXCR3	ancestryAA	0.00679407	-0.337896
All Subtypes, Stages 1-3	ENSG00000096093	EFHC1	ancestryAA	0.00680852	-0.0293899
All Subtypes, Stages 1-3	ENSG00000074527	NTN4	ancestryAA	0.0068106	-0.592254
All Subtypes, Stages 1-3	ENSG00000206190	ATP10A	ancestryAA	0.00681461	-0.300433
All Subtypes, Stages 1-3	ENSG00000163312	HELQ	ancestryAA	0.006824	-0.00210634
All Subtypes, Stages 1-3	ENSG00000080823	MOK	ancestryAA	0.00682545	0.0327068
All Subtypes, Stages 1-3	ENSG00000187522	HSPA14	ancestryAA	0.00683141	0.195138
All Subtypes, Stages 1-3	ENSG00000157764	BRAF	ancestryAA	0.00683203	0.138077
All Subtypes, Stages 1-3	ENSG00000092200	RPGRIP1	ancestryAA	0.006843	-0.00335719
All Subtypes, Stages 1-3	ENSG00000180008	SOCS4	ancestryAA	0.00685788	0.147569
All Subtypes, Stages 1-3	ENSG00000181555	SETD2	ancestryAA	0.00687101	0.102967
All Subtypes, Stages 1-3	ENSG00000117479	SLC19A2	ancestryAA	0.00687483	0.0751195
All Subtypes, Stages 1-3	ENSG00000129055	ANAPC13	ancestryAA	0.00687664	-0.00722309
All Subtypes, Stages 1-3	ENSG00000137440	FGFBP1	ancestryAA	0.00687743	0.448298
All Subtypes, Stages 1-3	ENSG00000148842	CNNM2	ancestryAA	0.00691667	0.174127
All Subtypes, Stages 1-3	ENSG00000198670	LPA	ancestryAA	0.00692861	-1.04287
All Subtypes, Stages 1-3	ENSG00000144908	ALDH1L1	ancestryAA	0.00695503	-0.940033
All Subtypes, Stages 1-3	ENSG00000185090	MANEAL	ancestryAA	0.00697015	0.375184
All Subtypes, Stages 1-3	ENSG00000122218	COPA	ancestryAA	0.00697163	0.138962
All Subtypes, Stages 1-3	ENSG00000076003	MCM6	ancestryAA	0.00698054	0.226991
All Subtypes, Stages 1-3	ENSG00000113749	HRH2	ancestryAA	0.006991	-0.313686
All Subtypes, Stages 1-3	ENSG00000103316	CRYM	ancestryAA	0.00699195	-0.671577
All Subtypes, Stages 1-3	ENSG00000143319	ISG20L2	ancestryAA	0.00701123	0.145014
All Subtypes, Stages 1-3	ENSG00000198298	ZNF485	ancestryAA	0.00702697	0.247749
All Subtypes, Stages 1-3	ENSG00000155961	RAB39B	ancestryAA	0.00702784	0.419876
All Subtypes, Stages 1-3	ENSG00000120729	MYOT	ancestryAA	0.00702896	-0.00880736
All Subtypes, Stages 1-3	ENSG00000116396	KCNC4	ancestryAA	0.00702952	-0.0122592
All Subtypes, Stages 1-3	ENSG00000007001	UPP2	ancestryAA	0.00703689	0.740786
All Subtypes, Stages 1-3	ENSG00000174004	NRROS	ancestryAA	0.0070396	-0.212013
All Subtypes, Stages 1-3	ENSG00000132359	RAP1GAP2	ancestryAA	0.00705335	-0.0548657
All Subtypes, Stages 1-3	ENSG00000184113	CLDN5	ancestryAA	0.00706624	-0.395774
All Subtypes, Stages 1-3	ENSG00000172889	EGFL7	ancestryAA	0.00710149	-0.301244
All Subtypes, Stages 1-3	ENSG00000108679	LGALS3BP	ancestryAA	0.00710794	-0.314381
All Subtypes, Stages 1-3	ENSG00000100450	GZMH	ancestryAA	0.00711383	-0.427106
All Subtypes, Stages 1-3	ENSG00000188613	NANOS1	ancestryAA	0.00711544	-0.0343698
All Subtypes, Stages 1-3	ENSG00000138294	MSMB	ancestryAA	0.00714526	1.02412
All Subtypes, Stages 1-3	ENSG00000171044	XKR6	ancestryAA	0.00716597	0.371788
All Subtypes, Stages 1-3	ENSG00000158488	CD1E	ancestryAA	0.00717819	0.479807
All Subtypes, Stages 1-3	ENSG00000101306	MYLK2	ancestryAA	0.00717838	0.396317
All Subtypes, Stages 1-3	ENSG00000262814	MRPL12	ancestryAA	0.00718518	0.239377
All Subtypes, Stages 1-3	ENSG00000259803	SLC22A31	ancestryAA	0.0071875	0.141187
All Subtypes, Stages 1-3	ENSG00000256618	MTRNR2L1	ancestryAA	0.00719127	-0.315964
All Subtypes, Stages 1-3	ENSG00000104059	FAM189A1	ancestryAA	0.0071921	-0.621297
All Subtypes, Stages 1-3	ENSG00000160185	UBASH3A	ancestryAA	0.00720951	-0.39491
All Subtypes, Stages 1-3	ENSG00000104327	CALB1	ancestryAA	0.00721351	-0.319932
All Subtypes, Stages 1-3	ENSG00000184368	MAP7D2	ancestryAA	0.00723038	-0.168816
All Subtypes, Stages 1-3	ENSG00000152430	BOLL	ancestryAA	0.0072331	0.00626725
All Subtypes, Stages 1-3	ENSG00000150593	PDCD4	ancestryAA	0.00725083	-0.0499642
All Subtypes, Stages 1-3	ENSG00000127184	COX7C	ancestryAA	0.0072641	0.0724618
All Subtypes, Stages 1-3	ENSG00000182899	RPL35A	ancestryAA	0.0072954	0.182011
All Subtypes, Stages 1-3	ENSG00000178809	TRIM73	ancestryAA	0.00729642	-0.71907
All Subtypes, Stages 1-3	ENSG00000144161	ZC3H8	ancestryAA	0.00730225	0.142396
All Subtypes, Stages 1-3	ENSG00000213676	ATF6B	ancestryAA	0.00730787	0.347221
All Subtypes, Stages 1-3	ENSG00000166441	RPL27A	ancestryAA	0.00730846	0.133363
All Subtypes, Stages 1-3	ENSG00000163464	CXCR1	ancestryAA	0.00732276	-0.299422
All Subtypes, Stages 1-3	ENSG00000129194	SOX15	ancestryAA	0.0073385	-0.115382
All Subtypes, Stages 1-3	ENSG00000153012	LGI2	ancestryAA	0.00734111	-0.371821
All Subtypes, Stages 1-3	ENSG00000187961	KLHL17	ancestryAA	0.00734363	-0.0561076
All Subtypes, Stages 1-3	ENSG00000108272	DHRS11	ancestryAA	0.00734614	0.373211
All Subtypes, Stages 1-3	ENSG00000004455	AK2	ancestryAA	0.00735438	0.160346
All Subtypes, Stages 1-3	ENSG00000196655	TRAPPC4	ancestryAA	0.00739186	-0.135316
All Subtypes, Stages 1-3	ENSG00000135775	COG2	ancestryAA	0.00741278	0.0559199
All Subtypes, Stages 1-3	ENSG00000134955	SLC37A2	ancestryAA	0.00746365	-0.278622
All Subtypes, Stages 1-3	ENSG00000171481	OR1L3	ancestryAA	0.00746704	0.164447
All Subtypes, Stages 1-3	ENSG00000125656	CLPP	ancestryAA	0.00748417	0.188929
All Subtypes, Stages 1-3	ENSG00000186160	CYP4Z1	ancestryAA	0.0074858	-1.22466
All Subtypes, Stages 1-3	ENSG00000166664	CHRFAM7A	ancestryAA	0.0074879	-0.305706
All Subtypes, Stages 1-3	ENSG00000100385	IL2RB	ancestryAA	0.00750806	-0.360871
All Subtypes, Stages 1-3	ENSG00000128272	ATF4	ancestryAA	0.00751792	0.121389
All Subtypes, Stages 1-3	ENSG00000163006	CCDC138	ancestryAA	0.00752829	0.200482
All Subtypes, Stages 1-3	ENSG00000131148	EMC8	ancestryAA	0.00752967	0.175907
All Subtypes, Stages 1-3	ENSG00000124171	PARD6B	ancestryAA	0.00752991	0.0133757
All Subtypes, Stages 1-3	ENSG00000187801	ZFP69B	ancestryAA	0.00754393	0.284332
All Subtypes, Stages 1-3	ENSG00000135093	USP30	ancestryAA	0.00754692	-0.0113311
All Subtypes, Stages 1-3	ENSG00000173960	UBXN2A	ancestryAA	0.00754709	0.171642
All Subtypes, Stages 1-3	ENSG00000075340	ADD2	ancestryAA	0.00755314	0.537134
All Subtypes, Stages 1-3	ENSG00000151468	CCDC3	ancestryAA	0.00756641	-0.306203
All Subtypes, Stages 1-3	ENSG00000205116	TMEM88B	ancestryAA	0.00758704	0.112186
All Subtypes, Stages 1-3	ENSG00000126461	SCAF1	ancestryAA	0.0075885	-0.0194872
All Subtypes, Stages 1-3	ENSG00000107338	SHB	ancestryAA	0.00761779	-0.0406754
All Subtypes, Stages 1-3	ENSG00000137764	MAP2K5	ancestryAA	0.00764935	-0.0396576
All Subtypes, Stages 1-3	ENSG00000164509	IL31RA	ancestryAA	0.00766058	-0.765334
All Subtypes, Stages 1-3	ENSG00000156482	RPL30	ancestryAA	0.00766125	0.1659
All Subtypes, Stages 1-3	ENSG00000135426	TESPA1	ancestryAA	0.00766268	-0.38839
All Subtypes, Stages 1-3	ENSG00000171954	CYP4F22	ancestryAA	0.00767689	-1.06066
All Subtypes, Stages 1-3	ENSG00000143252	SDHC	ancestryAA	0.00768751	0.00286166
All Subtypes, Stages 1-3	ENSG00000167094	TTC16	ancestryAA	0.00769453	-0.371235
All Subtypes, Stages 1-3	ENSG00000014919	COX15	ancestryAA	0.00769527	0.0499886
All Subtypes, Stages 1-3	ENSG00000132964	CDK8	ancestryAA	0.00774133	0.13379
All Subtypes, Stages 1-3	ENSG00000137074	APTX	ancestryAA	0.00777339	0.191365
All Subtypes, Stages 1-3	ENSG00000254245	PCDHGA3	ancestryAA	0.0077831	-0.468719
All Subtypes, Stages 1-3	ENSG00000198919	DZIP3	ancestryAA	0.00778827	0.257677
All Subtypes, Stages 1-3	ENSG00000163468	CCT3	ancestryAA	0.00779896	0.192939
All Subtypes, Stages 1-3	ENSG00000136643	RPS6KC1	ancestryAA	0.00780306	0.138289
All Subtypes, Stages 1-3	ENSG00000133488	SEC14L4	ancestryAA	0.00781484	-0.0355656
All Subtypes, Stages 1-3	ENSG00000100473	COCH	ancestryAA	0.00781734	0.50162
All Subtypes, Stages 1-3	ENSG00000164877	MICALL2	ancestryAA	0.00781763	-0.245034
All Subtypes, Stages 1-3	ENSG00000110777	POU2AF1	ancestryAA	0.00782402	0.531043
All Subtypes, Stages 1-3	ENSG00000147804	SLC39A4	ancestryAA	0.00783765	-0.567753
All Subtypes, Stages 1-3	ENSG00000258083	OR9A4	ancestryAA	0.00784005	0.245035
All Subtypes, Stages 1-3	ENSG00000157064	NMNAT2	ancestryAA	0.00784034	0.0287466
All Subtypes, Stages 1-3	ENSG00000184313	MROH7	ancestryAA	0.007841	-0.105271
All Subtypes, Stages 1-3	ENSG00000103876	FAH	ancestryAA	0.00785162	-0.355633
All Subtypes, Stages 1-3	ENSG00000184374	COLEC10	ancestryAA	0.00788918	0.149048
All Subtypes, Stages 1-3	ENSG00000138767	CNOT6L	ancestryAA	0.00789897	0.0351778
All Subtypes, Stages 1-3	ENSG00000145936	KCNMB1	ancestryAA	0.00790324	-0.000821252
All Subtypes, Stages 1-3	ENSG00000147133	TAF1	ancestryAA	0.00790448	0.101524
All Subtypes, Stages 1-3	ENSG00000163885	CCDC37	ancestryAA	0.00791775	0.0191493
All Subtypes, Stages 1-3	ENSG00000138336	TET1	ancestryAA	0.00791936	0.325711
All Subtypes, Stages 1-3	ENSG00000253729	PRKDC	ancestryAA	0.00793754	0.225521
All Subtypes, Stages 1-3	ENSG00000136141	LRCH1	ancestryAA	0.00794746	-0.169256
All Subtypes, Stages 1-3	ENSG00000067533	RRP15	ancestryAA	0.00795296	0.202727
All Subtypes, Stages 1-3	ENSG00000109099	PMP22	ancestryAA	0.00795555	-0.241689
All Subtypes, Stages 1-3	ENSG00000172005	MAL	ancestryAA	0.00800832	0.00917803
All Subtypes, Stages 1-3	ENSG00000005194	CIAPIN1	ancestryAA	0.00801367	0.150508
All Subtypes, Stages 1-3	ENSG00000213614	HEXA	ancestryAA	0.00802554	-0.206123
All Subtypes, Stages 1-3	ENSG00000234602	MCIDAS	ancestryAA	0.00802622	-0.142206
All Subtypes, Stages 1-3	ENSG00000143140	GJA5	ancestryAA	0.00803232	-0.404539
All Subtypes, Stages 1-3	ENSG00000186815	TPCN1	ancestryAA	0.00803367	-0.180764
All Subtypes, Stages 1-3	ENSG00000167769	ACER1	ancestryAA	0.00804336	-0.159982
All Subtypes, Stages 1-3	ENSG00000267645	POLR2J2	ancestryAA	0.00804795	0.428961
All Subtypes, Stages 1-3	ENSG00000122257	RBBP6	ancestryAA	0.00804971	0.126421
All Subtypes, Stages 1-3	ENSG00000125508	SRMS	ancestryAA	0.00806291	-0.521923
All Subtypes, Stages 1-3	ENSG00000034152	MAP2K3	ancestryAA	0.00808214	0.0413537
All Subtypes, Stages 1-3	ENSG00000168283	BMI1	ancestryAA	0.00808425	0.0365355
All Subtypes, Stages 1-3	ENSG00000083457	ITGAE	ancestryAA	0.00808496	-0.266605
All Subtypes, Stages 1-3	ENSG00000029534	ANK1	ancestryAA	0.00809649	0.527653
All Subtypes, Stages 1-3	ENSG00000110079	MS4A4A	ancestryAA	0.00813481	-0.437091
All Subtypes, Stages 1-3	ENSG00000019991	HGF	ancestryAA	0.00814811	-0.498769
All Subtypes, Stages 1-3	ENSG00000066044	ELAVL1	ancestryAA	0.00815161	0.114495
All Subtypes, Stages 1-3	ENSG00000025800	KPNA6	ancestryAA	0.00816432	0.109814
All Subtypes, Stages 1-3	ENSG00000047648	ARHGAP6	ancestryAA	0.00816721	0.104731
All Subtypes, Stages 1-3	ENSG00000006074	CCL18	ancestryAA	0.00816964	-0.629126
All Subtypes, Stages 1-3	ENSG00000049239	H6PD	ancestryAA	0.00818355	-0.16891
All Subtypes, Stages 1-3	ENSG00000266996	TCEB3CL2	ancestryAA	0.00819597	-1.16857
All Subtypes, Stages 1-3	ENSG00000181315	ZNF322	ancestryAA	0.00820274	0.173902
All Subtypes, Stages 1-3	ENSG00000000005	TNMD	ancestryAA	0.00821295	-0.547689
All Subtypes, Stages 1-3	ENSG00000197969	VPS13A	ancestryAA	0.00821521	0.15824
All Subtypes, Stages 1-3	ENSG00000116747	TROVE2	ancestryAA	0.00821812	0.18671
All Subtypes, Stages 1-3	ENSG00000163820	FYCO1	ancestryAA	0.00821908	-0.15713
All Subtypes, Stages 1-3	ENSG00000187514	PTMA	ancestryAA	0.00822153	0.174881
All Subtypes, Stages 1-3	ENSG00000175455	CCDC14	ancestryAA	0.00823162	0.199774
All Subtypes, Stages 1-3	ENSG00000107968	MAP3K8	ancestryAA	0.00824865	0.265408
All Subtypes, Stages 1-3	ENSG00000111237	VPS29	ancestryAA	0.00827054	0.0783208
All Subtypes, Stages 1-3	ENSG00000106991	ENG	ancestryAA	0.00827233	-0.187793
All Subtypes, Stages 1-3	ENSG00000137857	DUOX1	ancestryAA	0.00827315	-0.0806858
All Subtypes, Stages 1-3	ENSG00000102978	POLR2C	ancestryAA	0.0082748	0.144823
All Subtypes, Stages 1-3	ENSG00000116128	BCL9	ancestryAA	0.00828087	1.12512
All Subtypes, Stages 1-3	ENSG00000143891	GALM	ancestryAA	0.00828982	-0.195927
All Subtypes, Stages 1-3	ENSG00000133808	MICALCL	ancestryAA	0.00830953	-0.468309
All Subtypes, Stages 1-3	ENSG00000162571	TTLL10	ancestryAA	0.00836413	0.119627
All Subtypes, Stages 1-3	ENSG00000183287	CCBE1	ancestryAA	0.00839131	-0.454455
All Subtypes, Stages 1-3	ENSG00000111886	GABRR2	ancestryAA	0.00839799	0.254815
All Subtypes, Stages 1-3	ENSG00000090612	ZNF268	ancestryAA	0.00840583	0.192509
All Subtypes, Stages 1-3	ENSG00000128250	RFPL1	ancestryAA	0.00840842	-0.451161
All Subtypes, Stages 1-3	ENSG00000197442	MAP3K5	ancestryAA	0.00841091	-0.26873
All Subtypes, Stages 1-3	ENSG00000101331	CCM2L	ancestryAA	0.00841449	-0.2688
All Subtypes, Stages 1-3	ENSG00000162390	ACOT11	ancestryAA	0.00843284	-0.056279
All Subtypes, Stages 1-3	ENSG00000035862	TIMP2	ancestryAA	0.00848043	-0.291337
All Subtypes, Stages 1-3	ENSG00000158055	GRHL3	ancestryAA	0.00848343	-0.0671057
All Subtypes, Stages 1-3	ENSG00000186174	BCL9L	ancestryAA	0.00849042	-0.232311
All Subtypes, Stages 1-3	ENSG00000107159	CA9	ancestryAA	0.00850251	0.0770955
All Subtypes, Stages 1-3	ENSG00000109881	CCDC34	ancestryAA	0.00850721	0.328022
All Subtypes, Stages 1-3	ENSG00000080031	PTPRH	ancestryAA	0.00850834	-0.578235
All Subtypes, Stages 1-3	ENSG00000197245	FAM110D	ancestryAA	0.00851905	-0.377045
All Subtypes, Stages 1-3	ENSG00000111644	ACRBP	ancestryAA	0.00852414	-0.209778
All Subtypes, Stages 1-3	ENSG00000113758	DBN1	ancestryAA	0.00852766	-0.00489845
All Subtypes, Stages 1-3	ENSG00000163071	SPATA18	ancestryAA	0.00853648	-0.372379
All Subtypes, Stages 1-3	ENSG00000109920	FNBP4	ancestryAA	0.00854872	0.108438
All Subtypes, Stages 1-3	ENSG00000183549	ACSM5	ancestryAA	0.00855336	-0.392703
All Subtypes, Stages 1-3	ENSG00000256188	TAS2R30	ancestryAA	0.00855567	0.551381
All Subtypes, Stages 1-3	ENSG00000175003	SLC22A1	ancestryAA	0.00856424	-0.387226
All Subtypes, Stages 1-3	ENSG00000165633	VSTM4	ancestryAA	0.00856729	-0.281542
All Subtypes, Stages 1-3	ENSG00000212734	C17orf100	ancestryAA	0.00858755	0.429995
All Subtypes, Stages 1-3	ENSG00000260230	FRRS1L	ancestryAA	0.0086159	-0.648977
All Subtypes, Stages 1-3	ENSG00000197256	KANK2	ancestryAA	0.00862574	-0.250337
All Subtypes, Stages 1-3	ENSG00000137168	PPIL1	ancestryAA	0.00862968	0.204357
All Subtypes, Stages 1-3	ENSG00000186350	RXRA	ancestryAA	0.00863253	-0.203509
All Subtypes, Stages 1-3	ENSG00000139154	AEBP2	ancestryAA	0.00864595	-0.0032472
All Subtypes, Stages 1-3	ENSG00000197714	ZNF460	ancestryAA	0.00866465	0.149442
All Subtypes, Stages 1-3	ENSG00000029153	ARNTL2	ancestryAA	0.00867039	-0.170407
All Subtypes, Stages 1-3	ENSG00000133678	TMEM254	ancestryAA	0.00868372	-0.0759517
All Subtypes, Stages 1-3	ENSG00000215695	RSC1A1	ancestryAA	0.00868837	0.150378
All Subtypes, Stages 1-3	ENSG00000204311	DFNB59	ancestryAA	0.00871686	0.200231
All Subtypes, Stages 1-3	ENSG00000060642	PIGV	ancestryAA	0.0087186	0.0381321
All Subtypes, Stages 1-3	ENSG00000159842	ABR	ancestryAA	0.00873833	-0.122474
All Subtypes, Stages 1-3	ENSG00000166233	ARIH1	ancestryAA	0.00875058	0.104218
All Subtypes, Stages 1-3	ENSG00000198690	FAN1	ancestryAA	0.00875171	0.160666
All Subtypes, Stages 1-3	ENSG00000196954	CASP4	ancestryAA	0.00877155	-0.185
All Subtypes, Stages 1-3	ENSG00000112164	GLP1R	ancestryAA	0.00878179	0.67272
All Subtypes, Stages 1-3	ENSG00000164946	FREM1	ancestryAA	0.00879249	-0.504995
All Subtypes, Stages 1-3	ENSG00000221882	OR3A2	ancestryAA	0.0087986	0.721804
All Subtypes, Stages 1-3	ENSG00000122678	POLM	ancestryAA	0.00883156	-0.148984
All Subtypes, Stages 1-3	ENSG00000100453	GZMB	ancestryAA	0.00885066	-0.596094
All Subtypes, Stages 1-3	ENSG00000167703	SLC43A2	ancestryAA	0.00885101	0.0642516
All Subtypes, Stages 1-3	ENSG00000113262	GRM6	ancestryAA	0.00885125	-0.152631
All Subtypes, Stages 1-3	ENSG00000187066	TMEM262	ancestryAA	0.00886496	0.0101772
All Subtypes, Stages 1-3	ENSG00000139926	FRMD6	ancestryAA	0.00888261	-0.284441
All Subtypes, Stages 1-3	ENSG00000173261	PLAC8L1	ancestryAA	0.00889456	0.250793
All Subtypes, Stages 1-3	ENSG00000153048	CARHSP1	ancestryAA	0.00889989	-0.0210584
All Subtypes, Stages 1-3	ENSG00000151693	ASAP2	ancestryAA	0.00890061	0.203837
All Subtypes, Stages 1-3	ENSG00000166676	TVP23A	ancestryAA	0.00890323	-0.268123
All Subtypes, Stages 1-3	ENSG00000204065	TCEAL5	ancestryAA	0.0089365	-0.722582
All Subtypes, Stages 1-3	ENSG00000117174	ZNHIT6	ancestryAA	0.00894912	0.0582834
All Subtypes, Stages 1-3	ENSG00000158813	EDA	ancestryAA	0.00897136	-0.10444
All Subtypes, Stages 1-3	ENSG00000123607	TTC21B	ancestryAA	0.0089786	0.184607
All Subtypes, Stages 1-3	ENSG00000150401	DCUN1D2	ancestryAA	0.00900017	0.198553
All Subtypes, Stages 1-3	ENSG00000155100	OTUD6B	ancestryAA	0.00900948	0.216051
All Subtypes, Stages 1-3	ENSG00000168743	NPNT	ancestryAA	0.00901288	0.0695167
All Subtypes, Stages 1-3	ENSG00000107731	UNC5B	ancestryAA	0.00902228	-0.287271
All Subtypes, Stages 1-3	ENSG00000215114	UBXN2B	ancestryAA	0.0090418	0.177153
All Subtypes, Stages 1-3	ENSG00000112996	MRPS30	ancestryAA	0.00904834	0.517304
All Subtypes, Stages 1-3	ENSG00000085982	USP40	ancestryAA	0.00905372	-0.0116787
All Subtypes, Stages 1-3	ENSG00000110628	SLC22A18	ancestryAA	0.00906103	-0.259615
All Subtypes, Stages 1-3	ENSG00000102218	RP2	ancestryAA	0.00907473	-0.0257286
All Subtypes, Stages 1-3	ENSG00000100092	SH3BP1	ancestryAA	0.00909397	-0.00984981
All Subtypes, Stages 1-3	ENSG00000147166	ITGB1BP2	ancestryAA	0.00909516	0.0767032
All Subtypes, Stages 1-3	ENSG00000124074	ENKD1	ancestryAA	0.00909537	0.216662
All Subtypes, Stages 1-3	ENSG00000118113	MMP8	ancestryAA	0.00910569	-0.736633
All Subtypes, Stages 1-3	ENSG00000198099	ADH4	ancestryAA	0.00912825	-0.582576
All Subtypes, Stages 1-3	ENSG00000159128	IFNGR2	ancestryAA	0.00913458	-0.131045
All Subtypes, Stages 1-3	ENSG00000159314	ARHGAP27	ancestryAA	0.00913701	-0.0369799
All Subtypes, Stages 1-3	ENSG00000205846	CLEC6A	ancestryAA	0.0091517	-0.739802
All Subtypes, Stages 1-3	ENSG00000205670	SMIM11	ancestryAA	0.00915558	0.0150182
All Subtypes, Stages 1-3	ENSG00000185915	KLHL34	ancestryAA	0.00916059	0.0067958
All Subtypes, Stages 1-3	ENSG00000101654	RNMT	ancestryAA	0.00916868	0.151261
All Subtypes, Stages 1-3	ENSG00000113583	C5orf15	ancestryAA	0.0091744	-0.0625333
All Subtypes, Stages 1-3	ENSG00000108370	RGS9	ancestryAA	0.00918519	0.403394
All Subtypes, Stages 1-3	ENSG00000168671	UGT3A2	ancestryAA	0.00919162	0.709959
All Subtypes, Stages 1-3	ENSG00000140450	ARRDC4	ancestryAA	0.00919818	-0.223555
All Subtypes, Stages 1-3	ENSG00000164283	ESM1	ancestryAA	0.00920453	0.399056
All Subtypes, Stages 1-3	ENSG00000126106	TMEM53	ancestryAA	0.00920567	-0.0624369
All Subtypes, Stages 1-3	ENSG00000259207	ITGB3	ancestryAA	0.00921117	-0.301601
All Subtypes, Stages 1-3	ENSG00000178363	CALML3	ancestryAA	0.00922534	-0.41328
All Subtypes, Stages 1-3	ENSG00000205356	TECPR1	ancestryAA	0.0092329	0.0213272
All Subtypes, Stages 1-3	ENSG00000157613	CREB3L1	ancestryAA	0.00923835	-0.384468
All Subtypes, Stages 1-3	ENSG00000213413	PVRIG	ancestryAA	0.00924382	-0.0697296
All Subtypes, Stages 1-3	ENSG00000144015	TRIM43	ancestryAA	0.009245	-0.210278
All Subtypes, Stages 1-3	ENSG00000142188	TMEM50B	ancestryAA	0.00926119	-0.0555822
All Subtypes, Stages 1-3	ENSG00000197114	ZGPAT	ancestryAA	0.00935548	-0.00838906
All Subtypes, Stages 1-3	ENSG00000111262	KCNA1	ancestryAA	0.00938028	-0.966463
All Subtypes, Stages 1-3	ENSG00000148291	SURF2	ancestryAA	0.00938694	-0.666271
All Subtypes, Stages 1-3	ENSG00000181544	FANCB	ancestryAA	0.00939608	0.281133
All Subtypes, Stages 1-3	ENSG00000186827	TNFRSF4	ancestryAA	0.00939964	-0.269215
All Subtypes, Stages 1-3	ENSG00000178917	ZNF852	ancestryAA	0.0094014	0.145686
All Subtypes, Stages 1-3	ENSG00000170782	OR10A4	ancestryAA	0.0094217	0.389448
All Subtypes, Stages 1-3	ENSG00000137054	POLR1E	ancestryAA	0.00942936	0.303554
All Subtypes, Stages 1-3	ENSG00000213563	C8orf82	ancestryAA	0.00942988	-0.0996967
All Subtypes, Stages 1-3	ENSG00000115275	MOGS	ancestryAA	0.00943216	0.0251371
All Subtypes, Stages 1-3	ENSG00000112559	MDFI	ancestryAA	0.00944185	-0.0254572
All Subtypes, Stages 1-3	ENSG00000163848	ZNF148	ancestryAA	0.009473	0.108301
All Subtypes, Stages 1-3	ENSG00000196437	ZNF569	ancestryAA	0.00948331	0.204183
All Subtypes, Stages 1-3	ENSG00000084734	GCKR	ancestryAA	0.00949068	-0.130801
All Subtypes, Stages 1-3	ENSG00000152242	C18orf25	ancestryAA	0.00949673	0.129211
All Subtypes, Stages 1-3	ENSG00000105479	CCDC114	ancestryAA	0.00949728	-0.392832
[truncated: 2,061 more rows]

## Sheet: All Subtypes, Stage IV
cohort	ensembl_gene	hgnc_symbol	coef	PValue_meta	logFC_meta
All Subtypes, Stage 4	ENSG00000104808	DHDH	ancestryAA	1.06831e-05	0.369137
All Subtypes, Stage 4	ENSG00000173409	ARV1	ancestryAA	1.12882e-05	-0.159559
All Subtypes, Stage 4	ENSG00000127081	ZNF484	ancestryAA	1.13214e-05	-0.155317
All Subtypes, Stage 4	ENSG00000163728	TTC14	ancestryAA	1.16162e-05	-0.148109
All Subtypes, Stage 4	ENSG00000122008	POLK	ancestryAA	1.1705e-05	-0.112542
All Subtypes, Stage 4	ENSG00000165409	TSHR	ancestryAA	1.19784e-05	-0.284022
All Subtypes, Stage 4	ENSG00000103876	FAH	ancestryAA	1.20285e-05	-0.291266
All Subtypes, Stage 4	ENSG00000188659	FAM154B	ancestryAA	1.26463e-05	0.268399
All Subtypes, Stage 4	ENSG00000139131	YARS2	ancestryAA	1.28812e-05	0.107916
All Subtypes, Stage 4	ENSG00000111247	RAD51AP1	ancestryAA	1.28848e-05	0.226654
All Subtypes, Stage 4	ENSG00000170906	NDUFA3	ancestryAA	1.31723e-05	-0.129415
All Subtypes, Stage 4	ENSG00000135976	ANKRD36	ancestryAA	1.33928e-05	0.174256
All Subtypes, Stage 4	ENSG00000170852	KBTBD2	ancestryAA	1.34037e-05	0.0919693
All Subtypes, Stage 4	ENSG00000224470	ATXN1L	ancestryAA	1.38622e-05	0.0966819
All Subtypes, Stage 4	ENSG00000051108	HERPUD1	ancestryAA	1.39513e-05	0.138208
All Subtypes, Stage 4	ENSG00000108639	SYNGR2	ancestryAA	1.3972e-05	-0.175641
All Subtypes, Stage 4	ENSG00000124766	SOX4	ancestryAA	1.41258e-05	0.198056
All Subtypes, Stage 4	ENSG00000092931	MFSD11	ancestryAA	1.46227e-05	-0.105015
All Subtypes, Stage 4	ENSG00000135457	TFCP2	ancestryAA	1.46462e-05	-0.1113
All Subtypes, Stage 4	ENSG00000140632	GLYR1	ancestryAA	1.47029e-05	-0.0902517
All Subtypes, Stage 4	ENSG00000148400	NOTCH1	ancestryAA	1.4782e-05	0.204267
All Subtypes, Stage 4	ENSG00000112290	WASF1	ancestryAA	1.48453e-05	0.243664
All Subtypes, Stage 4	ENSG00000058729	RIOK2	ancestryAA	1.51226e-05	-0.0986413
All Subtypes, Stage 4	ENSG00000152127	MGAT5	ancestryAA	1.51262e-05	0.135499
All Subtypes, Stage 4	ENSG00000096654	ZNF184	ancestryAA	1.51667e-05	0.126455
All Subtypes, Stage 4	ENSG00000104823	ECH1	ancestryAA	1.53606e-05	-0.146108
All Subtypes, Stage 4	ENSG00000111325	OGFOD2	ancestryAA	1.56035e-05	-0.112975
All Subtypes, Stage 4	ENSG00000166822	TMEM170A	ancestryAA	1.56851e-05	0.11004
All Subtypes, Stage 4	ENSG00000092140	G2E3	ancestryAA	1.5708e-05	0.116527
All Subtypes, Stage 4	ENSG00000088247	KHSRP	ancestryAA	1.5718e-05	0.0871389
All Subtypes, Stage 4	ENSG00000165186	PTCHD1	ancestryAA	1.57235e-05	0.553253
All Subtypes, Stage 4	ENSG00000228696	ARL17B	ancestryAA	1.5729e-05	-0.178863
All Subtypes, Stage 4	ENSG00000198736	MSRB1	ancestryAA	1.62777e-05	-0.230785
All Subtypes, Stage 4	ENSG00000197696	NMB	ancestryAA	1.63106e-05	0.263004
All Subtypes, Stage 4	ENSG00000197157	SND1	ancestryAA	1.63177e-05	0.0899785
All Subtypes, Stage 4	ENSG00000007080	CCDC124	ancestryAA	1.66238e-05	0.140506
All Subtypes, Stage 4	ENSG00000151876	FBXO4	ancestryAA	1.67309e-05	-0.127684
All Subtypes, Stage 4	ENSG00000213563	C8orf82	ancestryAA	1.67407e-05	-0.180596
All Subtypes, Stage 4	ENSG00000204186	ZDBF2	ancestryAA	1.69678e-05	0.291744
All Subtypes, Stage 4	ENSG00000140511	HAPLN3	ancestryAA	1.6974e-05	0.543631
All Subtypes, Stage 4	ENSG00000100448	CTSG	ancestryAA	1.70318e-05	-0.643604
All Subtypes, Stage 4	ENSG00000189221	MAOA	ancestryAA	1.74568e-05	-0.376295
All Subtypes, Stage 4	ENSG00000172159	FRMD3	ancestryAA	1.74862e-05	0.25145
All Subtypes, Stage 4	ENSG00000164175	SLC45A2	ancestryAA	1.76253e-05	-0.323303
All Subtypes, Stage 4	ENSG00000141750	STAC2	ancestryAA	1.79702e-05	0.734775
All Subtypes, Stage 4	ENSG00000196218	RYR1	ancestryAA	1.8194e-05	-0.441066
All Subtypes, Stage 4	ENSG00000112763	BTN2A1	ancestryAA	1.82195e-05	0.0972129
All Subtypes, Stage 4	ENSG00000181788	SIAH2	ancestryAA	1.83502e-05	-0.227759
All Subtypes, Stage 4	ENSG00000100335	MIEF1	ancestryAA	1.84209e-05	0.0924921
All Subtypes, Stage 4	ENSG00000155111	CDK19	ancestryAA	1.90315e-05	0.15558
All Subtypes, Stage 4	ENSG00000248098	BCKDHA	ancestryAA	1.94465e-05	-0.117857
All Subtypes, Stage 4	ENSG00000144026	ZNF514	ancestryAA	1.9545e-05	-0.127399
All Subtypes, Stage 4	ENSG00000099958	DERL3	ancestryAA	1.97233e-05	0.289749
All Subtypes, Stage 4	ENSG00000197302	ZNF720	ancestryAA	1.98412e-05	-0.108919
All Subtypes, Stage 4	ENSG00000185883	ATP6V0C	ancestryAA	1.98941e-05	-0.132284
All Subtypes, Stage 4	ENSG00000134061	CD180	ancestryAA	2.02207e-05	0.241668
All Subtypes, Stage 4	ENSG00000072210	ALDH3A2	ancestryAA	2.03638e-05	-0.196924
All Subtypes, Stage 4	ENSG00000100804	PSMB5	ancestryAA	2.05614e-05	0.13525
All Subtypes, Stage 4	ENSG00000151650	VENTX	ancestryAA	2.07276e-05	-0.240614
All Subtypes, Stage 4	ENSG00000172375	C2CD2L	ancestryAA	2.07284e-05	-0.122608
All Subtypes, Stage 4	ENSG00000125445	MRPS7	ancestryAA	2.07863e-05	-0.134073
All Subtypes, Stage 4	ENSG00000150540	HNMT	ancestryAA	2.0945e-05	-0.187019
All Subtypes, Stage 4	ENSG00000172014	ANKRD20A4	ancestryAA	2.1162e-05	-0.309987
All Subtypes, Stage 4	ENSG00000092531	SNAP23	ancestryAA	2.12385e-05	-0.101798
All Subtypes, Stage 4	ENSG00000001629	ANKIB1	ancestryAA	2.18403e-05	0.121782
All Subtypes, Stage 4	ENSG00000119685	TTLL5	ancestryAA	2.18448e-05	-0.0855038
All Subtypes, Stage 4	ENSG00000136156	ITM2B	ancestryAA	2.19112e-05	-0.104204
All Subtypes, Stage 4	ENSG00000172336	POP7	ancestryAA	2.22691e-05	0.133548
All Subtypes, Stage 4	ENSG00000036448	MYOM2	ancestryAA	2.23428e-05	-0.551825
All Subtypes, Stage 4	ENSG00000103316	CRYM	ancestryAA	2.24737e-05	-0.562193
All Subtypes, Stage 4	ENSG00000180535	BHLHA15	ancestryAA	2.2483e-05	0.373314
All Subtypes, Stage 4	ENSG00000198814	GK	ancestryAA	2.24854e-05	-0.191212
All Subtypes, Stage 4	ENSG00000080839	RBL1	ancestryAA	2.26e-05	0.155252
All Subtypes, Stage 4	ENSG00000152464	RPP38	ancestryAA	2.28377e-05	0.121125
All Subtypes, Stage 4	ENSG00000103037	SETD6	ancestryAA	2.29993e-05	0.106398
All Subtypes, Stage 4	ENSG00000244067	GSTA2	ancestryAA	2.31524e-05	-0.88787
All Subtypes, Stage 4	ENSG00000259030	FPGT-TNNI3K	ancestryAA	2.37053e-05	-0.213898
All Subtypes, Stage 4	ENSG00000170264	FAM161A	ancestryAA	2.37705e-05	0.169202
All Subtypes, Stage 4	ENSG00000126878	AIF1L	ancestryAA	2.40394e-05	0.343601
All Subtypes, Stage 4	ENSG00000128965	CHAC1	ancestryAA	2.42543e-05	0.329954
All Subtypes, Stage 4	ENSG00000168621	GDNF	ancestryAA	2.43237e-05	0.722473
All Subtypes, Stage 4	ENSG00000138675	FGF5	ancestryAA	2.47297e-05	-0.796034
All Subtypes, Stage 4	ENSG00000149932	TMEM219	ancestryAA	2.49468e-05	-0.0990544
All Subtypes, Stage 4	ENSG00000167157	PRRX2	ancestryAA	2.50726e-05	0.38326
All Subtypes, Stage 4	ENSG00000128928	IVD	ancestryAA	2.52876e-05	-0.168292
All Subtypes, Stage 4	ENSG00000204086	RPA4	ancestryAA	2.73484e-05	0.162932
All Subtypes, Stage 4	ENSG00000058799	YIPF1	ancestryAA	2.75218e-05	-0.115411
All Subtypes, Stage 4	ENSG00000010327	STAB1	ancestryAA	2.75524e-05	-0.217181
All Subtypes, Stage 4	ENSG00000135775	COG2	ancestryAA	2.80751e-05	-0.11293
All Subtypes, Stage 4	ENSG00000182158	CREB3L2	ancestryAA	2.81405e-05	0.143582
All Subtypes, Stage 4	ENSG00000102572	STK24	ancestryAA	2.90016e-05	0.107978
All Subtypes, Stage 4	ENSG00000085982	USP40	ancestryAA	2.98175e-05	-0.0932041
All Subtypes, Stage 4	ENSG00000104413	ESRP1	ancestryAA	3.00896e-05	0.180222
All Subtypes, Stage 4	ENSG00000108825	PTGES3L-AARSD1	ancestryAA	3.03456e-05	0.231713
All Subtypes, Stage 4	ENSG00000167232	ZNF91	ancestryAA	3.03961e-05	-0.201615
All Subtypes, Stage 4	ENSG00000166035	LIPC	ancestryAA	3.09009e-05	-0.622358
All Subtypes, Stage 4	ENSG00000186106	ANKRD46	ancestryAA	3.10403e-05	0.142532
All Subtypes, Stage 4	ENSG00000140519	RHCG	ancestryAA	3.15988e-05	0.579142
All Subtypes, Stage 4	ENSG00000170927	PKHD1	ancestryAA	3.18705e-05	-0.779927
All Subtypes, Stage 4	ENSG00000173320	STOX2	ancestryAA	3.23531e-05	0.279215
All Subtypes, Stage 4	ENSG00000145476	CYP4V2	ancestryAA	3.24238e-05	-0.223672
All Subtypes, Stage 4	ENSG00000157214	STEAP2	ancestryAA	3.24822e-05	-0.357729
All Subtypes, Stage 4	ENSG00000239264	TXNDC5	ancestryAA	3.28403e-05	0.137872
All Subtypes, Stage 4	ENSG00000008196	TFAP2B	ancestryAA	3.30205e-05	-0.715819
All Subtypes, Stage 4	ENSG00000112651	MRPL2	ancestryAA	3.34696e-05	0.119607
All Subtypes, Stage 4	ENSG00000151116	UEVLD	ancestryAA	3.3636e-05	-0.111025
All Subtypes, Stage 4	ENSG00000137285	TUBB2B	ancestryAA	3.37293e-05	0.428765
All Subtypes, Stage 4	ENSG00000011451	WIZ	ancestryAA	3.38092e-05	0.11259
All Subtypes, Stage 4	ENSG00000152578	GRIA4	ancestryAA	3.40506e-05	-0.449317
All Subtypes, Stage 4	ENSG00000174567	GOLT1A	ancestryAA	3.41339e-05	-0.267936
All Subtypes, Stage 4	ENSG00000164142	FAM160A1	ancestryAA	3.43831e-05	0.185773
All Subtypes, Stage 4	ENSG00000128739	SNRPN	ancestryAA	3.46906e-05	-0.187512
All Subtypes, Stage 4	ENSG00000131507	NDFIP1	ancestryAA	3.47108e-05	-0.0965408
All Subtypes, Stage 4	ENSG00000164047	CAMP	ancestryAA	3.48694e-05	-0.769034
All Subtypes, Stage 4	ENSG00000136099	PCDH8	ancestryAA	3.61126e-05	0.641605
All Subtypes, Stage 4	ENSG00000137474	MYO7A	ancestryAA	3.61953e-05	-0.403089
All Subtypes, Stage 4	ENSG00000235750	KIAA0040	ancestryAA	3.65041e-05	-0.201905
All Subtypes, Stage 4	ENSG00000170779	CDCA4	ancestryAA	3.65387e-05	0.152064
All Subtypes, Stage 4	ENSG00000185164	NOMO2	ancestryAA	3.66331e-05	0.103515
All Subtypes, Stage 4	ENSG00000175920	DOK7	ancestryAA	3.72543e-05	0.0530597
All Subtypes, Stage 4	ENSG00000172232	AZU1	ancestryAA	3.82872e-05	-0.755811
All Subtypes, Stage 4	ENSG00000131495	NDUFA2	ancestryAA	3.8542e-05	-0.129907
All Subtypes, Stage 4	ENSG00000139644	TMBIM6	ancestryAA	3.86256e-05	-0.133939
All Subtypes, Stage 4	ENSG00000079974	RABL2B	ancestryAA	3.87743e-05	0.00436104
All Subtypes, Stage 4	ENSG00000049246	PER3	ancestryAA	3.88432e-05	-0.221436
All Subtypes, Stage 4	ENSG00000145936	KCNMB1	ancestryAA	3.8951e-05	0.21947
All Subtypes, Stage 4	ENSG00000128602	SMO	ancestryAA	4.03388e-05	0.22598
All Subtypes, Stage 4	ENSG00000120519	SLC10A7	ancestryAA	4.07325e-05	-0.0977058
All Subtypes, Stage 4	ENSG00000104765	BNIP3L	ancestryAA	4.11236e-05	-0.208716
All Subtypes, Stage 4	ENSG00000091409	ITGA6	ancestryAA	4.1914e-05	0.201646
All Subtypes, Stage 4	ENSG00000043143	JADE2	ancestryAA	4.22712e-05	-0.148791
All Subtypes, Stage 4	ENSG00000182841	RRP7B	ancestryAA	4.25222e-05	-0.241203
All Subtypes, Stage 4	ENSG00000072310	SREBF1	ancestryAA	4.26244e-05	-0.213895
All Subtypes, Stage 4	ENSG00000104907	TRMT1	ancestryAA	4.34469e-05	0.148168
All Subtypes, Stage 4	ENSG00000066044	ELAVL1	ancestryAA	4.39134e-05	0.0842806
All Subtypes, Stage 4	ENSG00000116478	HDAC1	ancestryAA	4.45443e-05	0.097621
All Subtypes, Stage 4	ENSG00000085871	MGST2	ancestryAA	4.47428e-05	-0.168516
All Subtypes, Stage 4	ENSG00000112130	RNF8	ancestryAA	4.49964e-05	0.0959043
All Subtypes, Stage 4	ENSG00000164244	PRRC1	ancestryAA	4.54229e-05	-0.0848153
All Subtypes, Stage 4	ENSG00000152954	NRSN1	ancestryAA	4.5439e-05	-0.5013
All Subtypes, Stage 4	ENSG00000203857	HSD3B1	ancestryAA	4.61471e-05	-0.0123579
All Subtypes, Stage 4	ENSG00000150051	MKX	ancestryAA	4.63565e-05	-0.561037
All Subtypes, Stage 4	ENSG00000148331	ASB6	ancestryAA	4.65993e-05	0.0903421
All Subtypes, Stage 4	ENSG00000143183	TMCO1	ancestryAA	4.66673e-05	-0.133201
All Subtypes, Stage 4	ENSG00000213865	C8orf44	ancestryAA	4.69975e-05	0.124014
All Subtypes, Stage 4	ENSG00000089091	DZANK1	ancestryAA	4.72725e-05	-0.160723
All Subtypes, Stage 4	ENSG00000188269	OR7A5	ancestryAA	4.75423e-05	0.672306
All Subtypes, Stage 4	ENSG00000122390	NAA60	ancestryAA	4.77534e-05	-0.0911911
All Subtypes, Stage 4	ENSG00000248919	ATP5J2-PTCD1	ancestryAA	4.79812e-05	0.0981264
All Subtypes, Stage 4	ENSG00000107614	TRDMT1	ancestryAA	4.87671e-05	0.211989
All Subtypes, Stage 4	ENSG00000214029	ZNF891	ancestryAA	4.888e-05	0.161964
All Subtypes, Stage 4	ENSG00000105327	BBC3	ancestryAA	4.91737e-05	-0.159817
All Subtypes, Stage 4	ENSG00000205246	RPSAP58	ancestryAA	4.94911e-05	0.239125
All Subtypes, Stage 4	ENSG00000147854	UHRF2	ancestryAA	4.9918e-05	0.112638
All Subtypes, Stage 4	ENSG00000172830	SSH3	ancestryAA	5.03147e-05	-0.177306
All Subtypes, Stage 4	ENSG00000165898	ISCA2	ancestryAA	5.14855e-05	-0.0964553
All Subtypes, Stage 4	ENSG00000173621	LRFN4	ancestryAA	5.15662e-05	0.184618
All Subtypes, Stage 4	ENSG00000177301	KCNA2	ancestryAA	5.20778e-05	0.3729
All Subtypes, Stage 4	ENSG00000140265	ZSCAN29	ancestryAA	5.21609e-05	-0.071949
All Subtypes, Stage 4	ENSG00000123728	RAP2C	ancestryAA	5.27396e-05	-0.156471
All Subtypes, Stage 4	ENSG00000163009	C2orf48	ancestryAA	5.30183e-05	0.281105
All Subtypes, Stage 4	ENSG00000178397	FAM220A	ancestryAA	5.31881e-05	-0.105187
All Subtypes, Stage 4	ENSG00000172426	RSPH9	ancestryAA	5.40514e-05	0.215104
All Subtypes, Stage 4	ENSG00000244617	ASPRV1	ancestryAA	5.40759e-05	-0.386051
All Subtypes, Stage 4	ENSG00000162923	WDR26	ancestryAA	5.56336e-05	-0.0948821
All Subtypes, Stage 4	ENSG00000187323	DCC	ancestryAA	5.61037e-05	0.40581
All Subtypes, Stage 4	ENSG00000156875	HIAT1	ancestryAA	5.67579e-05	0.0782457
All Subtypes, Stage 4	ENSG00000047315	POLR2B	ancestryAA	5.72556e-05	0.0805805
All Subtypes, Stage 4	ENSG00000168671	UGT3A2	ancestryAA	5.73028e-05	0.683202
All Subtypes, Stage 4	ENSG00000170348	TMED10	ancestryAA	5.77147e-05	-0.0886226
All Subtypes, Stage 4	ENSG00000197360	ZNF98	ancestryAA	5.80011e-05	0.45678
All Subtypes, Stage 4	ENSG00000256060	TRAPPC2P1	ancestryAA	5.8519e-05	-0.129032
All Subtypes, Stage 4	ENSG00000049860	HEXB	ancestryAA	5.87379e-05	-0.100179
All Subtypes, Stage 4	ENSG00000120332	TNN	ancestryAA	5.91989e-05	0.0106203
All Subtypes, Stage 4	ENSG00000140545	MFGE8	ancestryAA	5.93333e-05	0.390026
All Subtypes, Stage 4	ENSG00000136939	OR1L4	ancestryAA	5.98194e-05	-0.209781
All Subtypes, Stage 4	ENSG00000269190	FBXO17	ancestryAA	6.02857e-05	0.260905
All Subtypes, Stage 4	ENSG00000153551	CMTM7	ancestryAA	6.06602e-05	0.229057
All Subtypes, Stage 4	ENSG00000106100	NOD1	ancestryAA	6.08263e-05	0.0995933
All Subtypes, Stage 4	ENSG00000214128	TMEM213	ancestryAA	6.13163e-05	0.487351
All Subtypes, Stage 4	ENSG00000160883	HK3	ancestryAA	6.17154e-05	-0.331888
All Subtypes, Stage 4	ENSG00000186787	SPIN2B	ancestryAA	6.2161e-05	-0.104479
All Subtypes, Stage 4	ENSG00000145703	IQGAP2	ancestryAA	6.24712e-05	-0.271124
All Subtypes, Stage 4	ENSG00000137871	ZNF280D	ancestryAA	6.26052e-05	-0.098603
All Subtypes, Stage 4	ENSG00000073050	XRCC1	ancestryAA	6.27283e-05	-0.0829378
All Subtypes, Stage 4	ENSG00000213988	ZNF90	ancestryAA	6.36798e-05	0.385619
All Subtypes, Stage 4	ENSG00000078295	ADCY2	ancestryAA	6.38064e-05	-0.454228
All Subtypes, Stage 4	ENSG00000144182	LIPT1	ancestryAA	6.45679e-05	-0.0893731
All Subtypes, Stage 4	ENSG00000111537	IFNG	ancestryAA	6.49622e-05	0.398658
All Subtypes, Stage 4	ENSG00000167513	CDT1	ancestryAA	6.51323e-05	0.201816
All Subtypes, Stage 4	ENSG00000145868	FBXO38	ancestryAA	6.5221e-05	-0.0856841
All Subtypes, Stage 4	ENSG00000164610	RP9	ancestryAA	6.54708e-05	0.110661
All Subtypes, Stage 4	ENSG00000151552	QDPR	ancestryAA	6.58494e-05	-0.208659
All Subtypes, Stage 4	ENSG00000152700	SAR1B	ancestryAA	6.70746e-05	-0.157076
All Subtypes, Stage 4	ENSG00000117153	KLHL12	ancestryAA	6.85667e-05	-0.0990469
All Subtypes, Stage 4	ENSG00000248485	PCP4L1	ancestryAA	6.88676e-05	0.310942
All Subtypes, Stage 4	ENSG00000152894	PTPRK	ancestryAA	6.89136e-05	0.188386
All Subtypes, Stage 4	ENSG00000100591	AHSA1	ancestryAA	6.95433e-05	0.0984068
All Subtypes, Stage 4	ENSG00000055955	ITIH4	ancestryAA	6.95866e-05	-0.537234
All Subtypes, Stage 4	ENSG00000091181	IL5RA	ancestryAA	6.97508e-05	0.338971
All Subtypes, Stage 4	ENSG00000132481	TRIM47	ancestryAA	7.01968e-05	0.168456
All Subtypes, Stage 4	ENSG00000185055	EFCAB10	ancestryAA	7.03645e-05	0.200032
All Subtypes, Stage 4	ENSG00000160801	PTH1R	ancestryAA	7.06693e-05	-0.458959
All Subtypes, Stage 4	ENSG00000103145	HCFC1R1	ancestryAA	7.08882e-05	-0.120753
All Subtypes, Stage 4	ENSG00000166947	EPB42	ancestryAA	7.09552e-05	-0.941828
All Subtypes, Stage 4	ENSG00000169814	BTD	ancestryAA	7.13818e-05	-0.126911
All Subtypes, Stage 4	ENSG00000170027	YWHAG	ancestryAA	7.16642e-05	0.100298
All Subtypes, Stage 4	ENSG00000144730	IL17RD	ancestryAA	7.18314e-05	0.289733
All Subtypes, Stage 4	ENSG00000184210	DGAT2L6	ancestryAA	7.19944e-05	-0.424715
All Subtypes, Stage 4	ENSG00000134812	GIF	ancestryAA	7.21675e-05	-1.21328
All Subtypes, Stage 4	ENSG00000160867	FGFR4	ancestryAA	7.23454e-05	-0.454813
All Subtypes, Stage 4	ENSG00000167754	KLK5	ancestryAA	7.26705e-05	0.816014
All Subtypes, Stage 4	ENSG00000144741	SLC25A26	ancestryAA	7.31395e-05	-0.100323
All Subtypes, Stage 4	ENSG00000164850	GPER1	ancestryAA	7.32811e-05	0.057181
All Subtypes, Stage 4	ENSG00000148337	CIZ1	ancestryAA	7.33145e-05	0.0801645
All Subtypes, Stage 4	ENSG00000164105	SAP30	ancestryAA	7.33973e-05	0.158011
All Subtypes, Stage 4	ENSG00000075391	RASAL2	ancestryAA	7.43361e-05	0.12271
All Subtypes, Stage 4	ENSG00000179399	GPC5	ancestryAA	7.4668e-05	0.393725
All Subtypes, Stage 4	ENSG00000092068	SLC7A8	ancestryAA	7.4953e-05	-0.240344
All Subtypes, Stage 4	ENSG00000139354	GAS2L3	ancestryAA	7.49566e-05	0.147465
All Subtypes, Stage 4	ENSG00000144893	MED12L	ancestryAA	7.54633e-05	-0.267971
All Subtypes, Stage 4	ENSG00000198435	NRARP	ancestryAA	7.60668e-05	0.321622
All Subtypes, Stage 4	ENSG00000155897	ADCY8	ancestryAA	7.77092e-05	0.566472
All Subtypes, Stage 4	ENSG00000204856	FAM216A	ancestryAA	7.81401e-05	0.142247
All Subtypes, Stage 4	ENSG00000124772	CPNE5	ancestryAA	7.8578e-05	0.237836
All Subtypes, Stage 4	ENSG00000161048	NAPEPLD	ancestryAA	7.89339e-05	-0.113787
All Subtypes, Stage 4	ENSG00000061987	MON2	ancestryAA	7.90714e-05	-0.0844548
All Subtypes, Stage 4	ENSG00000116337	AMPD2	ancestryAA	7.93726e-05	0.112208
All Subtypes, Stage 4	ENSG00000181631	P2RY13	ancestryAA	7.96296e-05	-0.216236
All Subtypes, Stage 4	ENSG00000113712	CSNK1A1	ancestryAA	7.99109e-05	-0.0931042
All Subtypes, Stage 4	ENSG00000171456	ASXL1	ancestryAA	8.04121e-05	0.0695831
All Subtypes, Stage 4	ENSG00000108733	PEX12	ancestryAA	8.05079e-05	-0.105018
All Subtypes, Stage 4	ENSG00000204271	SPIN3	ancestryAA	8.07113e-05	-0.123561
All Subtypes, Stage 4	ENSG00000144746	ARL6IP5	ancestryAA	8.08636e-05	-0.099328
All Subtypes, Stage 4	ENSG00000197249	SERPINA1	ancestryAA	8.11077e-05	-0.550213
All Subtypes, Stage 4	ENSG00000082146	STRADB	ancestryAA	8.1698e-05	-0.207309
All Subtypes, Stage 4	ENSG00000168143	FAM83B	ancestryAA	8.18943e-05	0.378488
All Subtypes, Stage 4	ENSG00000165091	TMC1	ancestryAA	8.29118e-05	0.322156
All Subtypes, Stage 4	ENSG00000113575	PPP2CA	ancestryAA	8.33746e-05	-0.0898299
All Subtypes, Stage 4	ENSG00000033011	ALG1	ancestryAA	8.41274e-05	-0.117712
All Subtypes, Stage 4	ENSG00000213145	CRIP1	ancestryAA	8.47382e-05	-0.264451
All Subtypes, Stage 4	ENSG00000187840	EIF4EBP1	ancestryAA	8.50614e-05	0.23553
All Subtypes, Stage 4	ENSG00000168385	2-Sep	ancestryAA	8.50887e-05	-0.0653698
All Subtypes, Stage 4	ENSG00000134762	DSC3	ancestryAA	8.58147e-05	0.677882
All Subtypes, Stage 4	ENSG00000173638	SLC19A1	ancestryAA	8.60291e-05	0.159869
All Subtypes, Stage 4	ENSG00000152402	GUCY1A2	ancestryAA	8.60438e-05	-0.285179
All Subtypes, Stage 4	ENSG00000203837	PNLIPRP3	ancestryAA	8.60486e-05	0.695202
All Subtypes, Stage 4	ENSG00000102606	ARHGEF7	ancestryAA	8.60606e-05	0.0981638
All Subtypes, Stage 4	ENSG00000142149	HUNK	ancestryAA	8.61187e-05	-0.271558
All Subtypes, Stage 4	ENSG00000132746	ALDH3B2	ancestryAA	8.65e-05	-0.385025
All Subtypes, Stage 4	ENSG00000203772	SPRN	ancestryAA	8.65494e-05	0.183452
All Subtypes, Stage 4	ENSG00000111536	IL26	ancestryAA	8.69342e-05	0.46599
All Subtypes, Stage 4	ENSG00000174483	BBS1	ancestryAA	8.77032e-05	-0.132303
All Subtypes, Stage 4	ENSG00000114735	HEMK1	ancestryAA	8.8003e-05	-0.110045
All Subtypes, Stage 4	ENSG00000095906	NUBP2	ancestryAA	8.84185e-05	-0.107488
All Subtypes, Stage 4	ENSG00000126453	BCL2L12	ancestryAA	8.85082e-05	0.159514
All Subtypes, Stage 4	ENSG00000141437	SLC25A52	ancestryAA	8.96642e-05	-0.353114
All Subtypes, Stage 4	ENSG00000162670	BRINP3	ancestryAA	9.12955e-05	-0.8054
All Subtypes, Stage 4	ENSG00000120860	CCDC53	ancestryAA	9.13455e-05	-0.0825592
All Subtypes, Stage 4	ENSG00000117597	DIEXF	ancestryAA	9.22487e-05	0.103166
All Subtypes, Stage 4	ENSG00000159708	LRRC36	ancestryAA	9.36378e-05	0.259878
All Subtypes, Stage 4	ENSG00000074054	CLASP1	ancestryAA	9.37982e-05	0.0584036
All Subtypes, Stage 4	ENSG00000105369	CD79A	ancestryAA	9.40637e-05	0.490998
All Subtypes, Stage 4	ENSG00000144554	FANCD2	ancestryAA	9.40737e-05	0.145627
All Subtypes, Stage 4	ENSG00000062038	CDH3	ancestryAA	9.49805e-05	0.35144
All Subtypes, Stage 4	ENSG00000213316	LTC4S	ancestryAA	9.52212e-05	-0.19722
All Subtypes, Stage 4	ENSG00000148672	GLUD1	ancestryAA	9.55862e-05	-0.125893
All Subtypes, Stage 4	ENSG00000102241	HTATSF1	ancestryAA	9.57862e-05	0.0968807
All Subtypes, Stage 4	ENSG00000172425	TTC36	ancestryAA	9.70399e-05	-0.340237
All Subtypes, Stage 4	ENSG00000115207	GTF3C2	ancestryAA	9.72142e-05	0.0687227
All Subtypes, Stage 4	ENSG00000134007	ADAM20	ancestryAA	9.86726e-05	-0.184623
All Subtypes, Stage 4	ENSG00000184708	EIF4ENIF1	ancestryAA	9.94379e-05	0.070224
All Subtypes, Stage 4	ENSG00000188372	ZP3	ancestryAA	0.000100359	0.120626
All Subtypes, Stage 4	ENSG00000171476	HOPX	ancestryAA	0.000100525	-0.295937
All Subtypes, Stage 4	ENSG00000006756	ARSD	ancestryAA	0.000102281	-0.147248
All Subtypes, Stage 4	ENSG00000166927	MS4A7	ancestryAA	0.000102506	-0.210102
All Subtypes, Stage 4	ENSG00000113312	TTC1	ancestryAA	0.00010313	-0.0815983
All Subtypes, Stage 4	ENSG00000204227	RING1	ancestryAA	0.000103477	0.252457
All Subtypes, Stage 4	ENSG00000101003	GINS1	ancestryAA	0.000103872	0.174372
All Subtypes, Stage 4	ENSG00000171847	FAM90A1	ancestryAA	0.000103889	-0.232975
All Subtypes, Stage 4	ENSG00000112851	ERBB2IP	ancestryAA	0.000104102	-0.0875167
All Subtypes, Stage 4	ENSG00000173566	NUDT18	ancestryAA	0.000104352	-0.13072
All Subtypes, Stage 4	ENSG00000115241	PPM1G	ancestryAA	0.000104406	0.0894289
All Subtypes, Stage 4	ENSG00000102053	ZC3H12B	ancestryAA	0.000104848	0.148455
All Subtypes, Stage 4	ENSG00000109061	MYH1	ancestryAA	0.000105047	-0.723146
All Subtypes, Stage 4	ENSG00000149485	FADS1	ancestryAA	0.000106425	0.199587
All Subtypes, Stage 4	ENSG00000169398	PTK2	ancestryAA	0.000107114	0.110275
All Subtypes, Stage 4	ENSG00000104381	GDAP1	ancestryAA	0.000107123	-0.277483
All Subtypes, Stage 4	ENSG00000179921	GPBAR1	ancestryAA	0.000107306	-0.188893
All Subtypes, Stage 4	ENSG00000131187	F12	ancestryAA	0.000107474	-0.439218
All Subtypes, Stage 4	ENSG00000150551	LYPD1	ancestryAA	0.000107624	0.318134
All Subtypes, Stage 4	ENSG00000137766	UNC13C	ancestryAA	0.000108089	-0.583362
All Subtypes, Stage 4	ENSG00000092847	AGO1	ancestryAA	0.000108416	0.0799167
All Subtypes, Stage 4	ENSG00000134531	EMP1	ancestryAA	0.000108599	0.230603
All Subtypes, Stage 4	ENSG00000223609	HBD	ancestryAA	0.000108779	-1.30507
All Subtypes, Stage 4	ENSG00000151690	MFSD6	ancestryAA	0.000109259	-0.128669
All Subtypes, Stage 4	ENSG00000121486	TRMT1L	ancestryAA	0.000109522	-0.105444
All Subtypes, Stage 4	ENSG00000174332	GLIS1	ancestryAA	0.000109973	0.378425
All Subtypes, Stage 4	ENSG00000180919	OR56B4	ancestryAA	0.000109978	0.331307
All Subtypes, Stage 4	ENSG00000126562	WNK4	ancestryAA	0.00011068	-0.409571
All Subtypes, Stage 4	ENSG00000186912	P2RY4	ancestryAA	0.000110961	-0.404513
All Subtypes, Stage 4	ENSG00000119711	ALDH6A1	ancestryAA	0.000111164	-0.231535
All Subtypes, Stage 4	ENSG00000136929	HEMGN	ancestryAA	0.000111223	-1.02146
All Subtypes, Stage 4	ENSG00000095321	CRAT	ancestryAA	0.000111379	-0.250492
All Subtypes, Stage 4	ENSG00000183638	RP1L1	ancestryAA	0.000111923	0.274213
All Subtypes, Stage 4	ENSG00000135476	ESPL1	ancestryAA	0.000112093	0.187915
All Subtypes, Stage 4	ENSG00000141668	CBLN2	ancestryAA	0.000114278	0.449322
All Subtypes, Stage 4	ENSG00000174373	RALGAPA1	ancestryAA	0.0001151	-0.099709
All Subtypes, Stage 4	ENSG00000197903	HIST1H2BK	ancestryAA	0.000115934	0.128114
All Subtypes, Stage 4	ENSG00000137309	HMGA1	ancestryAA	0.000115951	0.182265
All Subtypes, Stage 4	ENSG00000183876	ARSI	ancestryAA	0.00011599	0.29257
All Subtypes, Stage 4	ENSG00000124140	SLC12A5	ancestryAA	0.000116435	-0.35947
All Subtypes, Stage 4	ENSG00000169083	AR	ancestryAA	0.000118493	-0.425795
All Subtypes, Stage 4	ENSG00000107798	LIPA	ancestryAA	0.000118725	-0.163709
All Subtypes, Stage 4	ENSG00000078902	TOLLIP	ancestryAA	0.000119145	-0.103364
All Subtypes, Stage 4	ENSG00000198890	PRMT6	ancestryAA	0.000120219	0.145058
All Subtypes, Stage 4	ENSG00000183386	FHL3	ancestryAA	0.000120887	0.138791
All Subtypes, Stage 4	ENSG00000172967	XKR3	ancestryAA	0.000121187	-0.516731
All Subtypes, Stage 4	ENSG00000100346	CACNA1I	ancestryAA	0.000121522	-0.407013
All Subtypes, Stage 4	ENSG00000125037	EMC3	ancestryAA	0.000122364	-0.0965843
All Subtypes, Stage 4	ENSG00000136542	GALNT5	ancestryAA	0.000122949	-0.385212
All Subtypes, Stage 4	ENSG00000064012	CASP8	ancestryAA	0.000124301	-0.115274
All Subtypes, Stage 4	ENSG00000116685	KIAA2013	ancestryAA	0.000124525	0.107465
All Subtypes, Stage 4	ENSG00000152779	SLC16A12	ancestryAA	0.000124717	-0.329905
All Subtypes, Stage 4	ENSG00000120658	ENOX1	ancestryAA	0.000125151	-0.272318
All Subtypes, Stage 4	ENSG00000204310	AGPAT1	ancestryAA	0.000125465	0.147705
All Subtypes, Stage 4	ENSG00000131400	NAPSA	ancestryAA	0.000125551	0.315115
All Subtypes, Stage 4	ENSG00000142615	CELA2A	ancestryAA	0.000125645	-0.368656
All Subtypes, Stage 4	ENSG00000196331	HIST1H2BO	ancestryAA	0.000126139	0.202274
All Subtypes, Stage 4	ENSG00000167969	ECI1	ancestryAA	0.000126859	-0.135512
All Subtypes, Stage 4	ENSG00000074410	CA12	ancestryAA	0.000126949	-0.34743
All Subtypes, Stage 4	ENSG00000185915	KLHL34	ancestryAA	0.00012738	0.547313
All Subtypes, Stage 4	ENSG00000148498	PARD3	ancestryAA	0.000127958	0.131128
All Subtypes, Stage 4	ENSG00000188906	LRRK2	ancestryAA	0.000127979	-0.237593
All Subtypes, Stage 4	ENSG00000164266	SPINK1	ancestryAA	0.00012834	-0.0349814
All Subtypes, Stage 4	ENSG00000170561	IRX2	ancestryAA	0.000130222	-0.396629
All Subtypes, Stage 4	ENSG00000015532	XYLT2	ancestryAA	0.000130238	-0.118818
All Subtypes, Stage 4	ENSG00000165923	AGBL2	ancestryAA	0.00013079	-0.26466
All Subtypes, Stage 4	ENSG00000181029	TRAPPC5	ancestryAA	0.000131534	0.109141
All Subtypes, Stage 4	ENSG00000158022	TRIM63	ancestryAA	0.000131644	-0.641107
All Subtypes, Stage 4	ENSG00000050555	LAMC3	ancestryAA	0.000132051	-0.41349
All Subtypes, Stage 4	ENSG00000133962	CATSPERB	ancestryAA	0.000132093	-0.38248
All Subtypes, Stage 4	ENSG00000100664	EIF5	ancestryAA	0.000132678	-0.0819001
All Subtypes, Stage 4	ENSG00000089057	SLC23A2	ancestryAA	0.000133054	-0.115159
All Subtypes, Stage 4	ENSG00000186086	NBPF6	ancestryAA	0.000134996	-0.536536
All Subtypes, Stage 4	ENSG00000004939	SLC4A1	ancestryAA	0.000135318	-1.11362
All Subtypes, Stage 4	ENSG00000129055	ANAPC13	ancestryAA	0.000135527	-0.0964432
All Subtypes, Stage 4	ENSG00000050748	MAPK9	ancestryAA	0.000135822	-0.106202
All Subtypes, Stage 4	ENSG00000100564	PIGH	ancestryAA	0.000136373	-0.141421
All Subtypes, Stage 4	ENSG00000122965	RBM19	ancestryAA	0.000136375	-0.0821539
All Subtypes, Stage 4	ENSG00000150054	MPP7	ancestryAA	0.000136538	-0.212449
All Subtypes, Stage 4	ENSG00000145723	GIN1	ancestryAA	0.00013718	-0.103305
All Subtypes, Stage 4	ENSG00000141068	KSR1	ancestryAA	0.000137307	0.199483
All Subtypes, Stage 4	ENSG00000196981	WDR5B	ancestryAA	0.000137678	-0.105908
All Subtypes, Stage 4	ENSG00000165655	ZNF503	ancestryAA	0.000139086	-0.2721
All Subtypes, Stage 4	ENSG00000111860	CEP85L	ancestryAA	0.000139276	0.152202
All Subtypes, Stage 4	ENSG00000123684	LPGAT1	ancestryAA	0.000140047	-0.112219
All Subtypes, Stage 4	ENSG00000197728	RPS26	ancestryAA	0.000140105	0.143893
All Subtypes, Stage 4	ENSG00000124469	CEACAM8	ancestryAA	0.000140503	-0.777796
All Subtypes, Stage 4	ENSG00000141569	TRIM65	ancestryAA	0.000141077	0.118938
All Subtypes, Stage 4	ENSG00000171135	JAGN1	ancestryAA	0.000142486	0.0981203
All Subtypes, Stage 4	ENSG00000187801	ZFP69B	ancestryAA	0.000143027	0.152084
All Subtypes, Stage 4	ENSG00000154330	PGM5	ancestryAA	0.000144006	-0.260164
All Subtypes, Stage 4	ENSG00000100319	ZMAT5	ancestryAA	0.000145787	-0.0988383
All Subtypes, Stage 4	ENSG00000130695	CEP85	ancestryAA	0.000146749	0.125649
All Subtypes, Stage 4	ENSG00000095383	TBC1D2	ancestryAA	0.000149305	-0.163083
All Subtypes, Stage 4	ENSG00000038210	PI4K2B	ancestryAA	0.000149619	0.0946722
All Subtypes, Stage 4	ENSG00000185436	IFNLR1	ancestryAA	0.000152463	0.22267
All Subtypes, Stage 4	ENSG00000148339	SLC25A25	ancestryAA	0.000153353	0.119994
All Subtypes, Stage 4	ENSG00000147118	ZNF182	ancestryAA	0.00015527	-0.107274
All Subtypes, Stage 4	ENSG00000164091	WDR82	ancestryAA	0.000155813	0.0640031
All Subtypes, Stage 4	ENSG00000079393	DUSP13	ancestryAA	0.000156074	-0.531892
All Subtypes, Stage 4	ENSG00000168970	JMJD7-PLA2G4B	ancestryAA	0.000156628	-0.106009
All Subtypes, Stage 4	ENSG00000138834	MAPK8IP3	ancestryAA	0.000156791	-0.0986926
All Subtypes, Stage 4	ENSG00000141314	RHBDL3	ancestryAA	0.000156878	-0.416602
All Subtypes, Stage 4	ENSG00000104472	CHRAC1	ancestryAA	0.000159633	0.116054
All Subtypes, Stage 4	ENSG00000146678	IGFBP1	ancestryAA	0.000160286	-0.923765
All Subtypes, Stage 4	ENSG00000148082	SHC3	ancestryAA	0.000160715	0.238419
All Subtypes, Stage 4	ENSG00000154359	LONRF1	ancestryAA	0.000161366	0.144363
All Subtypes, Stage 4	ENSG00000184144	CNTN2	ancestryAA	0.000162318	-0.278801
All Subtypes, Stage 4	ENSG00000165555	NOXRED1	ancestryAA	0.000162667	-0.134147
All Subtypes, Stage 4	ENSG00000158055	GRHL3	ancestryAA	0.000162878	0.297781
All Subtypes, Stage 4	ENSG00000127084	FGD3	ancestryAA	0.000163049	-0.248456
All Subtypes, Stage 4	ENSG00000119862	LGALSL	ancestryAA	0.000163166	0.153156
All Subtypes, Stage 4	ENSG00000080546	SESN1	ancestryAA	0.000164026	-0.12836
All Subtypes, Stage 4	ENSG00000115084	SLC35F5	ancestryAA	0.000164179	-0.0998243
All Subtypes, Stage 4	ENSG00000082805	ERC1	ancestryAA	0.000165961	0.0984124
All Subtypes, Stage 4	ENSG00000102858	MGRN1	ancestryAA	0.000165967	-0.0812919
All Subtypes, Stage 4	ENSG00000163462	TRIM46	ancestryAA	0.000166047	-0.243455
All Subtypes, Stage 4	ENSG00000154783	FGD5	ancestryAA	0.000166373	-0.195099
All Subtypes, Stage 4	ENSG00000172878	METAP1D	ancestryAA	0.000166376	-0.113685
All Subtypes, Stage 4	ENSG00000173535	TNFRSF10C	ancestryAA	0.00016664	-0.322117
All Subtypes, Stage 4	ENSG00000070614	NDST1	ancestryAA	0.000167893	-0.101293
All Subtypes, Stage 4	ENSG00000160307	S100B	ancestryAA	0.000169141	0.440102
All Subtypes, Stage 4	ENSG00000158828	PINK1	ancestryAA	0.000169677	-0.0971126
All Subtypes, Stage 4	ENSG00000144355	DLX1	ancestryAA	0.000169933	-0.734377
All Subtypes, Stage 4	ENSG00000166676	TVP23A	ancestryAA	0.000170552	-0.159648
All Subtypes, Stage 4	ENSG00000186198	SLC51B	ancestryAA	0.000170955	0.0555441
All Subtypes, Stage 4	ENSG00000155749	ALS2CR12	ancestryAA	0.000171122	-0.163824
All Subtypes, Stage 4	ENSG00000072195	SPEG	ancestryAA	0.000171265	0.262755
All Subtypes, Stage 4	ENSG00000106397	PLOD3	ancestryAA	0.000171387	0.129357
All Subtypes, Stage 4	ENSG00000100312	ACR	ancestryAA	0.000172041	0.00543083
All Subtypes, Stage 4	ENSG00000133612	AGAP3	ancestryAA	0.000172045	0.0923133
All Subtypes, Stage 4	ENSG00000089289	IGBP1	ancestryAA	0.000174902	-0.101327
All Subtypes, Stage 4	ENSG00000204160	ZDHHC18	ancestryAA	0.000175147	0.136956
All Subtypes, Stage 4	ENSG00000104343	UBE2W	ancestryAA	0.000179367	0.123381
All Subtypes, Stage 4	ENSG00000119535	CSF3R	ancestryAA	0.000180497	-0.279634
All Subtypes, Stage 4	ENSG00000153015	CWC27	ancestryAA	0.00018079	-0.0829432
All Subtypes, Stage 4	ENSG00000126231	PROZ	ancestryAA	0.000180968	-0.348859
All Subtypes, Stage 4	ENSG00000144649	FAM198A	ancestryAA	0.000181227	0.299358
All Subtypes, Stage 4	ENSG00000147324	MFHAS1	ancestryAA	0.000181492	0.129621
All Subtypes, Stage 4	ENSG00000171033	PKIA	ancestryAA	0.000181521	-0.408498
All Subtypes, Stage 4	ENSG00000134686	PHC2	ancestryAA	0.000181918	0.0791581
All Subtypes, Stage 4	ENSG00000137038	TMEM261	ancestryAA	0.000182933	0.13554
All Subtypes, Stage 4	ENSG00000133961	NUMB	ancestryAA	0.000183289	-0.0669102
All Subtypes, Stage 4	ENSG00000185480	PARPBP	ancestryAA	0.00018333	0.148738
All Subtypes, Stage 4	ENSG00000117479	SLC19A2	ancestryAA	0.000183419	-0.219031
All Subtypes, Stage 4	ENSG00000115145	STAM2	ancestryAA	0.000184523	-0.0801459
All Subtypes, Stage 4	ENSG00000168502	SOGA2	ancestryAA	0.000186143	0.426722
All Subtypes, Stage 4	ENSG00000079101	CLUL1	ancestryAA	0.000186369	-0.274928
All Subtypes, Stage 4	ENSG00000148218	ALAD	ancestryAA	0.00018685	-0.126345
All Subtypes, Stage 4	ENSG00000178935	ZNF552	ancestryAA	0.000188053	-0.254243
All Subtypes, Stage 4	ENSG00000162551	ALPL	ancestryAA	0.000189011	-0.359502
All Subtypes, Stage 4	ENSG00000100399	CHADL	ancestryAA	0.000189914	-0.175506
All Subtypes, Stage 4	ENSG00000065135	GNAI3	ancestryAA	0.000190235	0.0794945
All Subtypes, Stage 4	ENSG00000120500	ARR3	ancestryAA	0.000191255	-0.144738
All Subtypes, Stage 4	ENSG00000197208	SLC22A4	ancestryAA	0.000192378	-0.160184
All Subtypes, Stage 4	ENSG00000112655	PTK7	ancestryAA	0.000192556	0.198208
All Subtypes, Stage 4	ENSG00000166928	MS4A14	ancestryAA	0.000194639	-0.220977
All Subtypes, Stage 4	ENSG00000105366	SIGLEC8	ancestryAA	0.000195397	-0.269459
All Subtypes, Stage 4	ENSG00000137824	RMDN3	ancestryAA	0.000199184	-0.113306
All Subtypes, Stage 4	ENSG00000142449	FBN3	ancestryAA	0.000199461	0.506045
All Subtypes, Stage 4	ENSG00000106344	RBM28	ancestryAA	0.000199731	0.0801324
All Subtypes, Stage 4	ENSG00000243566	UPK3B	ancestryAA	0.000200133	-0.0329026
All Subtypes, Stage 4	ENSG00000264424	MYH4	ancestryAA	0.000200543	0.440224
All Subtypes, Stage 4	ENSG00000068120	COASY	ancestryAA	0.000200706	-0.102816
All Subtypes, Stage 4	ENSG00000164434	FABP7	ancestryAA	0.000200923	0.701732
All Subtypes, Stage 4	ENSG00000134058	CDK7	ancestryAA	0.000200927	-0.110877
All Subtypes, Stage 4	ENSG00000183019	C19orf59	ancestryAA	0.000202414	-0.396509
All Subtypes, Stage 4	ENSG00000169241	SLC50A1	ancestryAA	0.000204091	-0.123667
All Subtypes, Stage 4	ENSG00000136011	STAB2	ancestryAA	0.000204364	-0.343138
All Subtypes, Stage 4	ENSG00000107263	RAPGEF1	ancestryAA	0.000204468	0.0821391
All Subtypes, Stage 4	ENSG00000143569	UBAP2L	ancestryAA	0.000207186	0.0742082
All Subtypes, Stage 4	ENSG00000177700	POLR2L	ancestryAA	0.000207955	-0.115449
All Subtypes, Stage 4	ENSG00000113838	TBCCD1	ancestryAA	0.000208053	-0.0664064
All Subtypes, Stage 4	ENSG00000238083	LRRC37A2	ancestryAA	0.000208469	0.214594
All Subtypes, Stage 4	ENSG00000197859	ADAMTSL2	ancestryAA	0.000208536	-0.261537
All Subtypes, Stage 4	ENSG00000108465	CDK5RAP3	ancestryAA	0.000209094	-0.120059
All Subtypes, Stage 4	ENSG00000134240	HMGCS2	ancestryAA	0.000210644	-0.628698
All Subtypes, Stage 4	ENSG00000112339	HBS1L	ancestryAA	0.000212028	0.111049
All Subtypes, Stage 4	ENSG00000072832	CRMP1	ancestryAA	0.000212252	0.238156
All Subtypes, Stage 4	ENSG00000105514	RAB3D	ancestryAA	0.000212538	-0.148365
All Subtypes, Stage 4	ENSG00000189339	SLC35E2B	ancestryAA	0.00021265	0.0187346
All Subtypes, Stage 4	ENSG00000095787	WAC	ancestryAA	0.000215811	0.0744595
All Subtypes, Stage 4	ENSG00000132465	IGJ	ancestryAA	0.000218068	0.397797
All Subtypes, Stage 4	ENSG00000171951	SCG2	ancestryAA	0.000220327	-0.0719365
All Subtypes, Stage 4	ENSG00000140044	JDP2	ancestryAA	0.000220666	-0.161083
All Subtypes, Stage 4	ENSG00000162396	PARS2	ancestryAA	0.000221318	0.099631
All Subtypes, Stage 4	ENSG00000147601	TERF1	ancestryAA	0.000221854	0.0990087
All Subtypes, Stage 4	ENSG00000100473	COCH	ancestryAA	0.000222032	0.244172
All Subtypes, Stage 4	ENSG00000179454	KLHL28	ancestryAA	0.000222831	-0.0865963
All Subtypes, Stage 4	ENSG00000167645	YIF1B	ancestryAA	0.000225623	0.109387
All Subtypes, Stage 4	ENSG00000165689	SDCCAG3	ancestryAA	0.000225925	0.0872125
All Subtypes, Stage 4	ENSG00000140718	FTO	ancestryAA	0.000227632	0.083591
All Subtypes, Stage 4	ENSG00000173578	XCR1	ancestryAA	0.000230839	0.341943
All Subtypes, Stage 4	ENSG00000159147	DONSON	ancestryAA	0.000231148	0.103432
All Subtypes, Stage 4	ENSG00000058453	CROCC	ancestryAA	0.000232057	0.0988206
All Subtypes, Stage 4	ENSG00000206127	GOLGA8O	ancestryAA	0.000232318	-0.301068
All Subtypes, Stage 4	ENSG00000205078	SYCE1L	ancestryAA	0.000232726	0.228644
All Subtypes, Stage 4	ENSG00000115840	SLC25A12	ancestryAA	0.000233033	-0.091981
All Subtypes, Stage 4	ENSG00000090905	TNRC6A	ancestryAA	0.000233185	-0.0808432
All Subtypes, Stage 4	ENSG00000078804	TP53INP2	ancestryAA	0.000233279	-0.214522
All Subtypes, Stage 4	ENSG00000197712	FAM114A1	ancestryAA	0.000233986	-0.105383
All Subtypes, Stage 4	ENSG00000108854	SMURF2	ancestryAA	0.000234431	0.104113
All Subtypes, Stage 4	ENSG00000222014	RAB6C	ancestryAA	0.000234876	-0.407034
All Subtypes, Stage 4	ENSG00000162437	RAVER2	ancestryAA	0.000236369	0.216966
All Subtypes, Stage 4	ENSG00000182916	TCEAL7	ancestryAA	0.000238468	-0.259168
All Subtypes, Stage 4	ENSG00000109846	CRYAB	ancestryAA	0.000239528	0.359049
All Subtypes, Stage 4	ENSG00000143418	CERS2	ancestryAA	0.000240793	-0.129918
All Subtypes, Stage 4	ENSG00000186577	C6orf1	ancestryAA	0.000242032	-0.111986
All Subtypes, Stage 4	ENSG00000162522	KIAA1522	ancestryAA	0.000243712	-0.143985
All Subtypes, Stage 4	ENSG00000156968	MPV17L	ancestryAA	0.000244158	-0.306743
All Subtypes, Stage 4	ENSG00000112280	COL9A1	ancestryAA	0.000247565	0.376653
All Subtypes, Stage 4	ENSG00000236320	SLFN14	ancestryAA	0.000248769	-0.541914
All Subtypes, Stage 4	ENSG00000188086	PRSS45	ancestryAA	0.000249802	0.512962
All Subtypes, Stage 4	ENSG00000152804	HHEX	ancestryAA	0.000252168	-0.195944
All Subtypes, Stage 4	ENSG00000099956	SMARCB1	ancestryAA	0.000252574	0.0802016
All Subtypes, Stage 4	ENSG00000249459	ZNF286B	ancestryAA	0.000252902	0.153817
All Subtypes, Stage 4	ENSG00000048828	FAM120A	ancestryAA	0.000254507	-0.0617297
All Subtypes, Stage 4	ENSG00000181013	C17orf47	ancestryAA	0.000255312	-0.0394866
All Subtypes, Stage 4	ENSG00000183963	SMTN	ancestryAA	0.000256092	0.174628
All Subtypes, Stage 4	ENSG00000072501	SMC1A	ancestryAA	0.000256322	0.0838004
All Subtypes, Stage 4	ENSG00000225614	ZNF469	ancestryAA	0.00025677	0.217681
All Subtypes, Stage 4	ENSG00000136003	ISCU	ancestryAA	0.000257053	-0.0676308
All Subtypes, Stage 4	ENSG00000103978	TMEM87A	ancestryAA	0.000259511	-0.0974403
All Subtypes, Stage 4	ENSG00000125484	GTF3C4	ancestryAA	0.000260865	0.106689
All Subtypes, Stage 4	ENSG00000140873	ADAMTS18	ancestryAA	0.00026146	-0.0807173
All Subtypes, Stage 4	ENSG00000087087	SRRT	ancestryAA	0.000263756	0.0634746
All Subtypes, Stage 4	ENSG00000118777	ABCG2	ancestryAA	0.000264016	-0.250089
All Subtypes, Stage 4	ENSG00000113407	TARS	ancestryAA	0.000269544	0.10687
All Subtypes, Stage 4	ENSG00000203727	SAMD5	ancestryAA	0.000270608	0.292587
All Subtypes, Stage 4	ENSG00000127325	BEST3	ancestryAA	0.000270813	-0.793605
All Subtypes, Stage 4	ENSG00000152443	ZNF776	ancestryAA	0.000272155	-0.116511
All Subtypes, Stage 4	ENSG00000013441	CLK1	ancestryAA	0.000274071	-0.0871027
All Subtypes, Stage 4	ENSG00000169248	CXCL11	ancestryAA	0.000274263	0.365097
All Subtypes, Stage 4	ENSG00000100784	RPS6KA5	ancestryAA	0.000275256	-0.140484
All Subtypes, Stage 4	ENSG00000130147	SH3BP4	ancestryAA	0.000276478	-0.15386
All Subtypes, Stage 4	ENSG00000053770	AP5M1	ancestryAA	0.000278357	-0.0814078
All Subtypes, Stage 4	ENSG00000240303	ACAD11	ancestryAA	0.000279284	-0.126698
All Subtypes, Stage 4	ENSG00000117036	ETV3	ancestryAA	0.000279473	0.0859779
All Subtypes, Stage 4	ENSG00000029364	SLC39A9	ancestryAA	0.000279981	-0.107817
All Subtypes, Stage 4	ENSG00000128165	ADM2	ancestryAA	0.000281889	0.249517
All Subtypes, Stage 4	ENSG00000196151	WDSUB1	ancestryAA	0.000282006	0.091583
All Subtypes, Stage 4	ENSG00000182831	C16orf72	ancestryAA	0.000282137	-0.0838884
All Subtypes, Stage 4	ENSG00000156675	RAB11FIP1	ancestryAA	0.000282418	0.00999971
All Subtypes, Stage 4	ENSG00000197921	HES5	ancestryAA	0.000283673	-0.324563
All Subtypes, Stage 4	ENSG00000135736	CCDC102A	ancestryAA	0.000284461	0.140706
All Subtypes, Stage 4	ENSG00000087510	TFAP2C	ancestryAA	0.000284615	0.214158
All Subtypes, Stage 4	ENSG00000102309	PIN4	ancestryAA	0.000285473	-0.128617
All Subtypes, Stage 4	ENSG00000187147	RNF220	ancestryAA	0.000288223	0.0750921
All Subtypes, Stage 4	ENSG00000085872	CHERP	ancestryAA	0.000288562	0.107458
All Subtypes, Stage 4	ENSG00000163933	RFT1	ancestryAA	0.000288862	0.0708833
All Subtypes, Stage 4	ENSG00000138764	CCNG2	ancestryAA	0.000291545	-0.166111
All Subtypes, Stage 4	ENSG00000132182	NUP210	ancestryAA	0.000291882	-0.14182
All Subtypes, Stage 4	ENSG00000189431	RASSF10	ancestryAA	0.000292567	-0.449047
All Subtypes, Stage 4	ENSG00000067057	PFKP	ancestryAA	0.000294152	0.227742
All Subtypes, Stage 4	ENSG00000258588	TRIM6-TRIM34	ancestryAA	0.00029646	-0.165682
All Subtypes, Stage 4	ENSG00000105963	ADAP1	ancestryAA	0.000298139	-0.209396
All Subtypes, Stage 4	ENSG00000032219	ARID4A	ancestryAA	0.000298815	-0.0908645
All Subtypes, Stage 4	ENSG00000189366	ALG1L	ancestryAA	0.0003009	-0.359435
All Subtypes, Stage 4	ENSG00000187045	TMPRSS6	ancestryAA	0.000300937	-0.421655
All Subtypes, Stage 4	ENSG00000175137	SH3BP5L	ancestryAA	0.000301865	-0.0806704
All Subtypes, Stage 4	ENSG00000184060	ADAP2	ancestryAA	0.000305012	-0.138359
All Subtypes, Stage 4	ENSG00000145794	MEGF10	ancestryAA	0.00030502	-0.60227
All Subtypes, Stage 4	ENSG00000173826	KCNH6	ancestryAA	0.000307772	-0.571713
All Subtypes, Stage 4	ENSG00000160404	TOR2A	ancestryAA	0.000307774	-0.104018
All Subtypes, Stage 4	ENSG00000105810	CDK6	ancestryAA	0.000307968	0.299636
All Subtypes, Stage 4	ENSG00000166477	LEO1	ancestryAA	0.000308889	-0.122402
All Subtypes, Stage 4	ENSG00000109618	SEPSECS	ancestryAA	0.000309328	-0.10567
All Subtypes, Stage 4	ENSG00000185022	MAFF	ancestryAA	0.000311237	0.185759
All Subtypes, Stage 4	ENSG00000168887	C2orf68	ancestryAA	0.000311429	0.0697046
All Subtypes, Stage 4	ENSG00000157637	SLC38A10	ancestryAA	0.00031295	-0.0894432
All Subtypes, Stage 4	ENSG00000133422	MORC2	ancestryAA	0.000313622	0.0803184
All Subtypes, Stage 4	ENSG00000143631	FLG	ancestryAA	0.000314309	-0.571145
All Subtypes, Stage 4	ENSG00000164252	AGGF1	ancestryAA	0.00031606	-0.0801409
All Subtypes, Stage 4	ENSG00000124429	POF1B	ancestryAA	0.000317851	-0.380675
All Subtypes, Stage 4	ENSG00000131944	C19orf40	ancestryAA	0.000318845	0.114145
All Subtypes, Stage 4	ENSG00000182621	PLCB1	ancestryAA	0.000321548	-0.207626
All Subtypes, Stage 4	ENSG00000070404	FSTL3	ancestryAA	0.000322809	-0.161527
All Subtypes, Stage 4	ENSG00000079277	MKNK1	ancestryAA	0.000326024	-0.0797439
All Subtypes, Stage 4	ENSG00000186654	PRR5	ancestryAA	0.000326053	0.10939
All Subtypes, Stage 4	ENSG00000129195	FAM64A	ancestryAA	0.000327941	0.235788
All Subtypes, Stage 4	ENSG00000076321	KLHL20	ancestryAA	0.00033281	-0.06379
All Subtypes, Stage 4	ENSG00000183032	SLC25A21	ancestryAA	0.000334963	-0.247781
All Subtypes, Stage 4	ENSG00000172939	OXSR1	ancestryAA	0.000335205	0.0745633
All Subtypes, Stage 4	ENSG00000129292	PHF20L1	ancestryAA	0.000335979	0.115268
All Subtypes, Stage 4	ENSG00000127903	ZNF835	ancestryAA	0.000336609	0.265567
All Subtypes, Stage 4	ENSG00000112981	NME5	ancestryAA	0.000336836	-0.299425
All Subtypes, Stage 4	ENSG00000100014	SPECC1L	ancestryAA	0.000338508	0.0875088
All Subtypes, Stage 4	ENSG00000178188	SH2B1	ancestryAA	0.000338962	-0.0796691
All Subtypes, Stage 4	ENSG00000214706	IFRD2	ancestryAA	0.000340376	0.105751
All Subtypes, Stage 4	ENSG00000167508	MVD	ancestryAA	0.000341198	0.140274
All Subtypes, Stage 4	ENSG00000127328	RAB3IP	ancestryAA	0.000341982	-0.177769
All Subtypes, Stage 4	ENSG00000125245	GPR18	ancestryAA	0.000343374	0.118151
All Subtypes, Stage 4	ENSG00000164741	DLC1	ancestryAA	0.000343812	0.153709
All Subtypes, Stage 4	ENSG00000154781	CCDC174	ancestryAA	0.000343999	-0.0833869
All Subtypes, Stage 4	ENSG00000204116	CHIC1	ancestryAA	0.000349082	-0.126462
All Subtypes, Stage 4	ENSG00000196109	ZNF676	ancestryAA	0.000349324	0.0280634
All Subtypes, Stage 4	ENSG00000197619	ZNF615	ancestryAA	0.000349654	-0.115094
All Subtypes, Stage 4	ENSG00000134882	UBAC2	ancestryAA	0.000351731	0.0703961
All Subtypes, Stage 4	ENSG00000061938	TNK2	ancestryAA	0.000352642	-0.113261
All Subtypes, Stage 4	ENSG00000188227	ZNF793	ancestryAA	0.000354942	0.149959
All Subtypes, Stage 4	ENSG00000105549	THEG	ancestryAA	0.00035496	0.46153
All Subtypes, Stage 4	ENSG00000233917	POTEB	ancestryAA	0.00035724	-0.535394
All Subtypes, Stage 4	ENSG00000106244	PDAP1	ancestryAA	0.000358424	0.0807197
All Subtypes, Stage 4	ENSG00000165171	WBSCR27	ancestryAA	0.000359941	0.177878
All Subtypes, Stage 4	ENSG00000125977	EIF2S2	ancestryAA	0.000359956	0.0891039
All Subtypes, Stage 4	ENSG00000197594	ENPP1	ancestryAA	0.000360096	-0.234273
All Subtypes, Stage 4	ENSG00000215217	C5orf49	ancestryAA	0.000361127	-0.298262
All Subtypes, Stage 4	ENSG00000168306	ACOX2	ancestryAA	0.000361959	-0.325578
All Subtypes, Stage 4	ENSG00000186767	SPIN4	ancestryAA	0.000362152	0.108638
All Subtypes, Stage 4	ENSG00000137731	FXYD2	ancestryAA	0.000366756	-0.389689
All Subtypes, Stage 4	ENSG00000179988	PSTK	ancestryAA	0.000368632	0.0936177
All Subtypes, Stage 4	ENSG00000197256	KANK2	ancestryAA	0.000369554	-0.127034
All Subtypes, Stage 4	ENSG00000169567	HINT1	ancestryAA	0.000371698	-0.119465
All Subtypes, Stage 4	ENSG00000137210	TMEM14B	ancestryAA	0.000371838	0.0847867
All Subtypes, Stage 4	ENSG00000167522	ANKRD11	ancestryAA	0.000377973	0.0920535
All Subtypes, Stage 4	ENSG00000158545	ZC3H18	ancestryAA	0.000381058	0.0817072
All Subtypes, Stage 4	ENSG00000102543	CDADC1	ancestryAA	0.000381289	-0.0827719
All Subtypes, Stage 4	ENSG00000174611	KY	ancestryAA	0.000381743	-0.269171
All Subtypes, Stage 4	ENSG00000149809	TM7SF2	ancestryAA	0.000382979	-0.183311
All Subtypes, Stage 4	ENSG00000142405	NLRP12	ancestryAA	0.000384882	-0.300576
All Subtypes, Stage 4	ENSG00000087206	UIMC1	ancestryAA	0.000385633	0.00329697
All Subtypes, Stage 4	ENSG00000119508	NR4A3	ancestryAA	0.000385781	0.291864
All Subtypes, Stage 4	ENSG00000127366	TAS2R5	ancestryAA	0.000385816	0.185863
All Subtypes, Stage 4	ENSG00000163293	NIPAL1	ancestryAA	0.000385934	0.282932
All Subtypes, Stage 4	ENSG00000106683	LIMK1	ancestryAA	0.000386863	0.102929
All Subtypes, Stage 4	ENSG00000203943	SAMD13	ancestryAA	0.000387105	-0.0329602
All Subtypes, Stage 4	ENSG00000198597	ZNF536	ancestryAA	0.000387865	0.147843
All Subtypes, Stage 4	ENSG00000100532	CGRRF1	ancestryAA	0.000389345	-0.0939044
All Subtypes, Stage 4	ENSG00000128050	PAICS	ancestryAA	0.000389931	0.109077
All Subtypes, Stage 4	ENSG00000198074	AKR1B10	ancestryAA	0.000390686	0.554559
All Subtypes, Stage 4	ENSG00000253313	C1orf210	ancestryAA	0.000391067	-0.176919
All Subtypes, Stage 4	ENSG00000100298	APOBEC3H	ancestryAA	0.000392917	-0.209057
All Subtypes, Stage 4	ENSG00000137133	HINT2	ancestryAA	0.000393262	-0.110675
All Subtypes, Stage 4	ENSG00000104611	SH2D4A	ancestryAA	0.000395048	-0.255645
All Subtypes, Stage 4	ENSG00000206203	TSSK2	ancestryAA	0.000397374	0.137125
All Subtypes, Stage 4	ENSG00000091490	SEL1L3	ancestryAA	0.000397826	0.208052
All Subtypes, Stage 4	ENSG00000030110	BAK1	ancestryAA	0.000397962	0.0970221
All Subtypes, Stage 4	ENSG00000174628	IQCK	ancestryAA	0.000398057	-0.119535
All Subtypes, Stage 4	ENSG00000122386	ZNF205	ancestryAA	0.000399065	-0.0950768
All Subtypes, Stage 4	ENSG00000177119	ANO6	ancestryAA	0.000399893	-0.0880684
All Subtypes, Stage 4	ENSG00000042781	USH2A	ancestryAA	0.000400469	-0.26682
All Subtypes, Stage 4	ENSG00000123297	TSFM	ancestryAA	0.000401301	0.0899193
All Subtypes, Stage 4	ENSG00000165169	DYNLT3	ancestryAA	0.000406165	-0.105814
All Subtypes, Stage 4	ENSG00000168078	PBK	ancestryAA	0.000406599	0.225628
All Subtypes, Stage 4	ENSG00000184432	COPB2	ancestryAA	0.000406722	-0.0829041
All Subtypes, Stage 4	ENSG00000174013	FBXO45	ancestryAA	0.000409511	0.0956067
All Subtypes, Stage 4	ENSG00000221970	OR2A1	ancestryAA	0.000409784	-0.166439
All Subtypes, Stage 4	ENSG00000136205	TNS3	ancestryAA	0.000411009	-0.113682
All Subtypes, Stage 4	ENSG00000161944	ASGR2	ancestryAA	0.000412977	-0.54929
All Subtypes, Stage 4	ENSG00000143028	SYPL2	ancestryAA	0.00041341	-0.278617
All Subtypes, Stage 4	ENSG00000138175	ARL3	ancestryAA	0.00041476	-0.11362
All Subtypes, Stage 4	ENSG00000241935	HOGA1	ancestryAA	0.000415484	-0.342488
All Subtypes, Stage 4	ENSG00000180767	CHST13	ancestryAA	0.000416849	-0.350082
All Subtypes, Stage 4	ENSG00000189058	APOD	ancestryAA	0.000417876	-0.443983
All Subtypes, Stage 4	ENSG00000101350	KIF3B	ancestryAA	0.000418757	-0.0869063
All Subtypes, Stage 4	ENSG00000130173	C19orf80	ancestryAA	0.000426521	-0.233382
All Subtypes, Stage 4	ENSG00000140264	SERF2	ancestryAA	0.000430625	-0.0816989
All Subtypes, Stage 4	ENSG00000186918	ZNF395	ancestryAA	0.000433556	-0.127951
All Subtypes, Stage 4	ENSG00000013810	TACC3	ancestryAA	0.000437024	0.134964
All Subtypes, Stage 4	ENSG00000173230	GOLGB1	ancestryAA	0.000438212	-0.0795495
All Subtypes, Stage 4	ENSG00000075336	TIMM21	ancestryAA	0.000441811	0.0123518
All Subtypes, Stage 4	ENSG00000105971	CAV2	ancestryAA	0.000443923	0.174041
All Subtypes, Stage 4	ENSG00000130540	SULT4A1	ancestryAA	0.000446305	0.496578
All Subtypes, Stage 4	ENSG00000183570	PCBP3	ancestryAA	0.00044897	0.277722
All Subtypes, Stage 4	ENSG00000152433	ZNF547	ancestryAA	0.000449357	-0.130809
All Subtypes, Stage 4	ENSG00000163629	PTPN13	ancestryAA	0.000449608	-0.168111
All Subtypes, Stage 4	ENSG00000179363	TMEM31	ancestryAA	0.000450205	0.261951
All Subtypes, Stage 4	ENSG00000178726	THBD	ancestryAA	0.000454572	-0.203215
All Subtypes, Stage 4	ENSG00000105419	MEIS3	ancestryAA	0.000455542	-0.199862
All Subtypes, Stage 4	ENSG00000177663	IL17RA	ancestryAA	0.000456058	-0.114912
All Subtypes, Stage 4	ENSG00000164972	C9orf24	ancestryAA	0.000456443	0.183012
All Subtypes, Stage 4	ENSG00000170734	POLH	ancestryAA	0.000457311	0.115534
All Subtypes, Stage 4	ENSG00000163331	DAPL1	ancestryAA	0.000458278	-0.501309
All Subtypes, Stage 4	ENSG00000147364	FBXO25	ancestryAA	0.000459011	-0.108407
All Subtypes, Stage 4	ENSG00000175130	MARCKSL1	ancestryAA	0.000459732	0.133819
All Subtypes, Stage 4	ENSG00000186652	PRG2	ancestryAA	0.000460862	0.261155
All Subtypes, Stage 4	ENSG00000154274	C4orf19	ancestryAA	0.000462117	-0.220767
All Subtypes, Stage 4	ENSG00000176261	ZBTB8OS	ancestryAA	0.000462541	-0.132792
All Subtypes, Stage 4	ENSG00000156253	RWDD2B	ancestryAA	0.000463178	0.0904916
All Subtypes, Stage 4	ENSG00000165572	KBTBD6	ancestryAA	0.000466499	0.0879266
All Subtypes, Stage 4	ENSG00000138078	PREPL	ancestryAA	0.000467851	-0.0841611
All Subtypes, Stage 4	ENSG00000141040	ZNF287	ancestryAA	0.000467874	-0.127541
All Subtypes, Stage 4	ENSG00000161036	LRWD1	ancestryAA	0.000468995	0.096502
All Subtypes, Stage 4	ENSG00000130713	EXOSC2	ancestryAA	0.000469688	0.0764134
All Subtypes, Stage 4	ENSG00000103479	RBL2	ancestryAA	0.000473007	-0.101308
All Subtypes, Stage 4	ENSG00000203814	HIST2H2BF	ancestryAA	0.000473888	0.175327
All Subtypes, Stage 4	ENSG00000115902	SLC1A4	ancestryAA	0.00047534	-0.151923
All Subtypes, Stage 4	ENSG00000100908	EMC9	ancestryAA	0.000475839	-0.0924776
All Subtypes, Stage 4	ENSG00000112812	PRSS16	ancestryAA	0.000476473	0.283854
All Subtypes, Stage 4	ENSG00000110046	ATG2A	ancestryAA	0.000476581	-0.0944305
All Subtypes, Stage 4	ENSG00000154035	C17orf103	ancestryAA	0.00047671	-0.125797
All Subtypes, Stage 4	ENSG00000149930	TAOK2	ancestryAA	0.00047943	-0.0712776
All Subtypes, Stage 4	ENSG00000087916	SLC6A14	ancestryAA	0.000480419	0.538552
All Subtypes, Stage 4	ENSG00000134590	FAM127A	ancestryAA	0.000480865	0.112921
All Subtypes, Stage 4	ENSG00000186638	KIF24	ancestryAA	0.000480883	0.135173
All Subtypes, Stage 4	ENSG00000121289	CEP89	ancestryAA	0.000481324	0.0849918
All Subtypes, Stage 4	ENSG00000152465	NMT2	ancestryAA	0.000481592	0.107653
All Subtypes, Stage 4	ENSG00000143797	MBOAT2	ancestryAA	0.000482987	-0.166137
All Subtypes, Stage 4	ENSG00000083123	BCKDHB	ancestryAA	0.000484289	-0.108941
All Subtypes, Stage 4	ENSG00000125895	TMEM74B	ancestryAA	0.000485676	-0.224582
All Subtypes, Stage 4	ENSG00000006210	CX3CL1	ancestryAA	0.000486678	0.270491
All Subtypes, Stage 4	ENSG00000038532	CLEC16A	ancestryAA	0.000487135	-0.0971341
All Subtypes, Stage 4	ENSG00000163209	SPRR3	ancestryAA	0.000488587	-0.12254
All Subtypes, Stage 4	ENSG00000196459	TRAPPC2	ancestryAA	0.000490296	0.0916064
All Subtypes, Stage 4	ENSG00000213927	CCL27	ancestryAA	0.000491853	-0.336614
All Subtypes, Stage 4	ENSG00000125089	SH3TC1	ancestryAA	0.000492151	-0.133868
All Subtypes, Stage 4	ENSG00000018625	ATP1A2	ancestryAA	0.000492228	-0.441791
All Subtypes, Stage 4	ENSG00000162910	MRPL55	ancestryAA	0.000495462	-0.0904119
All Subtypes, Stage 4	ENSG00000083857	FAT1	ancestryAA	0.000497822	0.207405
All Subtypes, Stage 4	ENSG00000105254	TBCB	ancestryAA	0.00049936	0.0924775
All Subtypes, Stage 4	ENSG00000088888	MAVS	ancestryAA	0.000501784	-0.0749705
All Subtypes, Stage 4	ENSG00000122042	UBL3	ancestryAA	0.000503821	-0.118045
All Subtypes, Stage 4	ENSG00000144560	VGLL4	ancestryAA	0.000505725	0.091974
All Subtypes, Stage 4	ENSG00000182256	GABRG3	ancestryAA	0.000506892	0.621677
All Subtypes, Stage 4	ENSG00000171861	RNMTL1	ancestryAA	0.000508175	0.0819764
All Subtypes, Stage 4	ENSG00000120329	SLC25A2	ancestryAA	0.000509679	0.540004
All Subtypes, Stage 4	ENSG00000079385	CEACAM1	ancestryAA	0.000510082	-0.231005
All Subtypes, Stage 4	ENSG00000172340	SUCLG2	ancestryAA	0.00051024	-0.113879
All Subtypes, Stage 4	ENSG00000181873	IBA57	ancestryAA	0.000518019	0.111189
All Subtypes, Stage 4	ENSG00000171045	TSNARE1	ancestryAA	0.000518953	0.129746
All Subtypes, Stage 4	ENSG00000002834	LASP1	ancestryAA	0.000519285	-0.125541
All Subtypes, Stage 4	ENSG00000205021	CCL3L1	ancestryAA	0.000523971	0.340293
All Subtypes, Stage 4	ENSG00000160182	TFF1	ancestryAA	0.000524306	-0.581746
All Subtypes, Stage 4	ENSG00000168081	PNOC	ancestryAA	0.000524611	0.401337
All Subtypes, Stage 4	ENSG00000151474	FRMD4A	ancestryAA	0.000528513	0.11812
All Subtypes, Stage 4	ENSG00000121380	BCL2L14	ancestryAA	0.000529584	-0.0462282
All Subtypes, Stage 4	ENSG00000181938	GINS3	ancestryAA	0.000530544	0.124053
All Subtypes, Stage 4	ENSG00000138028	CGREF1	ancestryAA	0.000542108	0.200929
All Subtypes, Stage 4	ENSG00000148429	USP6NL	ancestryAA	0.000542683	0.115936
All Subtypes, Stage 4	ENSG00000166426	CRABP1	ancestryAA	0.00054734	0.562955
All Subtypes, Stage 4	ENSG00000148343	FAM73B	ancestryAA	0.000550283	-0.0824279
All Subtypes, Stage 4	ENSG00000213024	NUP62	ancestryAA	0.000553997	0.0998574
All Subtypes, Stage 4	ENSG00000174177	CTU2	ancestryAA	0.000554867	0.0975848
All Subtypes, Stage 4	ENSG00000152904	GGPS1	ancestryAA	0.00055487	-0.110748
All Subtypes, Stage 4	ENSG00000141506	PIK3R5	ancestryAA	0.000556257	-0.170666
All Subtypes, Stage 4	ENSG00000140326	CDAN1	ancestryAA	0.000558751	-0.0755469
All Subtypes, Stage 4	ENSG00000141738	GRB7	ancestryAA	0.000563352	0.326791
All Subtypes, Stage 4	ENSG00000040199	PHLPP2	ancestryAA	0.000565605	0.0858568
All Subtypes, Stage 4	ENSG00000005471	ABCB4	ancestryAA	0.000565609	-0.368266
All Subtypes, Stage 4	ENSG00000108556	CHRNE	ancestryAA	0.000566462	-0.147626
All Subtypes, Stage 4	ENSG00000167173	C15orf39	ancestryAA	0.000568961	0.125371
All Subtypes, Stage 4	ENSG00000095637	SORBS1	ancestryAA	0.000570879	-0.189471
All Subtypes, Stage 4	ENSG00000077235	GTF3C1	ancestryAA	0.000570901	-0.0854733
All Subtypes, Stage 4	ENSG00000171777	RASGRP4	ancestryAA	0.000573219	-0.187463
All Subtypes, Stage 4	ENSG00000147100	SLC16A2	ancestryAA	0.000573526	-0.191496
All Subtypes, Stage 4	ENSG00000186088	GSAP	ancestryAA	0.000574513	-0.117858
All Subtypes, Stage 4	ENSG00000123106	CCDC91	ancestryAA	0.000579062	-0.101411
All Subtypes, Stage 4	ENSG00000162836	ACP6	ancestryAA	0.000579437	-0.158352
All Subtypes, Stage 4	ENSG00000167965	MLST8	ancestryAA	0.000580386	-0.100694
All Subtypes, Stage 4	ENSG00000039123	SKIV2L2	ancestryAA	0.000583425	-0.0778498
All Subtypes, Stage 4	ENSG00000125520	SLC2A4RG	ancestryAA	0.000584836	-0.129432
All Subtypes, Stage 4	ENSG00000100053	CRYBB3	ancestryAA	0.000586924	-0.163358
All Subtypes, Stage 4	ENSG00000169684	CHRNA5	ancestryAA	0.000588732	0.322852
All Subtypes, Stage 4	ENSG00000144161	ZC3H8	ancestryAA	0.000589648	0.081308
All Subtypes, Stage 4	ENSG00000127184	COX7C	ancestryAA	0.000590785	-0.114607
All Subtypes, Stage 4	ENSG00000159674	SPON2	ancestryAA	0.000594562	0.286728
All Subtypes, Stage 4	ENSG00000118162	KPTN	ancestryAA	0.000594993	-0.11588
All Subtypes, Stage 4	ENSG00000110844	PRPF40B	ancestryAA	0.000595416	-0.0853437
All Subtypes, Stage 4	ENSG00000105219	CNTD2	ancestryAA	0.000596931	-0.345157
All Subtypes, Stage 4	ENSG00000136918	WDR38	ancestryAA	0.000596987	0.193179
All Subtypes, Stage 4	ENSG00000124532	MRS2	ancestryAA	0.000598171	0.0734833
All Subtypes, Stage 4	ENSG00000179168	GGN	ancestryAA	0.000599171	0.129909
All Subtypes, Stage 4	ENSG00000136758	YME1L1	ancestryAA	0.000599534	0.0737451
All Subtypes, Stage 4	ENSG00000118849	RARRES1	ancestryAA	0.00060021	0.346222
All Subtypes, Stage 4	ENSG00000105519	CAPS	ancestryAA	0.000601397	0.170833
All Subtypes, Stage 4	ENSG00000019186	CYP24A1	ancestryAA	0.000601749	0.573491
All Subtypes, Stage 4	ENSG00000128309	MPST	ancestryAA	0.000606544	0.155429
All Subtypes, Stage 4	ENSG00000187240	DYNC2H1	ancestryAA	0.000606968	-0.145664
All Subtypes, Stage 4	ENSG00000100241	SBF1	ancestryAA	0.000609955	0.14348
All Subtypes, Stage 4	ENSG00000160439	RDH13	ancestryAA	0.000611877	-0.119885
All Subtypes, Stage 4	ENSG00000256294	ZNF225	ancestryAA	0.00061211	-0.0915744
All Subtypes, Stage 4	ENSG00000212807	OR2A42	ancestryAA	0.000612806	-0.433129
All Subtypes, Stage 4	ENSG00000089248	ERP29	ancestryAA	0.000613241	-0.0821978
All Subtypes, Stage 4	ENSG00000184182	UBE2F	ancestryAA	0.000615928	0.0821577
All Subtypes, Stage 4	ENSG00000091039	OSBPL8	ancestryAA	0.000622721	-0.130024
All Subtypes, Stage 4	ENSG00000164087	POC1A	ancestryAA	0.000622973	0.146101
All Subtypes, Stage 4	ENSG00000189143	CLDN4	ancestryAA	0.000626756	0.186109
All Subtypes, Stage 4	ENSG00000196715	VKORC1L1	ancestryAA	0.000627185	0.0867395
All Subtypes, Stage 4	ENSG00000251247	ZNF345	ancestryAA	0.000630862	0.107392
All Subtypes, Stage 4	ENSG00000122779	TRIM24	ancestryAA	0.000633092	0.104511
All Subtypes, Stage 4	ENSG00000148677	ANKRD1	ancestryAA	0.000635293	-0.207085
All Subtypes, Stage 4	ENSG00000130513	GDF15	ancestryAA	0.0006408	-0.32363
All Subtypes, Stage 4	ENSG00000108861	DUSP3	ancestryAA	0.00064128	-0.0879506
All Subtypes, Stage 4	ENSG00000092009	CMA1	ancestryAA	0.000642387	-0.246349
All Subtypes, Stage 4	ENSG00000156983	BRPF1	ancestryAA	0.000643126	0.0967848
All Subtypes, Stage 4	ENSG00000164406	LEAP2	ancestryAA	0.000646032	-0.287739
All Subtypes, Stage 4	ENSG00000241399	CD302	ancestryAA	0.000647259	-0.211427
All Subtypes, Stage 4	ENSG00000140455	USP3	ancestryAA	0.000650832	-0.0912914
All Subtypes, Stage 4	ENSG00000077721	UBE2A	ancestryAA	0.00065183	0.0684126
All Subtypes, Stage 4	ENSG00000137337	MDC1	ancestryAA	0.00065397	0.182669
All Subtypes, Stage 4	ENSG00000151948	GLT1D1	ancestryAA	0.000654965	-0.419093
All Subtypes, Stage 4	ENSG00000196418	ZNF124	ancestryAA	0.000657451	0.117274
All Subtypes, Stage 4	ENSG00000110104	CCDC86	ancestryAA	0.000661347	0.131016
All Subtypes, Stage 4	ENSG00000128482	RNF112	ancestryAA	0.000664265	0.273371
All Subtypes, Stage 4	ENSG00000100983	GSS	ancestryAA	0.000665367	-0.0193622
All Subtypes, Stage 4	ENSG00000169372	CRADD	ancestryAA	0.000666148	-0.0982627
All Subtypes, Stage 4	ENSG00000134333	LDHA	ancestryAA	0.000668538	0.123554
All Subtypes, Stage 4	ENSG00000170310	STX8	ancestryAA	0.000670796	-0.0712897
All Subtypes, Stage 4	ENSG00000178385	PLEKHM3	ancestryAA	0.000672745	0.104252
All Subtypes, Stage 4	ENSG00000012232	EXTL3	ancestryAA	0.000675416	0.0988636
All Subtypes, Stage 4	ENSG00000118113	MMP8	ancestryAA	0.000676612	-0.833001
All Subtypes, Stage 4	ENSG00000116350	SRSF4	ancestryAA	0.000684393	0.0598711
All Subtypes, Stage 4	ENSG00000169906	S100G	ancestryAA	0.000684796	0.0122337
All Subtypes, Stage 4	ENSG00000254827	SLC22A18AS	ancestryAA	0.000685473	-0.253849
All Subtypes, Stage 4	ENSG00000206053	HN1L	ancestryAA	0.000688843	-0.137021
All Subtypes, Stage 4	ENSG00000131747	TOP2A	ancestryAA	0.000691157	0.194705
All Subtypes, Stage 4	ENSG00000143502	SUSD4	ancestryAA	0.000692895	-0.268506
All Subtypes, Stage 4	ENSG00000183826	BTBD9	ancestryAA	0.000695287	-0.00320667
All Subtypes, Stage 4	ENSG00000144445	KANSL1L	ancestryAA	0.000696773	0.0988313
All Subtypes, Stage 4	ENSG00000029559	IBSP	ancestryAA	0.000700302	-0.776551
All Subtypes, Stage 4	ENSG00000138190	EXOC6	ancestryAA	0.000700815	-0.106674
All Subtypes, Stage 4	ENSG00000113303	BTNL8	ancestryAA	0.000707648	0.569526
All Subtypes, Stage 4	ENSG00000204560	DHX16	ancestryAA	0.000714086	0.0836792
All Subtypes, Stage 4	ENSG00000095464	PDE6C	ancestryAA	0.000717498	0.129441
All Subtypes, Stage 4	ENSG00000131795	RBM8A	ancestryAA	0.000717621	0.0846666
All Subtypes, Stage 4	ENSG00000212747	FAM127C	ancestryAA	0.00071828	0.155226
All Subtypes, Stage 4	ENSG00000174840	PDE12	ancestryAA	0.000719043	0.0837255
All Subtypes, Stage 4	ENSG00000165502	RPL36AL	ancestryAA	0.000719246	-0.110355
All Subtypes, Stage 4	ENSG00000204710	SPDYC	ancestryAA	0.000720065	0.470427
All Subtypes, Stage 4	ENSG00000182568	SATB1	ancestryAA	0.00072178	0.167809
All Subtypes, Stage 4	ENSG00000100336	APOL4	ancestryAA	0.000730519	-0.20802
All Subtypes, Stage 4	ENSG00000103174	NAGPA	ancestryAA	0.000731759	-0.0820613
All Subtypes, Stage 4	ENSG00000197562	RAB40C	ancestryAA	0.000733097	-0.10998
All Subtypes, Stage 4	ENSG00000136267	DGKB	ancestryAA	0.000733258	0.0115035
All Subtypes, Stage 4	ENSG00000103091	WDR59	ancestryAA	0.000739868	0.0733206
All Subtypes, Stage 4	ENSG00000120341	SEC16B	ancestryAA	0.000743285	-0.176689
All Subtypes, Stage 4	ENSG00000198865	CCDC152	ancestryAA	0.000746147	-0.17575
All Subtypes, Stage 4	ENSG00000164287	CDC20B	ancestryAA	0.000747181	-0.770449
All Subtypes, Stage 4	ENSG00000187522	HSPA14	ancestryAA	0.000753959	0.095494
All Subtypes, Stage 4	ENSG00000181450	ZNF678	ancestryAA	0.000755617	-0.110909
All Subtypes, Stage 4	ENSG00000184634	MED12	ancestryAA	0.000756278	0.0552909
All Subtypes, Stage 4	ENSG00000119686	FLVCR2	ancestryAA	0.000764559	0.150212
All Subtypes, Stage 4	ENSG00000167565	SERTAD3	ancestryAA	0.00077756	-0.104943
All Subtypes, Stage 4	ENSG00000204387	C6orf48	ancestryAA	0.000777946	0.16981
All Subtypes, Stage 4	ENSG00000060709	RIMBP2	ancestryAA	0.000778217	-0.536312
All Subtypes, Stage 4	ENSG00000137944	CCBL2	ancestryAA	0.000779339	0.0825889
All Subtypes, Stage 4	ENSG00000138769	CDKL2	ancestryAA	0.000782748	0.56126
All Subtypes, Stage 4	ENSG00000162302	RPS6KA4	ancestryAA	0.000785594	0.0953426
All Subtypes, Stage 4	ENSG00000142599	RERE	ancestryAA	0.000786871	-0.079781
All Subtypes, Stage 4	ENSG00000107443	CCNJ	ancestryAA	0.000790622	0.118202
All Subtypes, Stage 4	ENSG00000242732	RGAG4	ancestryAA	0.000794063	-0.194457
All Subtypes, Stage 4	ENSG00000243543	WFDC6	ancestryAA	0.000796149	-0.467824
All Subtypes, Stage 4	ENSG00000105552	BCAT2	ancestryAA	0.000798211	-0.121382
All Subtypes, Stage 4	ENSG00000058673	ZC3H11A	ancestryAA	0.000798771	-0.0709585
All Subtypes, Stage 4	ENSG00000050426	LETMD1	ancestryAA	0.000805195	-0.0817859
All Subtypes, Stage 4	ENSG00000160310	PRMT2	ancestryAA	0.000805603	0.0801959
All Subtypes, Stage 4	ENSG00000204020	LIPN	ancestryAA	0.000810222	-0.385535
All Subtypes, Stage 4	ENSG00000204361	NXPE2	ancestryAA	0.000810644	-0.0146099
All Subtypes, Stage 4	ENSG00000143001	TMEM61	ancestryAA	0.000812237	0.298764
All Subtypes, Stage 4	ENSG00000132485	ZRANB2	ancestryAA	0.000817377	0.0716025
All Subtypes, Stage 4	ENSG00000223443	USP17L2	ancestryAA	0.00081774	-0.237616
All Subtypes, Stage 4	ENSG00000215193	PEX26	ancestryAA	0.000818727	0.0794425
All Subtypes, Stage 4	ENSG00000214534	ZNF705E	ancestryAA	0.000820636	-0.18686
All Subtypes, Stage 4	ENSG00000148204	CRB2	ancestryAA	0.000822799	-0.0442738
All Subtypes, Stage 4	ENSG00000077274	CAPN6	ancestryAA	0.000825136	0.469711
All Subtypes, Stage 4	ENSG00000267060	PTGES3L	ancestryAA	0.000830395	-0.0145133
All Subtypes, Stage 4	ENSG00000144824	PHLDB2	ancestryAA	0.000830816	-0.169709
All Subtypes, Stage 4	ENSG00000121542	SEC22A	ancestryAA	0.000832147	-0.0770226
All Subtypes, Stage 4	ENSG00000133477	FAM83F	ancestryAA	0.000834399	0.213504
All Subtypes, Stage 4	ENSG00000142188	TMEM50B	ancestryAA	0.000843094	-0.110352
All Subtypes, Stage 4	ENSG00000109118	PHF12	ancestryAA	0.0008436	-0.0949669
All Subtypes, Stage 4	ENSG00000170684	ZNF296	ancestryAA	0.000845126	-0.193333
All Subtypes, Stage 4	ENSG00000155729	KCTD18	ancestryAA	0.000845174	-0.0555858
All Subtypes, Stage 4	ENSG00000117697	NSL1	ancestryAA	0.000846006	-0.0743819
All Subtypes, Stage 4	ENSG00000111181	SLC6A12	ancestryAA	0.000851931	-0.300585
All Subtypes, Stage 4	ENSG00000152457	DCLRE1C	ancestryAA	0.000852431	0.124389
All Subtypes, Stage 4	ENSG00000173581	CCDC106	ancestryAA	0.000853433	-0.122072
All Subtypes, Stage 4	ENSG00000137274	BPHL	ancestryAA	0.000853781	-0.114566
All Subtypes, Stage 4	ENSG00000164040	PGRMC2	ancestryAA	0.000855698	-0.0898759
All Subtypes, Stage 4	ENSG00000118096	IFT46	ancestryAA	0.000857016	-0.131849
All Subtypes, Stage 4	ENSG00000106636	YKT6	ancestryAA	0.000858752	0.0776312
All Subtypes, Stage 4	ENSG00000168827	GFM1	ancestryAA	0.000860492	-0.0899151
All Subtypes, Stage 4	ENSG00000070182	SPTB	ancestryAA	0.000862106	-0.451313
All Subtypes, Stage 4	ENSG00000139574	NPFF	ancestryAA	0.000862612	-0.100504
All Subtypes, Stage 4	ENSG00000188725	SMIM15	ancestryAA	0.000869648	-0.0737418
All Subtypes, Stage 4	ENSG00000078900	TP73	ancestryAA	0.000869853	-0.223955
All Subtypes, Stage 4	ENSG00000006837	CDKL3	ancestryAA	0.000869923	-0.102517
All Subtypes, Stage 4	ENSG00000167978	SRRM2	ancestryAA	0.000871012	-0.0813303
All Subtypes, Stage 4	ENSG00000010310	GIPR	ancestryAA	0.000871222	-0.26203
All Subtypes, Stage 4	ENSG00000176222	ZNF404	ancestryAA	0.000879449	-0.14587
All Subtypes, Stage 4	ENSG00000185658	BRWD1	ancestryAA	0.000884479	-0.0900519
All Subtypes, Stage 4	ENSG00000128973	CLN6	ancestryAA	0.000886475	0.0919763
All Subtypes, Stage 4	ENSG00000019991	HGF	ancestryAA	0.000888054	-0.249578
All Subtypes, Stage 4	ENSG00000267680	ZNF224	ancestryAA	0.000888232	-0.0818625
All Subtypes, Stage 4	ENSG00000146007	ZMAT2	ancestryAA	0.000890573	-0.0918014
All Subtypes, Stage 4	ENSG00000178878	APOLD1	ancestryAA	0.000892607	0.214761
All Subtypes, Stage 4	ENSG00000196427	NBPF4	ancestryAA	0.00089625	-0.544103
All Subtypes, Stage 4	ENSG00000103152	MPG	ancestryAA	0.000907046	-0.0959053
All Subtypes, Stage 4	ENSG00000012223	LTF	ancestryAA	0.000909628	-0.701331
All Subtypes, Stage 4	ENSG00000165757	KIAA1462	ancestryAA	0.000909821	0.166362
All Subtypes, Stage 4	ENSG00000066777	ARFGEF1	ancestryAA	0.00091246	0.10023
All Subtypes, Stage 4	ENSG00000160209	PDXK	ancestryAA	0.000913068	0.107879
All Subtypes, Stage 4	ENSG00000248099	INSL3	ancestryAA	0.000914775	0.0101553
All Subtypes, Stage 4	ENSG00000163959	SLC51A	ancestryAA	0.000916652	-0.240618
All Subtypes, Stage 4	ENSG00000197943	PLCG2	ancestryAA	0.000919262	0.181568
All Subtypes, Stage 4	ENSG00000119457	SLC46A2	ancestryAA	0.000920705	-0.150421
All Subtypes, Stage 4	ENSG00000123454	DBH	ancestryAA	0.000923437	-0.345576
All Subtypes, Stage 4	ENSG00000091640	SPAG7	ancestryAA	0.000927676	-0.0669485
All Subtypes, Stage 4	ENSG00000125898	FAM110A	ancestryAA	0.000928365	-0.152052
All Subtypes, Stage 4	ENSG00000244274	DBNDD2	ancestryAA	0.000928975	0.00255771
All Subtypes, Stage 4	ENSG00000267596	CCL15	ancestryAA	0.000929719	-0.553193
All Subtypes, Stage 4	ENSG00000105058	FAM32A	ancestryAA	0.000932001	0.0652113
All Subtypes, Stage 4	ENSG00000103187	COTL1	ancestryAA	0.00093233	0.157517
All Subtypes, Stage 4	ENSG00000197446	CYP2F1	ancestryAA	0.000938634	0.357037
All Subtypes, Stage 4	ENSG00000167615	LENG8	ancestryAA	0.00093924	-0.165706
All Subtypes, Stage 4	ENSG00000104147	OIP5	ancestryAA	0.000943008	0.12604
All Subtypes, Stage 4	ENSG00000169136	ATF5	ancestryAA	0.000949694	-0.308109
All Subtypes, Stage 4	ENSG00000157764	BRAF	ancestryAA	0.000950829	0.0843921
All Subtypes, Stage 4	ENSG00000164597	COG5	ancestryAA	0.000951724	-0.0706754
All Subtypes, Stage 4	ENSG00000162073	PAQR4	ancestryAA	0.000953863	-0.172527
All Subtypes, Stage 4	ENSG00000162775	RBM15	ancestryAA	0.000958375	0.0725351
All Subtypes, Stage 4	ENSG00000148481	FAM188A	ancestryAA	0.000961821	-0.0957298
All Subtypes, Stage 4	ENSG00000196890	HIST3H2BB	ancestryAA	0.000963848	0.229836
All Subtypes, Stage 4	ENSG00000186272	ZNF17	ancestryAA	0.000968529	-0.0930036
All Subtypes, Stage 4	ENSG00000048707	VPS13D	ancestryAA	0.000975895	-0.0676608
All Subtypes, Stage 4	ENSG00000135503	ACVR1B	ancestryAA	0.000977444	-0.0885605
All Subtypes, Stage 4	ENSG00000123136	DDX39A	ancestryAA	0.000982416	0.124133
All Subtypes, Stage 4	ENSG00000114455	HHLA2	ancestryAA	0.00098999	0.159919
All Subtypes, Stage 4	ENSG00000009844	VTA1	ancestryAA	0.000995819	0.0879061
All Subtypes, Stage 4	ENSG00000203722	RAET1G	ancestryAA	0.00099828	0.202577
All Subtypes, Stage 4	ENSG00000186648	LRRC16B	ancestryAA	0.000998944	-0.212016
All Subtypes, Stage 4	ENSG00000203791	METTL10	ancestryAA	0.00100114	0.0730879
All Subtypes, Stage 4	ENSG00000113141	IK	ancestryAA	0.00100513	-0.0762832
All Subtypes, Stage 4	ENSG00000171246	NPTX1	ancestryAA	0.00100933	0.0768405
All Subtypes, Stage 4	ENSG00000159658	EFCAB14	ancestryAA	0.00101032	-0.0660257
All Subtypes, Stage 4	ENSG00000165188	RNF183	ancestryAA	0.00101542	0.0218977
All Subtypes, Stage 4	ENSG00000100167	3-Sep	ancestryAA	0.00101912	0.254593
All Subtypes, Stage 4	ENSG00000117394	SLC2A1	ancestryAA	0.00102004	0.183137
All Subtypes, Stage 4	ENSG00000145451	GLRA3	ancestryAA	0.0010209	0.729681
All Subtypes, Stage 4	ENSG00000138663	COPS4	ancestryAA	0.00102127	-0.0701577
All Subtypes, Stage 4	ENSG00000182752	PAPPA	ancestryAA	0.00102429	-0.236852
All Subtypes, Stage 4	ENSG00000135314	KHDC1	ancestryAA	0.00102646	0.196195
All Subtypes, Stage 4	ENSG00000006025	OSBPL7	ancestryAA	0.00102706	-0.133321
All Subtypes, Stage 4	ENSG00000119688	ABCD4	ancestryAA	0.00103162	-0.0647875
All Subtypes, Stage 4	ENSG00000183798	EMILIN3	ancestryAA	0.00104225	0.394413
All Subtypes, Stage 4	ENSG00000037749	MFAP3	ancestryAA	0.0010428	-0.0836322
All Subtypes, Stage 4	ENSG00000196177	ACADSB	ancestryAA	0.0010469	-0.234478
All Subtypes, Stage 4	ENSG00000100297	MCM5	ancestryAA	0.00104953	0.111522
All Subtypes, Stage 4	ENSG00000145817	YIPF5	ancestryAA	0.00105379	-0.0710454
All Subtypes, Stage 4	ENSG00000136710	CCDC115	ancestryAA	0.00105782	-0.0816229
All Subtypes, Stage 4	ENSG00000198055	GRK6	ancestryAA	0.00106862	0.105541
All Subtypes, Stage 4	ENSG00000198932	GPRASP1	ancestryAA	0.00107106	-0.118929
All Subtypes, Stage 4	ENSG00000160999	SH2B2	ancestryAA	0.0010726	0.177142
All Subtypes, Stage 4	ENSG00000140557	ST8SIA2	ancestryAA	0.00107484	0.567652
All Subtypes, Stage 4	ENSG00000066739	ATG2B	ancestryAA	0.0010783	-0.0771992
All Subtypes, Stage 4	ENSG00000164867	NOS3	ancestryAA	0.00107848	0.230447
All Subtypes, Stage 4	ENSG00000175106	TVP23C	ancestryAA	0.00108011	-0.135164
All Subtypes, Stage 4	ENSG00000142494	SLC47A1	ancestryAA	0.0010869	-0.311263
All Subtypes, Stage 4	ENSG00000187605	TET3	ancestryAA	0.0010875	0.082715
All Subtypes, Stage 4	ENSG00000125657	TNFSF9	ancestryAA	0.00108958	0.277028
All Subtypes, Stage 4	ENSG00000146802	TMEM168	ancestryAA	0.00109086	0.0807822
All Subtypes, Stage 4	ENSG00000118518	RNF146	ancestryAA	0.00109476	0.110677
All Subtypes, Stage 4	ENSG00000146856	AGBL3	ancestryAA	0.00110346	0.128833
All Subtypes, Stage 4	ENSG00000205502	C2CD4B	ancestryAA	0.00110533	-0.339496
All Subtypes, Stage 4	ENSG00000014257	ACPP	ancestryAA	0.0011099	-0.224553
All Subtypes, Stage 4	ENSG00000088280	ASAP3	ancestryAA	0.0011105	-0.129981
All Subtypes, Stage 4	ENSG00000136738	STAM	ancestryAA	0.00111218	0.0703496
All Subtypes, Stage 4	ENSG00000230989	HSBP1	ancestryAA	0.00111717	0.0994948
All Subtypes, Stage 4	ENSG00000145715	RASA1	ancestryAA	0.00111903	-0.0921738
All Subtypes, Stage 4	ENSG00000162086	ZNF75A	ancestryAA	0.001125	-0.103952
All Subtypes, Stage 4	ENSG00000133106	EPSTI1	ancestryAA	0.00112527	0.168963
All Subtypes, Stage 4	ENSG00000087191	PSMC5	ancestryAA	0.0011262	-0.0967147
All Subtypes, Stage 4	ENSG00000139974	SLC38A6	ancestryAA	0.00113105	-0.0877446
All Subtypes, Stage 4	ENSG00000162772	ATF3	ancestryAA	0.00113265	0.236377
All Subtypes, Stage 4	ENSG00000020633	RUNX3	ancestryAA	0.00113289	0.201918
All Subtypes, Stage 4	ENSG00000177272	KCNA3	ancestryAA	0.00113306	0.259756
All Subtypes, Stage 4	ENSG00000196911	KPNA5	ancestryAA	0.00113426	0.0984811
All Subtypes, Stage 4	ENSG00000129667	RHBDF2	ancestryAA	0.00113577	0.129409
All Subtypes, Stage 4	ENSG00000166183	ASPG	ancestryAA	0.00114124	-0.352649
All Subtypes, Stage 4	ENSG00000107960	OBFC1	ancestryAA	0.00114553	-0.0788584
All Subtypes, Stage 4	ENSG00000139624	CERS5	ancestryAA	0.00114832	-0.0773478
All Subtypes, Stage 4	ENSG00000164219	PGGT1B	ancestryAA	0.00114915	-0.0747736
All Subtypes, Stage 4	ENSG00000079308	TNS1	ancestryAA	0.00114995	-0.126001
All Subtypes, Stage 4	ENSG00000170653	ATF7	ancestryAA	0.00115236	-0.0618594
All Subtypes, Stage 4	ENSG00000197927	C2orf27A	ancestryAA	0.00115349	0.0611393
All Subtypes, Stage 4	ENSG00000170312	CDK1	ancestryAA	0.00115625	0.178104
All Subtypes, Stage 4	ENSG00000240065	PSMB9	ancestryAA	0.00115885	0.237525
All Subtypes, Stage 4	ENSG00000214787	MS4A4E	ancestryAA	0.00115889	-0.175708
All Subtypes, Stage 4	ENSG00000227184	EPPK1	ancestryAA	0.0011611	0.202827
All Subtypes, Stage 4	ENSG00000189079	ARID2	ancestryAA	0.00116232	-0.0734413
All Subtypes, Stage 4	ENSG00000102174	PHEX	ancestryAA	0.00116378	-0.0359206
All Subtypes, Stage 4	ENSG00000162722	TRIM58	ancestryAA	0.00117848	-0.592282
All Subtypes, Stage 4	ENSG00000160211	G6PD	ancestryAA	0.00117924	-0.267292
All Subtypes, Stage 4	ENSG00000135930	EIF4E2	ancestryAA	0.00118455	0.0504691
All Subtypes, Stage 4	ENSG00000115109	EPB41L5	ancestryAA	0.00118485	-0.152021
All Subtypes, Stage 4	ENSG00000022556	NLRP2	ancestryAA	0.00119401	0.350971
All Subtypes, Stage 4	ENSG00000141542	RAB40B	ancestryAA	0.00120048	0.126809
All Subtypes, Stage 4	ENSG00000134864	GGACT	ancestryAA	0.00120206	0.132835
All Subtypes, Stage 4	ENSG00000113593	PPWD1	ancestryAA	0.00120448	-0.0698644
All Subtypes, Stage 4	ENSG00000244462	RBM12	ancestryAA	0.00120683	0.0616297
All Subtypes, Stage 4	ENSG00000135312	HTR1B	ancestryAA	0.00120973	-0.0162049
All Subtypes, Stage 4	ENSG00000081051	AFP	ancestryAA	0.00120981	-0.616108
All Subtypes, Stage 4	ENSG00000187630	DHRS4L2	ancestryAA	0.00121016	-0.150277
All Subtypes, Stage 4	ENSG00000068615	REEP1	ancestryAA	0.00121592	-0.248524
All Subtypes, Stage 4	ENSG00000196104	SPOCK3	ancestryAA	0.00121719	-0.498947
All Subtypes, Stage 4	ENSG00000163625	WDFY3	ancestryAA	0.00122241	-0.0666701
All Subtypes, Stage 4	ENSG00000260027	HOXB7	ancestryAA	0.00122316	-0.25375
All Subtypes, Stage 4	ENSG00000186666	BCDIN3D	ancestryAA	0.00123138	-0.0942501
All Subtypes, Stage 4	ENSG00000168329	CX3CR1	ancestryAA	0.00123967	-0.240848
All Subtypes, Stage 4	ENSG00000167613	LAIR1	ancestryAA	0.00124261	0.16765
All Subtypes, Stage 4	ENSG00000089169	RPH3A	ancestryAA	0.00124407	-0.651169
All Subtypes, Stage 4	ENSG00000138821	SLC39A8	ancestryAA	0.00124408	-0.0371703
All Subtypes, Stage 4	ENSG00000167186	COQ7	ancestryAA	0.00124488	-0.0937515
All Subtypes, Stage 4	ENSG00000167110	GOLGA2	ancestryAA	0.00124515	-0.0733723
All Subtypes, Stage 4	ENSG00000197121	PGAP1	ancestryAA	0.00124587	0.133296
All Subtypes, Stage 4	ENSG00000249115	HAUS5	ancestryAA	0.0012469	0.11306
All Subtypes, Stage 4	ENSG00000126945	HNRNPH2	ancestryAA	0.00125097	-0.0701825
All Subtypes, Stage 4	ENSG00000082196	C1QTNF3	ancestryAA	0.00125184	-0.173765
All Subtypes, Stage 4	ENSG00000096433	ITPR3	ancestryAA	0.0012535	0.116946
All Subtypes, Stage 4	ENSG00000120333	MRPS14	ancestryAA	0.00126291	-0.0917736
All Subtypes, Stage 4	ENSG00000183389	OR56A4	ancestryAA	0.00126603	0.387207
All Subtypes, Stage 4	ENSG00000146067	FAM193B	ancestryAA	0.00126832	-0.0776689
All Subtypes, Stage 4	ENSG00000154144	TBRG1	ancestryAA	0.00127746	-0.0664434
All Subtypes, Stage 4	ENSG00000011201	KAL1	ancestryAA	0.00128709	-0.18455
All Subtypes, Stage 4	ENSG00000155761	SPAG17	ancestryAA	0.00128977	-0.341818
All Subtypes, Stage 4	ENSG00000082175	PGR	ancestryAA	0.00130018	-0.485959
All Subtypes, Stage 4	ENSG00000189052	CGB5	ancestryAA	0.0013045	-0.689134
All Subtypes, Stage 4	ENSG00000128245	YWHAH	ancestryAA	0.00130474	0.0766053
All Subtypes, Stage 4	ENSG00000163646	CLRN1	ancestryAA	0.00130586	-0.386579
All Subtypes, Stage 4	ENSG00000180573	HIST1H2AC	ancestryAA	0.0013068	0.0960074
All Subtypes, Stage 4	ENSG00000180879	SSR4	ancestryAA	0.00130975	0.0941633
All Subtypes, Stage 4	ENSG00000069018	TRPC7	ancestryAA	0.00131087	-0.0294203
All Subtypes, Stage 4	ENSG00000165943	MOAP1	ancestryAA	0.00132528	-0.115752
All Subtypes, Stage 4	ENSG00000130770	ATPIF1	ancestryAA	0.00132628	-0.0818165
All Subtypes, Stage 4	ENSG00000123407	HOXC12	ancestryAA	0.00132758	0.0185606
All Subtypes, Stage 4	ENSG00000138385	SSB	ancestryAA	0.00133579	0.0841225
All Subtypes, Stage 4	ENSG00000163491	NEK10	ancestryAA	0.00134382	-0.312907
All Subtypes, Stage 4	ENSG00000215375	MYL5	ancestryAA	0.00134924	-0.117055
All Subtypes, Stage 4	ENSG00000182103	FAM181B	ancestryAA	0.00135294	-0.107722
All Subtypes, Stage 4	ENSG00000101977	MCF2	ancestryAA	0.00135556	0.273852
All Subtypes, Stage 4	ENSG00000117971	CHRNB4	ancestryAA	0.00135964	0.337548
All Subtypes, Stage 4	ENSG00000134317	GRHL1	ancestryAA	0.00136003	0.177677
All Subtypes, Stage 4	ENSG00000082497	SERTAD4	ancestryAA	0.00136095	0.22664
All Subtypes, Stage 4	ENSG00000155755	TMEM237	ancestryAA	0.00136196	0.0897682
All Subtypes, Stage 4	ENSG00000178605	GTPBP6	ancestryAA	0.00136516	-0.0810144
All Subtypes, Stage 4	ENSG00000152022	LIX1L	ancestryAA	0.00137128	0.117568
All Subtypes, Stage 4	ENSG00000123374	CDK2	ancestryAA	0.00137723	0.0898889
All Subtypes, Stage 4	ENSG00000108774	RAB5C	ancestryAA	0.00137813	-0.0978546
All Subtypes, Stage 4	ENSG00000161958	FGF11	ancestryAA	0.00137949	0.262891
All Subtypes, Stage 4	ENSG00000160870	CYP3A7	ancestryAA	0.00138075	-0.341925
All Subtypes, Stage 4	ENSG00000091527	CDV3	ancestryAA	0.00138132	0.08748
All Subtypes, Stage 4	ENSG00000158578	ALAS2	ancestryAA	0.00138255	-0.585537
[truncated: 2,885 more rows]

## Sheet: HR+HER2-, All Stages
cohort	ensembl_gene	hgnc_symbol	coef	PValue_meta	logFC_meta
[truncated: 4,945 more rows]

[truncated: 5 more sheets: HR+HER2-, Stages I-III, HR+HER2-, Stage IV, Triple-Negative, All Stages, Triple-Negative, Stages I-III, Triple-Negative, Stage IV]
