# Supplementary material for: Molecular profiling of a real-world breast cancer cohort with genetically inferred ancestries reveals actionable tumor biology differences between European ancestry and African ancestry patient populations
Source: Breast Cancer Res. 2023 May 25;25:58. doi: 10.1186/s13058-023-01627-2 (PMC10210411; doi:10.1186/s13058-023-01627-2)
Supplement: Supplementary file 6 — Additional file 6: Table S5: Gene sets with significantly different enrichment between AA and EA patients across the entire cohort. [file 13058_2023_1627_MOESM6_ESM.xlsx]

## Sheet: differentialAnalysis_signif
	All Stages						Stages 1-3						Stage 4
	All subtypes		HR+ Her2-		TNBC		All subtypes		HR+ Her2-		TNBC		All subtypes		HR+ Her2-		TNBC
Gene Set	logFC	adj.P.Val	logFC	adj.P.Val	logFC	adj.P.Val	logFC	adj.P.Val	logFC	adj.P.Val	logFC	adj.P.Val	logFC	adj.P.Val	logFC	adj.P.Val	logFC	adj.P.Val
ERBB2_UP.V1_UP	-0.0186244	3.22899e-14	-0.0203026	5.39249e-07	-0.00350905	0.997726	-0.0133581	0.0390242	-0.0192834	0.293585	0.00318165	0.900846	-0.0192564	1.09115e-12	-0.0207138	3.94821e-06	-0.00757699	0.907752
CRX_DN.V1_UP	-0.00992553	3.22899e-14	-0.00902239	1.77698e-05	-0.00185351	0.997726	-0.00838668	0.0285675	-0.00701318	0.474609	-0.00621739	0.567168	-0.0101263	1.46234e-12	-0.00937818	7.75736e-05	-0.000531795	0.969909
LEF1_UP.V1_DN	-0.0179539	3.29395e-14	-0.0156115	2.10232e-05	-0.00542372	0.997726	-0.0135019	0.0466678	-0.0132168	0.471487	-0.0088804	0.712227	-0.0185432	1.09115e-12	-0.0160944	7.75736e-05	-0.00507879	0.907752
ESC_J1_UP_EARLY.V1_UP	-0.0122004	2.54874e-13	-0.0085238	0.00175349	-0.00180572	0.997726	-0.00926701	0.0529624	-0.00454129	0.7122	0.00537681	0.767673	-0.01257	3.61023e-12	-0.0092293	0.0020588	-0.00475247	0.907752
LTE2_UP.V1_UP	-0.0146751	5.86971e-13	-0.016913	5.39249e-07	-0.00670069	0.997726	-0.0127224	0.0285675	-0.0234107	0.188871	-0.00777147	0.752166	-0.0148027	5.15534e-11	-0.0160233	2.90234e-05	-0.00765131	0.907752
P53_DN.V2_DN	-0.00959876	1.20721e-11	-0.0109492	1.77698e-05	-0.00323742	0.997726	-0.0112197	0.00133696	-0.0122405	0.249517	-0.00625082	0.626157	-0.00925008	1.68029e-08	-0.0107542	0.000198766	-0.00215972	0.907752
CSR_EARLY_UP.V1_UP	0.0101326	9.3801e-11	0.0101928	0.000309017	0.00301048	0.997726	0.00768507	0.0746172	-0.000202662	0.992116	0.00554657	0.849485	0.0106148	1.27069e-09	0.0117818	0.0001289	0.00209507	0.918157
PDGF_UP.V1_DN	-0.0097593	9.3801e-11	-0.00884875	0.00105085	-0.00930075	0.877667	-0.0148428	0.000890576	-0.0142837	0.249517	-0.0148657	0.322746	-0.00879416	2.7243e-07	-0.00793054	0.00974776	-0.00668529	0.907752
HALLMARK_FATTY_ACID_METABOLISM	-0.0228933	4.59619e-10	-0.0224894	0.00127938	-0.00892928	0.997726	-0.0204874	0.00340976	-0.0248094	0.263195	-0.00970776	0.752166	-0.0229791	8.75902e-08	-0.022366	0.00734802	-0.00973103	0.907752
HALLMARK_SPERMATOGENESIS	0.0139657	2.19699e-09	0.0100113	0.0163978	0.00691061	0.997726	0.0164504	0.0285675	0.00876341	0.655171	0.00618537	0.881712	0.0134493	1.76837e-07	0.0101306	0.0267241	0.00710107	0.907752
PKCA_DN.V1_UP	-0.0168607	2.4225e-09	-0.0138391	0.0116976	-0.00884573	0.877667	-0.0156513	0.00133696	-0.0103282	0.471487	-0.00952011	0.567168	-0.0167946	4.16661e-07	-0.0146059	0.022094	-0.00930655	0.907752
ESC_V6.5_UP_EARLY.V1_UP	-0.0086343	6.9417e-09	-0.00566611	0.0269122	0.00016853	0.997726	-0.00574852	0.176971	-0.00401306	0.7122	0.00713734	0.576651	-0.00903202	3.27005e-08	-0.0059872	0.0342227	-0.00287875	0.907752
GCNP_SHH_UP_EARLY.V1_DN	-0.00870067	9.09787e-09	-0.00547104	0.0409679	-0.00251344	0.997726	-0.0105288	0.0265066	-0.00815246	0.474609	-0.00814083	0.567168	-0.00822217	1.11541e-06	-0.0050738	0.0948188	-0.00111013	0.960059
HALLMARK_REACTIVE_OXYGEN_SPECIES_PATHWAY	-0.0138676	3.53087e-08	-0.0156852	0.000765009	-0.0052968	0.997726	-0.0195903	0.00340976	-0.0181117	0.420023	-0.00519233	0.889141	-0.0126792	7.48701e-06	-0.0153288	0.00396625	-0.0054573	0.907752
HALLMARK_XENOBIOTIC_METABOLISM	-0.0309048	8.61313e-08	-0.0308312	0.00593509	-0.0103495	0.997726	-0.0241217	0.00340976	-0.027429	0.293585	-0.0122725	0.65033	-0.0315747	3.11914e-06	-0.0318792	0.0161666	-0.0118997	0.907752
HALLMARK_ANDROGEN_RESPONSE	-0.013839	1.31116e-07	-0.013245	0.00230298	-0.00431483	0.997726	-0.0152128	0.0656931	-0.0154339	0.474609	-0.0147453	0.655744	-0.0135172	2.08946e-06	-0.0128176	0.0074217	-0.00108853	0.972471
HALLMARK_OXIDATIVE_PHOSPHORYLATION	-0.0133025	1.82622e-07	-0.0103918	0.0269122	-0.00430445	0.997726	-0.0112868	0.0508474	-0.00338305	0.85881	-0.00340237	0.897243	-0.0133886	3.3149e-06	-0.0117149	0.0259093	-0.00523414	0.907752
HALLMARK_ESTROGEN_RESPONSE_LATE	-0.0164992	2.01679e-07	-0.00574877	0.325031	-0.0046614	0.997726	-0.0169735	0.0678132	-0.00011463	0.993244	0.00473505	0.889141	-0.0162558	3.11914e-06	-0.00656694	0.330973	-0.00755341	0.907752
PTEN_DN.V2_DN	-0.00758069	2.1221e-07	-0.00528167	0.0438026	-0.00256139	0.997726	-0.0076479	0.055735	-0.00661297	0.538719	0.00410538	0.863369	-0.00746523	3.82719e-06	-0.00510755	0.0843283	-0.00540334	0.907752
PRC2_EZH2_UP.V1_DN	0.0112511	2.53823e-07	0.0111859	0.004803	0.00456325	0.997726	0.010123	0.100714	0.00791257	0.655171	0.00870142	0.774557	0.0114305	2.58787e-06	0.0116381	0.00955571	0.00380165	0.907752
HALLMARK_ADIPOGENESIS	-0.0140236	2.72552e-07	-0.0130645	0.00960807	-0.00708137	0.997726	-0.0211446	0.00861946	-0.0206906	0.427717	-0.00505621	0.897243	-0.0125057	3.76357e-05	-0.0118558	0.0342227	-0.00777625	0.907752
HOXA9_DN.V1_DN	0.00975935	3.34502e-07	0.00803681	0.0156234	0.00465637	0.997726	0.00508595	0.364541	0.00531135	0.7122	0.00757228	0.792116	0.0107056	4.26659e-07	0.0083821	0.022094	0.00307714	0.907752
ERBB2_UP.V1_DN	0.0136169	3.64225e-07	0.0210385	1.79828e-05	-0.000194425	0.997726	0.0120568	0.121663	0.0182049	0.471487	-0.016323	0.567168	0.0139049	2.81165e-06	0.0215368	7.75736e-05	0.00569789	0.907752
TBK1.DN.48HRS_DN	-0.0114106	4.35522e-07	-0.00906889	0.0188407	-0.0100159	0.877667	-0.000603377	0.923242	0.00202563	0.911463	-0.0112547	0.640056	-0.0132805	9.81724e-08	-0.010996	0.0117232	-0.0108915	0.907752
MYC_UP.V1_UP	0.0114087	5.4203e-07	0.009859	0.00892797	0.00816252	0.997726	0.0143746	0.0529624	0.0120308	0.491229	0.0196107	0.567168	0.0108376	8.90872e-06	0.00943018	0.022094	0.00434523	0.907752
CSR_LATE_UP.V1_UP	0.0138435	1.12605e-06	0.0146211	0.004803	0.00256252	0.997726	0.0128981	0.121663	0.00956161	0.687648	0.00666874	0.889141	0.0141206	6.25624e-06	0.0152024	0.0081129	0.00114183	0.969909
HALLMARK_COAGULATION	-0.0281024	1.12605e-06	-0.0275961	0.0129158	-0.0104211	0.997726	-0.0288314	0.00703737	-0.0313523	0.350785	-0.017719	0.640513	-0.0275804	4.14147e-05	-0.0273137	0.0342227	-0.00878902	0.907752
BMI1_DN.V1_DN	-0.00923672	1.12605e-06	-0.00547	0.112075	-0.00295977	0.997726	-0.00974514	0.0551352	-0.00721893	0.621422	-0.00108447	0.954077	-0.00900956	2.06173e-05	-0.00520899	0.198694	-0.00370691	0.907752
HALLMARK_HEME_METABOLISM	-0.0123625	1.12909e-06	-0.014708	0.00127938	-0.000145035	0.997726	-0.0044198	0.299671	0.00342336	0.772103	0.00420127	0.863369	-0.0136582	3.82719e-06	-0.0177456	0.000618391	-0.00273945	0.907752
NOTCH_DN.V1_DN	-0.00833491	1.43383e-06	-0.013742	1.12607e-05	-0.00280765	0.997726	-0.014706	0.00340976	-0.0190736	0.249517	-0.00738053	0.752529	-0.00715654	0.000232869	-0.0128103	0.00019558	-0.00113529	0.969909
HALLMARK_E2F_TARGETS	0.0193681	1.43383e-06	0.0187128	0.0116976	0.00319657	0.997726	0.0177611	0.127898	0.0166411	0.621422	0.00101198	0.97371	0.0196186	8.84753e-06	0.0188825	0.022094	0.00465321	0.918157
HALLMARK_PROTEIN_SECRETION	-0.0102394	1.58747e-06	-0.0096189	0.00892797	-0.00257949	0.997726	-0.00858559	0.190018	-0.00924188	0.621422	-0.0109744	0.752166	-0.0104997	6.25624e-06	-0.00964522	0.0164188	-2.13394e-05	0.996746
HALLMARK_G2M_CHECKPOINT	0.0169212	1.58747e-06	0.0155683	0.0163978	6.87141e-05	0.997726	0.0133004	0.188476	0.00899858	0.746301	-0.00281616	0.954077	0.0175464	6.80314e-06	0.0164953	0.022094	0.00145799	0.969909
VEGF_A_UP.V1_DN	0.0108153	1.73366e-06	0.0107508	0.00845479	7.90054e-05	0.997726	0.0101994	0.118607	0.00119609	0.967862	-0.00924823	0.811185	0.010915	1.29367e-05	0.012227	0.0074217	0.00282921	0.918157
RPS14_DN.V1_DN	0.013903	1.92155e-06	0.0123902	0.0160925	0.00110571	0.997726	0.0118295	0.188476	0.00879817	0.7122	0.00707576	0.889141	0.0143876	6.40017e-06	0.0127472	0.022094	-0.00131546	0.969909
E2F1_UP.V1_UP	0.0105176	2.64637e-06	0.0113719	0.004803	0.00481698	0.997726	0.0129669	0.0529624	0.00960895	0.612645	0.00823637	0.863369	0.0101634	3.67118e-05	0.0114701	0.00982375	0.00307176	0.918157
HALLMARK_PEROXISOME	-0.0152387	2.77062e-06	-0.0109749	0.0798999	-0.00189951	0.997726	-0.0105715	0.0529624	-0.00582439	0.7122	-0.000496616	0.97371	-0.0157075	3.14568e-05	-0.0120974	0.0962237	-0.00402752	0.907752
ATF2_UP.V1_DN	-0.0106166	3.17998e-06	-0.0111674	0.00869063	-0.00577452	0.997726	-0.0133003	0.0466678	-0.0140559	0.471487	-0.00774787	0.837421	-0.0101618	6.43745e-05	-0.0105805	0.0235135	-0.00466808	0.907752
GCNP_SHH_UP_LATE.V1_DN	-0.00701018	3.76506e-06	-0.00940071	0.0010345	-0.00297236	0.997726	-0.00943363	0.0250543	-0.011231	0.396281	-0.00184377	0.925058	-0.00641004	0.000201752	-0.00919875	0.00498121	-0.00414786	0.907752
ALK_DN.V1_DN	-0.00864469	5.35532e-06	-0.0106448	0.00196197	-0.00227288	0.997726	-0.0112378	0.0285675	-0.0091778	0.474609	-0.004136	0.889141	-0.00799692	0.000205013	-0.0109541	0.00603955	-0.00215918	0.939423
ESC_V6.5_UP_LATE.V1_UP	-0.00981892	5.8447e-06	-0.00870931	0.0321696	-0.00285065	0.997726	-0.00867109	0.0740042	-0.0113513	0.471487	0.00283546	0.897243	-0.00979263	7.01172e-05	-0.00845012	0.0700469	-0.00624566	0.907752
KRAS.KIDNEY_UP.V1_DN	-0.0105769	7.11562e-06	-0.0133962	0.00178822	-0.00551953	0.997726	-0.0200292	0.00133696	-0.0211771	0.293585	-0.0142449	0.567168	-0.00876846	0.001075	-0.0121313	0.0132595	-0.00181058	0.969909
HALLMARK_MYC_TARGETS_V2	0.0116748	9.74553e-06	0.0137885	0.00320419	0.00616959	0.997726	0.010496	0.188476	0.0124784	0.538719	0.0192338	0.567168	0.0118445	4.14147e-05	0.013965	0.0074217	0.00243096	0.960059
GCNP_SHH_UP_EARLY.V1_UP	0.00869779	1.14518e-05	0.0101359	0.00410744	0.00106048	0.997726	0.0135515	0.0298491	0.0111172	0.474609	0.00128062	0.954077	0.00786804	0.000335467	0.00984627	0.010961	-0.00011449	0.996746
HALLMARK_COMPLEMENT	-0.0147957	1.14518e-05	-0.0176131	0.00444709	-0.00784717	0.997726	-0.0264295	0.00340976	-0.0237789	0.420023	-0.0347177	0.319461	-0.0125491	0.00106501	-0.0166047	0.0168301	0.00198978	0.969909
ATF2_S_UP.V1_DN	-0.0111921	1.14518e-05	-0.0116107	0.0135764	-0.00571661	0.997726	-0.0185697	0.0143139	-0.0198837	0.396281	-0.00759857	0.863369	-0.00981467	0.000638313	-0.0101755	0.0530398	-0.00487237	0.907752
BCAT.100_UP.V1_UP	-0.0122215	1.99239e-05	-0.00946111	0.0766178	-0.00132262	0.997726	-0.00938978	0.210642	0.00386074	0.86644	-0.00516012	0.897243	-0.0125142	8.7616e-05	-0.0116638	0.0453161	-0.0014587	0.969909
ATF2_UP.V1_UP	0.00639113	1.99239e-05	0.00443617	0.112075	0.00626972	0.877667	-0.00135121	0.749028	0.00036635	0.985236	0.00385575	0.863369	0.00773135	3.82719e-06	0.0051891	0.0984433	0.00829814	0.907752
RAPA_EARLY_UP.V1_UP	-0.00557869	2.34418e-05	-0.00486995	0.0438658	-0.000531308	0.997726	-0.0087004	0.0298491	-0.00963499	0.471487	0.00486333	0.837421	-0.00490088	0.000813923	-0.00411921	0.143217	-0.00254142	0.907752
CSR_EARLY_UP.V1_DN	-0.00958793	2.34418e-05	-0.00575451	0.17068	-0.00352527	0.997726	-0.00379964	0.571848	-0.00492655	0.800796	-0.000544137	0.97371	-0.0105685	2.33436e-05	-0.00590535	0.221282	-0.0053584	0.907752
VEGF_A_UP.V1_UP	-0.00781765	2.74713e-05	-0.0078933	0.0176684	-0.000681754	0.997726	-0.0107315	0.0465398	-0.00110089	0.958748	-0.00606479	0.849485	-0.00719205	0.000591765	-0.00896839	0.0167814	0.000959781	0.969909
HALLMARK_ESTROGEN_RESPONSE_EARLY	-0.0166714	2.74713e-05	-0.00162999	0.83162	-0.00255305	0.997726	-0.0173808	0.160165	0.00322115	0.942451	0.004938	0.897243	-0.0163836	0.000158054	-0.0022032	0.795347	-0.00520161	0.907752
HALLMARK_BILE_ACID_METABOLISM	-0.0215502	5.01829e-05	-0.0194708	0.0653594	-0.00379988	0.997726	-0.0129693	0.065876	-0.00884457	0.658546	-0.00248434	0.93163	-0.0225968	0.000307342	-0.0216109	0.07814	-0.00677917	0.907752
HALLMARK_PI3K_AKT_MTOR_SIGNALING	-0.00601416	6.20441e-05	-0.00600482	0.0208025	0.000180515	0.997726	-0.00622775	0.13203	-0.00542423	0.655171	-0.00339456	0.889141	-0.00597274	0.000368479	-0.00607029	0.03448	0.00186488	0.939423
KRAS.AMP.LUNG_UP.V1_DN	-0.00642807	6.49636e-05	-0.00769416	0.00869063	-0.00307234	0.997726	-0.0100294	0.0285675	-0.00886519	0.474609	-0.0028963	0.897243	-0.00574466	0.00158133	-0.00748217	0.022094	-0.0029729	0.907752
MEK_UP.V1_UP	-0.00931514	6.7409e-05	-0.0148027	0.00044027	-0.00306049	0.997726	-0.013526	0.0285675	-0.0276479	0.188871	0.00204104	0.949444	-0.00836584	0.00160932	-0.0128327	0.00789917	-0.00578795	0.907752
ESC_V6.5_UP_LATE.V1_DN	0.00474786	7.87709e-05	0.0027895	0.208043	0.00486654	0.877667	0.000904604	0.795246	0.00130734	0.889776	0.0106752	0.403195	0.00542868	5.50822e-05	0.00307938	0.229308	0.00306625	0.907752
BMI1_DN_MEL18_DN.V1_DN	-0.00818887	8.71565e-05	-0.00580403	0.142875	-0.00448728	0.997726	-0.00816939	0.122923	-0.0125644	0.471487	0.0011656	0.954077	-0.00812222	0.000581935	-0.00474735	0.327505	-0.00622442	0.907752
LTE2_UP.V1_DN	0.0104001	9.11183e-05	0.0180101	0.000309017	-0.0029156	0.997726	-0.000622692	0.930435	0.0125455	0.50641	-0.0252847	0.322746	0.0124249	2.70268e-05	0.0190659	0.000524594	0.00603751	0.907752
HALLMARK_P53_PATHWAY	-0.00926704	9.53515e-05	-0.0120401	0.00549404	-0.00271913	0.997726	-0.0175109	0.0266047	-0.0138849	0.491229	-0.00239078	0.953105	-0.00776226	0.00294204	-0.0115972	0.0151621	-0.00210533	0.960059
BCAT.100_UP.V1_DN	-0.0103009	0.00010311	-0.0114902	0.0179258	-0.00188651	0.997726	-0.00625483	0.435489	-0.0182784	0.471487	0.00507108	0.900846	-0.0112677	0.000114048	-0.010201	0.0597718	-0.00326617	0.918157
GCNP_SHH_UP_LATE.V1_UP	0.0088718	0.000120084	0.0103269	0.0136506	0.00123134	0.997726	0.0110203	0.0986832	0.0084313	0.655171	-0.00353766	0.925058	0.00858445	0.000761735	0.0104752	0.0222176	0.00215339	0.960059
BCAT_GDS748_UP	-0.00896557	0.000126786	-0.00724547	0.111809	-0.00300087	0.997726	-0.0119041	0.0474842	-0.0112583	0.506745	-0.00307895	0.900846	-0.00826625	0.00183756	-0.00665739	0.218736	-0.00342838	0.907752
ESC_J1_UP_LATE.V1_UP	-0.010239	0.000142631	-0.0112433	0.0269122	-0.00128114	0.997726	-0.00842766	0.134075	-0.0121703	0.474609	0.00710386	0.811185	-0.0103565	0.000807731	-0.0112441	0.0530398	-0.00532657	0.907752
DCA_UP.V1_DN	0.00404204	0.000195707	0.00501774	0.0125855	0.00408593	0.997726	0.00378621	0.188404	0.00844687	0.396281	0.00456159	0.752166	0.0041153	0.000761735	0.00448066	0.0453161	0.00361305	0.907752
RAF_UP.V1_DN	-0.0121055	0.000195707	0.00226274	0.722792	-0.00382542	0.997726	-0.00290902	0.786666	0.00584958	0.844187	-0.000879637	0.954077	-0.0136826	0.000111836	0.00171932	0.795561	-0.00503589	0.907752
MTOR_UP.V1_DN	-0.00673717	0.000230042	-0.00555207	0.109199	-0.00306137	0.997726	-0.0106194	0.0509744	-0.0122071	0.471487	0.00422221	0.889141	-0.00601374	0.00294159	-0.0044012	0.280862	-0.00541306	0.907752
ATM_DN.V1_UP	-0.00841678	0.000244363	-0.0104538	0.0176684	-0.0031511	0.997726	-0.00960102	0.0466678	-0.00570608	0.674739	-0.00291733	0.900846	-0.0080877	0.00246037	-0.011302	0.0259093	-0.0039729	0.907752
JAK2_DN.V1_UP	-0.0073479	0.000244363	-0.0079244	0.035834	-0.00247789	0.997726	-0.0120045	0.0218265	-0.0134241	0.396281	-0.00680643	0.823034	-0.00639917	0.00551917	-0.00709822	0.112001	-0.000738551	0.969909
MTOR_UP.N4.V1_UP	0.00594887	0.000264137	0.00452527	0.123021	0.00219005	0.997726	0.00621994	0.174354	0.00497473	0.694321	0.00280069	0.900846	0.00598278	0.000965707	0.0043306	0.202245	0.00154974	0.960059
SRC_UP.V1_DN	0.00398743	0.000264137	0.00176611	0.420339	0.0031287	0.997726	0.0016922	0.571848	0.00122875	0.892594	-0.000244749	0.97371	0.00438333	0.000363287	0.00185773	0.466056	0.00494255	0.907752
CRX_NRL_DN.V1_UP	-0.00486565	0.000286755	-0.00436623	0.0798999	0.00198009	0.997726	-0.00321191	0.389286	-0.00136531	0.892594	0.00901673	0.567168	-0.00515176	0.000630831	-0.00485443	0.0849075	-0.000583562	0.969909
KRAS.BREAST_UP.V1_DN	-0.00644903	0.000438721	-0.00731993	0.0295161	0.00405612	0.997726	-0.0052932	0.190018	0.000616962	0.9776	0.00279264	0.897243	-0.00655557	0.00176825	-0.00865126	0.0235135	0.00394814	0.907752
KRAS.PROSTATE_UP.V1_UP	-0.00754865	0.00060682	-0.00602937	0.138095	-0.00483175	0.997726	-0.014336	0.0171287	-0.0125475	0.471487	-0.0179237	0.419408	-0.00625479	0.013083	-0.00496681	0.326578	-0.00010375	0.996746
TGFB_UP.V1_DN	-0.00419236	0.000622748	-0.00319598	0.165411	-0.00114232	0.997726	-0.00114384	0.75637	-0.00665932	0.474609	0.00661027	0.567168	-0.00471447	0.000540899	-0.00266635	0.336962	-0.00427885	0.907752
BCAT_BILD_ET_AL_UP	-0.00953697	0.000630155	-5.63674e-05	0.992703	-0.00246354	0.997726	-0.00146484	0.859904	0.0066382	0.723024	0.0107094	0.631968	-0.0106961	0.000455255	-0.00133634	0.827471	-0.00843335	0.907752
HALLMARK_MITOTIC_SPINDLE	0.00588048	0.000711487	0.00647936	0.0434192	-0.000642577	0.997726	0.00107213	0.830525	-0.00473093	0.7122	-0.00939565	0.567168	0.0066999	0.000539377	0.00833496	0.0207051	0.00244434	0.907752
MTOR_UP.V1_UP	0.00695546	0.000760089	0.00284263	0.488583	0.00170571	0.997726	0.00148	0.821442	0.00334561	0.85881	-0.00113499	0.954077	0.00809214	0.000375364	0.00261828	0.591496	0.00257434	0.907752
DCA_UP.V1_UP	-0.00308792	0.000835296	-0.00471054	0.004803	-0.00385836	0.877667	-0.00478243	0.0580663	-0.00551744	0.474609	-0.00144805	0.900846	-0.0027667	0.00788352	-0.00460209	0.0151575	-0.00438169	0.907752
PRC1_BMI_UP.V1_DN	-0.0055994	0.00100607	-0.00556386	0.0881162	-0.0014669	0.997726	-0.00866322	0.0420629	-0.00482624	0.674739	0.00112023	0.954077	-0.00490482	0.0122728	-0.00576531	0.130816	-0.00254363	0.907752
BMI1_DN_MEL18_DN.V1_UP	0.011813	0.00104751	0.00677354	0.307172	-0.00117359	0.997726	-0.00884953	0.316237	-0.00860042	0.7122	-0.00572396	0.897243	0.0153161	0.000111169	0.00960827	0.193349	0.00253521	0.960059
RB_P107_DN.V1_UP	0.00952141	0.00129803	0.00982112	0.074957	2.85238e-05	0.997726	0.000930566	0.911542	-0.00563192	0.77378	0.00892028	0.837421	0.0111249	0.000807731	0.0122329	0.0449202	-0.00194083	0.969909
HALLMARK_GLYCOLYSIS	-0.00624718	0.00153824	-0.00710108	0.0554863	-0.00175877	0.997726	-0.00389175	0.449155	-0.00613596	0.655171	0.0107765	0.567168	-0.00659002	0.00294159	-0.00737174	0.07814	-0.00661953	0.907752
ESC_J1_UP_LATE.V1_DN	0.00357983	0.00171176	0.00404387	0.0394757	0.0021679	0.997726	0.00246385	0.44743	0.00135831	0.887554	0.00344456	0.863369	0.0037724	0.00294159	0.00447539	0.0385661	0.00175141	0.907752
MEL18_DN.V1_DN	-0.00686566	0.00175048	-0.00348789	0.413358	-0.00374671	0.997726	-0.00919223	0.113516	-0.0121232	0.474609	-0.00316532	0.90995	-0.00636717	0.00994824	-0.00207529	0.687231	-0.00374356	0.907752
PGF_UP.V1_DN	-0.00497154	0.00187531	-0.00403426	0.186526	-0.000682188	0.997726	-0.00804913	0.0529624	-0.00833277	0.474609	0.00869435	0.586769	-0.00430316	0.0179899	-0.00339268	0.355415	-0.00418455	0.907752
PTEN_DN.V1_DN	-0.00714536	0.00188415	-0.00968255	0.0211977	-0.0051423	0.997726	-0.0115693	0.0355012	-0.0065107	0.665605	-0.0160933	0.403195	-0.00639927	0.0161529	-0.0100993	0.0345161	-0.000970453	0.969909
CYCLIN_D1_UP.V1_DN	-0.0037105	0.00188415	-0.00284779	0.199258	-7.0434e-06	0.997726	-0.0020107	0.500156	-0.000492811	0.973773	-0.00268732	0.879639	-0.00395866	0.0031732	-0.00326248	0.203786	0.000631471	0.969909
HALLMARK_DNA_REPAIR	-0.00373658	0.00188415	-4.82854e-05	0.988141	-0.00196271	0.997726	-0.00164871	0.575072	0.00550787	0.50641	-0.00072243	0.954077	-0.00399841	0.00294159	-0.00103684	0.707562	-0.00254715	0.907752
HALLMARK_UV_RESPONSE_DN	-0.0109075	0.00223483	-0.0102689	0.125968	-0.00768784	0.997726	-0.025469	0.0320899	-0.0333527	0.396281	-0.0136441	0.837421	-0.00835017	0.0330103	-0.00620418	0.436487	-0.00464778	0.907752
E2F1_UP.V1_DN	-0.00634224	0.00241076	-0.00688734	0.0766178	-0.00272721	0.997726	-0.0112615	0.0494862	-0.0125336	0.471487	-0.00569611	0.863369	-0.00540012	0.0238455	-0.00591115	0.193349	-0.00165645	0.960059
YAP1_DN	-0.00580481	0.00272306	-0.00145852	0.710162	-0.00410579	0.997726	-0.00052136	0.921289	0.000386647	0.985236	0.00218128	0.9202	-0.00667567	0.0020886	-0.00185804	0.680854	-0.00661503	0.907752
CRX_NRL_DN.V1_DN	-0.00378945	0.00277605	-0.00171727	0.496355	-0.000265164	0.997726	-0.00281815	0.461259	-0.00286025	0.807302	0.00659148	0.567168	-0.00394837	0.0047301	-0.00149728	0.62977	-0.00290851	0.907752
KRAS.LUNG.BREAST_UP.V1_DN	-0.00653559	0.00284756	-0.00759232	0.0554863	-0.00103784	0.997726	-0.00739463	0.185407	0.000235963	0.992679	0.00472025	0.889141	-0.00633747	0.0109671	-0.00885907	0.0439421	-0.00267074	0.918157
CYCLIN_D1_KE_.V1_UP	-0.00513531	0.00335832	-0.00331305	0.316944	0.000646211	0.997726	-0.00281726	0.500156	-0.0020083	0.861977	0.0101899	0.533148	-0.00532132	0.00626438	-0.00371771	0.343005	-0.00380915	0.907752
KRAS.600.LUNG.BREAST_UP.V1_DN	-0.00471608	0.00412303	-0.00631933	0.0330822	-0.00194024	0.997726	-0.00747803	0.0723635	-0.00280019	0.844187	-0.000732035	0.954077	-0.00419176	0.026295	-0.00686363	0.03603	-0.00219591	0.907752
NOTCH_DN.V1_UP	-0.0031692	0.00463609	-0.00462813	0.0269122	-0.00111334	0.997726	-0.00315844	0.291358	-0.00624008	0.474609	0.00788093	0.518313	-0.00317331	0.0115866	-0.0043649	0.0628439	-0.00427936	0.907752
PDGF_ERK_DN.V1_UP	-0.00321843	0.00470471	-0.00442949	0.0339176	-0.000901161	0.997726	-0.00208754	0.502793	-0.0019361	0.844187	-0.00663996	0.586769	-0.0033431	0.00795667	-0.0048819	0.0345161	0.000588967	0.969909
KRAS.50_UP.V1_DN	0.0115759	0.00538116	0.00173894	0.823285	-0.000449256	0.997726	-0.00578044	0.62517	-0.00521692	0.884276	0.00284236	0.954077	0.0145199	0.00131436	0.00312631	0.724745	0.000577816	0.979804
JAK2_DN.V1_DN	0.00520112	0.00579494	0.00633863	0.067034	0.00263612	0.997726	0.0097753	0.0723635	0.00768925	0.621422	-0.00101377	0.954077	0.00431699	0.0420549	0.00614781	0.114203	0.00312089	0.907752
CYCLIN_D1_KE_.V1_DN	-0.00484862	0.00635932	-0.00548659	0.0959633	-0.00191023	0.997726	-0.00715722	0.0950093	-0.0032017	0.804842	-0.00535529	0.837421	-0.00439651	0.0324769	-0.00581443	0.130816	-0.000973463	0.969909
MTOR_UP.N4.V1_DN	-0.00703484	0.00635932	-0.00364336	0.43924	-0.000119922	0.997726	0.00234634	0.786666	0.00932512	0.655171	-0.0106346	0.721196	-0.00871222	0.00160932	-0.00571128	0.280862	0.00217959	0.955112
RAF_UP.V1_UP	0.00665019	0.00769004	-0.00107526	0.827932	0.000481923	0.997726	-0.0054818	0.360491	-0.0183952	0.396281	-0.00558593	0.837421	0.00883454	0.00150838	0.00180749	0.748169	0.00261222	0.907752
WNT_UP.V1_UP	-0.0036693	0.00928998	-0.00301156	0.258499	0.0010398	0.997726	-0.00710439	0.0529624	-0.00763807	0.474609	0.00596641	0.683513	-0.00297445	0.0695461	-0.00226565	0.480715	-0.000514341	0.969909
TBK1.DN.48HRS_UP	0.00475375	0.00976651	0.00547165	0.0970576	0.0088264	0.877667	0.00901444	0.0549495	0.00308607	0.83915	0.0136295	0.525024	0.0041103	0.0492017	0.00566265	0.130816	0.00641872	0.907752
CAHOY_ASTROGLIAL	-0.00712176	0.0109885	-0.00917151	0.0726876	-0.00505665	0.997726	-0.0157125	0.0285675	-0.0230734	0.321996	-0.00488794	0.897243	-0.00549577	0.0996387	-0.00691981	0.259083	-0.00440516	0.907752
CORDENONSI_YAP_CONSERVED_SIGNATURE	0.00811436	0.0109885	0.0072934	0.219828	-0.00152963	0.997726	-0.00281803	0.732594	-0.00414249	0.85881	-0.00417988	0.897243	0.0100711	0.0048271	0.00918099	0.181023	-0.000439392	0.979804
E2F3_UP.V1_UP	0.00482777	0.0132105	0.00575983	0.0939389	0.00546567	0.997726	0.00521513	0.335217	0.00752903	0.599637	0.0181083	0.419408	0.00485937	0.0247224	0.00535913	0.181231	0.000824612	0.969909
HALLMARK_APOPTOSIS	-0.00678682	0.0132333	-0.0068288	0.165411	-0.000150913	0.997726	-0.0173981	0.0372846	-0.00995016	0.655171	-0.0149888	0.637526	-0.00490389	0.119945	-0.00609988	0.280862	0.00635885	0.907752
KRAS.600_UP.V1_DN	-0.00515701	0.0141707	-0.00856516	0.0188407	-0.00110868	0.997726	-0.00917562	0.0950093	-0.00793164	0.631747	0.000346064	0.982834	-0.00442537	0.0685793	-0.00862365	0.0342227	-0.00128194	0.969909
ATM_DN.V1_DN	-0.00491341	0.0143078	-0.0103957	0.00444709	-0.00360547	0.997726	-0.00992521	0.0487767	-0.0123112	0.471487	-0.00938008	0.567168	-0.00404031	0.0875348	-0.0100214	0.0154398	-0.00105028	0.969909
SNF5_DN.V1_DN	-0.00520489	0.0176778	-0.00887591	0.0284951	-0.00113581	0.997726	-0.0130319	0.0298491	-0.0222644	0.249517	0.00311939	0.900846	-0.00378068	0.14341	-0.00664677	0.165457	-0.00220652	0.932801
CAMP_UP.V1_DN	0.00462845	0.0196647	0.00439053	0.248274	0.00431148	0.997726	-0.000152449	0.972331	-0.0048399	0.7122	0.000196687	0.988723	0.0054178	0.0144427	0.00600692	0.160097	0.0061109	0.907752
AKT_UP.V1_DN	-0.00600969	0.0196647	-0.00559713	0.258868	-0.0060244	0.997726	-0.016261	0.0285675	-0.0227772	0.350785	0.00493989	0.889141	-0.00418572	0.164899	-0.0026716	0.666291	-0.00880236	0.907752
KRAS.BREAST_UP.V1_UP	0.00657392	0.0223355	-0.000154025	0.985183	0.00040188	0.997726	-0.00411369	0.570375	-0.00192089	0.928669	-0.00634564	0.866208	0.00835611	0.00795667	0.000345125	0.967624	0.00372035	0.907752
HOXA9_DN.V1_UP	-0.00607656	0.0235737	-0.0053555	0.266088	-0.00109308	0.997726	-0.0108017	0.100714	-0.00671434	0.7122	-0.0242796	0.322746	-0.00518439	0.0996387	-0.00505884	0.381756	0.00760762	0.907752
HALLMARK_TGF_BETA_SIGNALING	-0.00763659	0.0255569	-0.00736381	0.253756	-0.00398942	0.997726	-0.0177384	0.0740042	-0.0187099	0.485183	-0.0097634	0.879639	-0.00576861	0.141226	-0.00537191	0.474245	-0.00199367	0.969909
STK33_SKM_UP	-0.00497288	0.0274782	-0.00497958	0.24019	-0.00117431	0.997726	-0.00895214	0.111954	-0.00918287	0.545374	-0.017061	0.403195	-0.00431643	0.0996387	-0.00415392	0.415146	0.00453506	0.907752
RELA_DN.V1_UP	0.00361526	0.0318005	-0.0010722	0.756342	0.00627838	0.877667	0.00342559	0.380196	-5.40872e-05	0.993244	0.010463	0.403195	0.00347392	0.072915	-0.00109349	0.777049	0.00472668	0.907752
GLI1_UP.V1_UP	-0.00556818	0.03337	-0.00406539	0.420339	-0.0046977	0.997726	-0.00182524	0.809187	-0.00655442	0.7122	-0.00145674	0.954077	-0.00627475	0.0312204	-0.0036033	0.541362	-0.00676622	0.907752
ALK_DN.V1_UP	0.00542829	0.0375576	0.00222686	0.663576	-0.00120585	0.997726	-0.00929598	0.14159	-0.00563151	0.746301	-0.012478	0.567168	0.00810681	0.0041019	0.00359106	0.521263	0.00359351	0.907752
HALLMARK_MYOGENESIS	-0.00802793	0.0379067	-0.00902238	0.24019	-0.00680575	0.997726	-0.0145217	0.132464	-0.00830417	0.772103	0.00699972	0.889141	-0.00685399	0.125974	-0.00895502	0.327505	-0.0122182	0.907752
PDGF_UP.V1_UP	0.00307907	0.0394742	0.00617082	0.0160925	0.00243019	0.997726	0.00477083	0.188476	0.0106687	0.350785	0.000496883	0.97371	0.00276289	0.111912	0.0054881	0.0620379	0.0025772	0.907752
RPS14_DN.V1_UP	-0.00813345	0.0475319	-0.0126808	0.0798999	-0.00289962	0.997726	-0.0216103	0.0285675	-0.0125135	0.655171	-0.0384096	0.319461	-0.00574141	0.24126	-0.0124903	0.138173	0.011016	0.907752
MEL18_DN.V1_UP	0.00644145	0.0493187	0.00383561	0.509064	-0.00320543	0.997726	-0.0123156	0.114602	-0.00891254	0.687648	-0.00552064	0.897243	0.00975288	0.00551917	0.00613521	0.365489	-0.000934589	0.979424
SNF5_DN.V1_UP	0.00519701	0.0508731	0.00494465	0.312669	0.00132345	0.997726	-0.00996126	0.0950093	-0.00595294	0.7122	-0.0230195	0.319461	0.00793572	0.00623285	0.00683759	0.225072	0.0116808	0.907752
CSR_LATE_UP.V1_DN	-0.00440377	0.0602291	-0.00208813	0.646129	-0.00389482	0.997726	-0.0170908	0.0110124	-0.0155327	0.471487	-0.00822326	0.837421	-0.00195675	0.482104	0.000151588	0.983831	-0.00191505	0.960059
HALLMARK_APICAL_JUNCTION	-0.00519641	0.0624408	-0.00680358	0.17574	-0.00537483	0.997726	-0.0199644	0.0168373	-0.0221521	0.420023	-0.00864124	0.863369	-0.0025059	0.437472	-0.00413074	0.484659	-0.00347607	0.907752
P53_DN.V1_DN	-0.00477304	0.0639859	-0.00490075	0.307172	0.000752678	0.997726	-0.0126326	0.0432752	-0.012153	0.474609	-0.0137052	0.567168	-0.00328306	0.285653	-0.00369943	0.521263	0.00632865	0.907752
PRC2_SUZ12_UP.V1_UP	-0.00306263	0.0653012	-0.00723261	0.0116976	-0.00081255	0.997726	-0.00757465	0.0466678	-0.0093043	0.471487	-0.0042342	0.863369	-0.00230733	0.24126	-0.00678451	0.0342227	0.000725218	0.969909
EGFR_UP.V1_DN	0.00437104	0.0659891	0.0136475	0.00127938	0.0015715	0.997726	0.00477707	0.473367	0.0124225	0.485183	-0.000448556	0.97371	0.00437573	0.102661	0.0138811	0.00396625	0.0023129	0.907752
SIRNA_EIF4GI_UP	-0.00438594	0.0671201	0.00132858	0.756342	0.000446318	0.997726	0.00228878	0.748135	0.00593152	0.7122	0.00427695	0.897243	-0.00538609	0.036321	0.000407003	0.950873	-0.00177398	0.964905
EIF4E_UP	-0.00324964	0.0854022	0.00024542	0.955061	-0.00246015	0.997726	0.00347664	0.483077	0.0103278	0.471487	0.0051081	0.863369	-0.00432015	0.0330103	-0.0015991	0.699279	-0.00569066	0.907752
HALLMARK_WNT_BETA_CATENIN_SIGNALING	0.00472237	0.0971529	0.00579544	0.258499	-0.0011595	0.997726	-0.00778833	0.258824	-0.00696259	0.7122	0.0066479	0.872899	0.00694997	0.023982	0.00803184	0.160097	-0.00373586	0.907752
BMI1_DN.V1_UP	0.00560409	0.124183	0.00191336	0.775199	-0.00571102	0.997726	-0.0166814	0.0529624	-0.0208394	0.471487	-0.00407651	0.925058	0.00957751	0.012927	0.00582337	0.439272	-0.00461136	0.907752
PTEN_DN.V1_UP	0.00303882	0.165595	-0.00266941	0.493193	-0.000491322	0.997726	-0.0078422	0.136438	-0.00949346	0.538719	-0.00669568	0.769732	0.00496186	0.0324997	-0.00142331	0.748169	0.00208547	0.924643
KRAS.PROSTATE_UP.V1_DN	-0.00360884	0.167621	-0.0109337	0.0156234	-0.002839	0.997726	-0.00905359	0.153301	-0.0158022	0.471487	0.00214763	0.949444	-0.00259826	0.385622	-0.0101266	0.0446646	-0.00491451	0.907752
IL15_UP.V1_DN	-0.00274425	0.182421	-0.00620306	0.0829606	0.000161623	0.997726	-0.010731	0.0490737	-0.0173879	0.350785	-0.00234148	0.934049	-0.0013533	0.576295	-0.00425057	0.327505	0.00181208	0.955112
CAHOY_OLIGODENDROCUTIC	0.00189583	0.213525	0.00144192	0.598288	-0.000186454	0.997726	-0.00671686	0.0466678	-0.00483301	0.621422	-0.00672311	0.567168	0.00353146	0.0324769	0.00248302	0.439272	0.00183349	0.907752
HALLMARK_NOTCH_SIGNALING	-0.00393008	0.233687	-0.00742841	0.216965	-0.00255646	0.997726	-0.0185363	0.0432752	-0.0227557	0.471487	0.00164416	0.954077	-0.00116358	0.782498	-0.00483438	0.499435	-0.00407888	0.907752
HALLMARK_KRAS_SIGNALING_UP	-0.00317296	0.397724	-0.00956171	0.126274	-0.0025989	0.997726	-0.0188258	0.0432752	-0.0237471	0.471487	-0.0240926	0.533148	-0.000455782	0.919774	-0.0070255	0.352029	0.00649098	0.907752
HALLMARK_EPITHELIAL_MESENCHYMAL_TRANSITION	-0.00559853	0.412704	-0.00197985	0.879706	-0.0103786	0.997726	-0.0355191	0.0390242	-0.0391184	0.471487	-0.0173384	0.863369	-0.000430396	0.955595	0.004533	0.746164	-0.00369216	0.969909
HALLMARK_IL6_JAK_STAT3_SIGNALING	-0.00385103	0.418088	-0.0105646	0.183295	-0.00379444	0.997726	-0.0248939	0.0285675	-0.0193604	0.513014	-0.040027	0.319461	-0.000120024	0.978136	-0.00885442	0.344688	0.0107591	0.907752
MEK_UP.V1_DN	0.00257796	0.42052	0.0148046	0.004803	-0.00245169	0.997726	0.000911312	0.921854	0.0183425	0.471487	-0.0241344	0.403195	0.00302605	0.38798	0.0142672	0.0156541	0.00558199	0.907752
ESC_V6.5_UP_EARLY.V1_DN	-0.00223904	0.4278	-0.00254637	0.636125	-0.00219689	0.997726	-0.0129917	0.0432752	-0.0159914	0.471487	0.00369692	0.897243	-0.000286421	0.933693	-0.000243203	0.983251	-0.00358306	0.907752
PTEN_DN.V2_UP	-0.00214066	0.449209	-0.00818073	0.0810007	-0.00372604	0.997726	-0.0156112	0.0285675	-0.020324	0.350785	-0.00997459	0.774557	0.000225695	0.946614	-0.00602091	0.280862	-0.000748238	0.979424
P53_DN.V1_UP	-0.00151151	0.493969	-0.00309255	0.434463	-0.00333178	0.997726	-0.0102485	0.0418653	-0.0214974	0.231755	0.00405986	0.884818	0.000135789	0.955595	-8.08643e-05	0.983831	-0.00580655	0.907752
LEF1_UP.V1_UP	0.00196956	0.528575	-0.00214978	0.719344	-0.00224903	0.997726	-0.0144036	0.0466678	-0.0171891	0.471487	-0.00674647	0.863369	0.00478285	0.147974	0.000571801	0.948443	0.00101774	0.969909
HALLMARK_INTERFERON_ALPHA_RESPONSE	-0.00305054	0.648993	0.00481353	0.680601	-0.0212727	0.997726	-0.0330008	0.0466678	-0.00448722	0.927206	-0.0783287	0.315157	0.00257737	0.747679	0.00650801	0.62977	0.00220342	0.979424
PRC1_BMI_UP.V1_UP	-0.000618546	0.737705	-0.00594951	0.0427924	0.00127198	0.997726	-0.00256747	0.517972	-0.00570274	0.631747	-0.00342694	0.884818	-0.000332104	0.883236	-0.00591382	0.0757148	0.00290243	0.907752
HALLMARK_IL2_STAT5_SIGNALING	-0.000851263	0.783758	-0.00290059	0.576812	0.000713265	0.997726	-0.0147918	0.0439446	-0.0092912	0.655171	-0.0211668	0.419408	0.00162903	0.633413	-0.00164859	0.777049	0.00949306	0.907752
BRCA1_DN.V1_UP	0.000123594	0.958414	-0.00442744	0.196842	0.00325956	0.997726	-0.00965757	0.0457668	-0.0179773	0.249517	-0.00469464	0.863369	0.00173476	0.44194	-0.0020182	0.634719	0.00718184	0.907752
Number of Gene Sets with Significantly Different Enrichment		125		73				58						118		64
